# Supplementary material for: Proteomic Characterization of Primary Human Pancreatic Cancer Cell Lines Following Long-Term Exposure to Gemcitabine
Source: Proteomes. 2025 Oct 1;13(4):48. doi: 10.3390/proteomes13040048 (PMC12551111; doi:10.3390/proteomes13040048)
Supplement: Supplementary file 1 [file proteomes-13-00048-s001.zip]

Archive with 5 entries (4 files):
- Supplementary Files/
- Supplementary Files/Figures S1-S5.pdf
- Supplementary Files/File S1.xlsx
- Supplementary Files/File S2.xlsx
- Supplementary Files/Tables_ S1-S2.pdf
