# Supplementary material for: Proteomic Characterization of Primary Human Pancreatic Cancer Cell Lines Following Long-Term Exposure to Gemcitabine
Source: Proteomes. 2025 Oct 1;13(4):48. doi: 10.3390/proteomes13040048 (PMC12551111; doi:10.3390/proteomes13040048)
Supplement: Supplementary file 1 [file proteomes-13-00048-s001.zip › Supplementary Files/File S1.xlsx]

## Sheet: PCC-1
E:\DATA\Manoj_C1_C2\C1P10_1 _S1-A1_1_2814.d	E:\DATA\Manoj_C1_C2\C1P10_2_S1-A2_1_2815.d	E:\DATA\Manoj_C1_C2\C1P10_3_S1-A3_1_2816.d	E:\DATA\Manoj_C1_C2\C1P10_11_S1-B7_1_2835.d	E:\DATA\Manoj_C1_C2\C1P10_12_S1-B8_1_2836.d	E:\DATA\Manoj_C1_C2\C1P10_13_S1-B9_1_2837.d	E:\DATA\Manoj_C1_C2\C1P20_1_S1-A4_1_2817.d	E:\DATA\Manoj_C1_C2\C1P20_2_S1-A5_1_2818.d	E:\DATA\Manoj_C1_C2\C1P20_3_S1-A6_1_2819.d	E:\DATA\Manoj_C1_C2\C1P20_11_S1-B10_1_2838.d	E:\DATA\Manoj_C1_C2\C1P20_12_S1-B11_1_2839.d	E:\DATA\Manoj_C1_C2\C1P20_13_S1-B12_1_2840.d	E:\DATA\Manoj_C1_C2\C1P25_1_S1-A7_1_2821.d	E:\DATA\Manoj_C1_C2\C1P25_2_S1-A8_1_2822.d	E:\DATA\Manoj_C1_C2\C1P25_3_S1-A9_1_2823.d	E:\DATA\Manoj_C1_C2\C1P25_11_S1-C1_1_2842.d	E:\DATA\Manoj_C1_C2\C1P25_12_S1-C2_1_2843.d	E:\DATA\Manoj_C1_C2\C1P25_13_S1-C3_1_2844.d	E:\DATA\Manoj_C1_C2\C1P30_1_S1-A10_1_2824.d	E:\DATA\Manoj_C1_C2\C1P30_2_S1-A11_1_2825.d	E:\DATA\Manoj_C1_C2\C1P30_3_S1-A12_1_2826.d	E:\DATA\Manoj_C1_C2\C1P30_11_S1-C4_1_2845.d	E:\DATA\Manoj_C1_C2\C1P30_12_S1-C5_1_2846.d	E:\DATA\Manoj_C1_C2\C1P30_13_S1-C6_1_2847.d	E:\DATA\Manoj_C1_C2\C1P35_1_S1-B1_1_2828.d	E:\DATA\Manoj_C1_C2\C1P35_2_S1-B2_1_2829.d	E:\DATA\Manoj_C1_C2\C1P35_3_S1-B3_1_2830.d	E:\DATA\Manoj_C1_C2\C1P35_11 _S1-C7_1_2849.d	E:\DATA\Manoj_C1_C2\C1P35_12_S1-C8_1_2850.d	E:\DATA\Manoj_C1_C2\C1P35_13_S1-C9_1_2851.d	E:\DATA\Manoj_C1_C2\C1P40_1_S1-B4_1_2831.d	E:\DATA\Manoj_C1_C2\C1P40_2_S1-B5_1_2832.d	E:\DATA\Manoj_C1_C2\C1P40_3_S1-B6_1_2833.d	E:\DATA\Manoj_C1_C2\C1P40_11_S1-C10_1_2852.d	E:\DATA\Manoj_C1_C2\C1P40_12_S1-C11_1_2853.d	E:\DATA\Manoj_C1_C2\C1P40_13_S1-C12_1_2854.d	Student's T-test Significant C1P10 gem+_C1P10 ctrl	Student's T-test Significant C1P20 gem+_C1P20 ctrl	Student's T-test Significant C1P25 gem+_C1P25 ctrl	Student's T-test Significant C1P30 gem+_C1P30 ctrl	Student's T-test Significant C1P35 gem+_C1P35 ctrl	Student's T-test Significant C1P40 gem+_C1P40 ctrl	Student's T-test significant	Student's T-test p-value C1P10 gem+_C1P10 ctrl	Student's T-test q-value C1P10 gem+_C1P10 ctrl	Student's T-test Difference C1P10 gem+_C1P10 ctrl	Student's T-test Test statistic C1P10 gem+_C1P10 ctrl	Student's T-test p-value C1P20 gem+_C1P20 ctrl	Student's T-test q-value C1P20 gem+_C1P20 ctrl	Student's T-test Difference C1P20 gem+_C1P20 ctrl
#!{Type}E	E	E	E	E	E	E	E	E	E	E	E	E	E	E	E	E	E	E	E	E	E	E	E	E	E	E	E	E	E	E	E	E	E	E	E	C	C	C	C	C	C	C	N	N	N	N	N	N	N
#!{C:Grouping1}C1P10 ctrl	C1P10 ctrl	C1P10 ctrl	C1P10 gem+	C1P10 gem+	C1P10 gem+	C1P20 ctrl	C1P20 ctrl	C1P20 ctrl	C1P20 gem+	C1P20 gem+	C1P20 gem+	C1P25 ctrl	C1P25 ctrl	C1P25 ctrl	C1P25 gem+	C1P25 gem+	C1P25 gem+	C1P30 ctrl	C1P30 ctrl	C1P30 ctrl	C1P30 gem+	C1P30 gem+	C1P30 gem+	C1P35 ctrl	C1P35 ctrl	C1P35 ctrl	C1P35 gem+	C1P35 gem+	C1P35 gem+	C1P40 ctrl	C1P40 ctrl	C1P40 ctrl	C1P40 gem+	C1P40 gem+	C1P40 gem+
3.8761	3.90261	3.86105	3.54674	3.61289	3.70855	3.88935	3.80587	3.77041	3.94774	3.9058	3.88938	3.94205	3.91152	3.9107	3.97789	3.99174	3.88781	3.95923	3.94199	3.95473	3.9492	3.91956	3.99392	3.99241	4.04714	3.99659	3.88789	3.92731	3.89601	3.87626	3.96717	3.85176	3.85475	3.94592	4.03541	+				+		C1P10 gem+_C1P10 ctrl;C1P35 gem+_C1P35 ctrl	0.00608097	0.00680992	-0.257196	-5.30151	0.0783836	0.0751958	0.0924311
3.0989	3.19294	3.16628	3.01313	3.2727	3.07022	3.21473	2.86303	3.27219	3.13194	3.40314	3.16965	3.01643	3.0599	2.72639	3.25628	3.23183	3.30719	3.24374	3.15729	3.13607	3.23663	3.22798	3.29129	2.87996	2.87528	2.89958	3.33055	3.29469	3.37194	3.23742	3.01839	3.16048	3.33245	3.24351	3.31546			+		+		C1P25 gem+_C1P25 ctrl;C1P35 gem+_C1P35 ctrl	0.704783	0.788971	-0.0340233	-0.407092	0.483924	0.531915	0.11826
4.40063	4.56535	4.63646	3.34619	4.7485	3.56282	4.43482	4.42666	4.46889	4.30823	4.23213	4.67749	4.42861	4.38992	4.51827	4.34386	4.54771	4.26465	4.39751	4.45035	4.43926	4.60099	4.55219	4.51998	4.39368	4.35523	4.51972	4.51327	4.48329	4.52399	4.40433	4.4409	4.61887	4.53572	4.42899	4.41034				+			C1P30 gem+_C1P30 ctrl	0.215824	0.17584	-0.648309	-1.46875	0.799439	0.864556	-0.0375071
4.37629	4.39874	4.41854	4.32607	4.50636	4.38998	4.40412	4.39209	4.39786	4.26166	4.30121	4.32268	4.34631	4.32129	4.37746	4.3228	4.29952	4.33288	4.36137	4.39211	4.36694	4.31793	4.27681	4.28598	4.41186	4.43339	4.43126	4.33765	4.36463	4.35252	4.37002	4.35881	4.35116	4.3393	4.36378	4.33758		+		+	+		C1P20 gem+_C1P20 ctrl;C1P30 gem+_C1P30 ctrl;C1P35 gem+_C1P35 ctrl	0.867752	0.914986	0.00961431	0.177486	0.0048389	0.00994562	-0.102839
3.70141	3.73675	3.74918	3.25442	3.18031	3.87444	3.73323	3.78296	3.7568	3.61027	3.69099	3.74572	3.72194	3.705	3.76818	3.32044	3.73753	3.67194	3.35606	3.67368	2.98262	3.42705	3.42894	3.7965	3.47321	2.73966	3.49233	3.65335	3.71643	3.02674	3.45235	2.82841	3.18514	3.70304	3.68287	3.68323								0.255082	0.214417	-0.292724	-1.32736	0.146408	0.134417	-0.07534
3.66858	3.65878	3.59776	3.79862	3.76084	3.86101	3.62763	3.63666	3.48816	3.85611	3.8233	3.80513	3.6733	3.7189	3.64348	3.88288	3.83727	3.91039	3.74572	3.77934	3.77651	3.82631	3.84438	3.81598	3.73176	3.74901	3.79529	3.85378	3.93122	3.81672	3.8203	3.84493	3.81497	3.9124	3.8917	3.93117	+	+	+	+		+	C1P10 gem+_C1P10 ctrl;C1P20 gem+_C1P20 ctrl;C1P25 gem+_C1P25 ctrl;C1P30 gem+_C1P30 ctrl;C1P40 gem+_C1P40 ctrl	0.0107874	0.00980517	0.165118	4.50425	0.00834624	0.0142096	0.244032
3.97736	4.08003	4.12012	3.82113	4.05626	4.02132	4.05766	4.05771	4.14173	4.12953	4.03733	4.03844	4.09403	4.07533	4.06592	4.11312	4.04523	4.10451	4.05457	4.08724	4.07584	4.13112	4.13544	4.11574	4.10046	4.04129	4.15603	4.1523	4.12682	4.01697	4.10283	4.03963	4.12383	4.12153	4.12007	4.13364				+			C1P30 gem+_C1P30 ctrl	0.33412	0.308102	-0.0929356	-1.09733	0.698402	0.7814	-0.017265
3.69452	3.68784	3.80661	3.52116	3.65745	3.55047	3.88429	3.75038	3.83543	3.89931	3.80472	3.79243	3.82077	3.7733	3.85673	3.88516	3.85328	3.84286	3.89606	3.88031	3.90496	3.77251	3.83537	3.85844	3.95821	3.88618	4.02642	3.80144	3.85052	3.79903	3.84534	3.9334	3.78365	3.78404	3.8373	3.85971	+				+		C1P10 gem+_C1P10 ctrl;C1P35 gem+_C1P35 ctrl	0.0535315	0.0395146	-0.153298	-2.7101	0.873248	0.918082	0.00878612
4.93854	4.9134	4.94633	4.96526	5.0001	4.97762	4.95713	4.94886	4.9472	5.01651	5.00246	4.99951	4.92817	4.95179	4.95439	4.99342	4.99527	4.9965	4.94795	4.94848	4.93411	5.0079	5.00133	5.01129	4.89243	4.93435	4.91774	4.99997	5.00745	5.01503	4.96673	4.94801	4.97871	5.01424	5.00545	5.00389	+	+	+	+	+	+	C1P10 gem+_C1P10 ctrl;C1P20 gem+_C1P20 ctrl;C1P25 gem+_C1P25 ctrl;C1P30 gem+_C1P30 ctrl;C1P35 gem+_C1P35 ctrl;C1P40 gem+_C1P40 ctrl	0.0275771	0.0209271	0.0482384	3.38815	0.000819973	0.00446726	0.0550927
4.50589	4.5	4.51367	4.53271	4.57373	4.5585	4.49629	4.52108	4.4986	4.55865	4.55793	4.54566	4.50051	4.51558	4.50953	4.55633	4.56853	4.53302	4.51505	4.50608	4.51595	4.5702	4.54615	4.54571	4.49035	4.514	4.50552	4.54176	4.5599	4.56059	4.5178	4.50437	4.50062	4.56943	4.56031	4.55723	+	+	+	+	+	+	C1P10 gem+_C1P10 ctrl;C1P20 gem+_C1P20 ctrl;C1P25 gem+_C1P25 ctrl;C1P30 gem+_C1P30 ctrl;C1P35 gem+_C1P35 ctrl;C1P40 gem+_C1P40 ctrl	0.0184055	0.0147157	0.0484624	3.84343	0.00553534	0.0106761	0.0487569
3.74261	3.83189	3.81071	3.6242	3.7354	3.61167	3.77955	3.80757	3.79734	3.68715	3.77092	3.73208	3.84111	3.80163	3.72519	3.76484	3.77954	3.76468	3.8385	3.78952	3.79848	3.77515	3.71463	3.74807	3.83633	3.81025	3.80541	3.77693	3.72237	3.75847	3.7995	3.82763	3.72166	3.75591	3.72774	3.77971	+				+		C1P10 gem+_C1P10 ctrl;C1P35 gem+_C1P35 ctrl	0.0443461	0.0329375	-0.137975	-2.89486	0.0642954	0.0625532	-0.0647754
4.57064	4.5812	4.60362	4.7686	4.71061	4.71894	4.56286	4.57871	4.57009	4.60686	4.63619	4.63161	4.60585	4.61035	4.60734	4.6399	4.65046	4.63311	4.59297	4.59173	4.60911	4.66101	4.66048	4.65629	4.56543	4.59611	4.60762	4.64467	4.6384	4.65723	4.59815	4.6126	4.62975	4.6638	4.66789	4.66151	+	+	+	+	+	+	C1P10 gem+_C1P10 ctrl;C1P20 gem+_C1P20 ctrl;C1P25 gem+_C1P25 ctrl;C1P30 gem+_C1P30 ctrl;C1P35 gem+_C1P35 ctrl;C1P40 gem+_C1P40 ctrl	0.00199166	0.0035139	0.147561	7.18116	0.00596972	0.0114983	0.0543313
3.73666	3.90387	4.01113	4.24288	4.20024	4.22378	3.91242	3.88701	3.74197	3.96837	4.04734	4.06873	3.92151	3.90611	3.89154	4.03868	3.99078	3.99907	4.00755	4.04968	3.94378	3.97948	4.0186	3.93834	4.02577	4.00354	3.9448	4.01703	4.06586	4.02038	3.9982	4.03761	3.99184	4.00146	3.95228	3.92822	+	+	+				C1P10 gem+_C1P10 ctrl;C1P20 gem+_C1P20 ctrl;C1P25 gem+_C1P25 ctrl	0.0138291	0.0114757	0.338417	4.18797	0.0417283	0.0427418	0.181011
4.03415	4.04289	4.07498	3.79816	3.86028	3.87527	4.06573	4.06851	4.02999	4.12195	4.05891	4.13849	4.08993	4.0812	4.03588	4.08703	4.11535	4.13422	4.05241	4.11985	4.06395	4.07836	4.09629	4.06752	4.06708	4.12753	4.08942	4.05135	4.01984	4.08399	4.06075	4.08902	4.03109	4.09323	4.07598	4.07912	+						C1P10 gem+_C1P10 ctrl	0.00151	0.00266667	-0.206105	-7.72761	0.130446	0.119039	0.0517035
4.58555	4.53218	4.56744	4.47518	4.48311	4.50006	4.55482	4.50901	4.50499	4.53441	4.4874	4.45226	4.50863	4.52298	4.50704	4.52642	4.51341	4.54849	4.52312	4.55336	4.53689	4.49936	4.52622	4.5222	4.52916	4.51204	4.57086	4.53158	4.50753	4.49488	4.56818	4.53288	4.53708	4.5344	4.5385	4.53013	+						C1P10 gem+_C1P10 ctrl	0.0119726	0.0103245	-0.0756062	-4.36951	0.33245	0.333911	-0.0315811
4.1747	4.0964	4.16695	4.30373	4.29292	4.36526	4.20509	4.159	4.09295	4.31898	4.2799	4.33669	4.1854	4.17728	4.14597	4.30173	4.25187	4.28464	4.19084	4.19517	4.17794	4.31429	4.30156	4.25029	4.19463	4.23099	4.17071	4.28491	4.29319	4.32973	4.19994	4.16398	4.148	4.33693	4.34874	4.33844	+	+	+	+	+	+	C1P10 gem+_C1P10 ctrl;C1P20 gem+_C1P20 ctrl;C1P25 gem+_C1P25 ctrl;C1P30 gem+_C1P30 ctrl;C1P35 gem+_C1P35 ctrl;C1P40 gem+_C1P40 ctrl	0.00652018	0.0071992	0.174622	5.1991	0.0120936	0.0183839	0.159511
4.15655	4.14787	4.18082	4.045	4.08423	4.0788	4.14971	4.1668	4.24084	4.20578	4.11011	4.16241	4.20443	4.1955	4.1919	4.16878	4.16293	4.18221	4.22686	4.19727	4.24056	4.1775	4.21954	4.21266	4.17825	4.22938	4.20258	4.18709	4.19669	4.20151	4.23931	4.20921	4.18691	4.18347	4.20416	4.19196	+		+				C1P10 gem+_C1P10 ctrl;C1P25 gem+_C1P25 ctrl	0.00420551	0.00525891	-0.0924028	-5.87037	0.539561	0.605939	-0.0263518
4.36023	4.34521	4.37211	4.43535	4.45512	4.35472	4.35347	4.34896	4.36994	4.31183	4.30275	4.3041	4.37627	4.37757	4.35247	4.30236	4.27714	4.31756	4.31788	4.38096	4.37537	4.32099	4.3362	4.26975	4.40833	4.37644	4.38275	4.31835	4.30723	4.28753	4.41245	4.37985	4.36011	4.27953	4.30125	4.28583		+	+		+	+	C1P20 gem+_C1P20 ctrl;C1P25 gem+_C1P25 ctrl;C1P35 gem+_C1P35 ctrl;C1P40 gem+_C1P40 ctrl	0.152526	0.119245	0.0558782	1.76387	0.00182908	0.00615752	-0.0512274
4.08667	4.13159	4.09966	4.11674	4.08081	4.09212	4.1047	4.14914	4.10309	4.12532	4.14406	4.14126	4.09773	4.09811	4.13407	4.12131	4.14117	4.12752	4.14679	4.11612	4.14187	4.11912	4.13269	4.09005	4.10395	4.08364	4.11761	4.11242	4.09009	4.08291	4.12239	4.10271	4.1125	4.12193	4.11207	4.12665								0.610221	0.691455	-0.00941467	-0.552187	0.330422	0.331466	0.017909
4.1204	4.12213	4.17189	3.31343	3.6915	3.83859	4.04698	3.85034	3.8598	3.82919	3.85186	3.84805	3.81186	3.74224	3.71751	3.81657	3.84156	3.82329	3.73077	3.68982	3.8087	3.81272	3.88231	3.82299	3.75239	3.76687	3.76886	3.80172	3.79802	3.8379	3.69213	3.70823	3.66973	3.85712	3.80804	3.79039	+				+	+	C1P10 gem+_C1P10 ctrl;C1P35 gem+_C1P35 ctrl;C1P40 gem+_C1P40 ctrl	0.0291485	0.0220528	-0.523634	-3.32842	0.303355	0.298948	-0.0760082
3.60662	3.68755	3.60982	3.66926	3.58927	3.59259	3.66005	3.58863	3.72068	3.74867	3.74009	3.87804	3.68942	3.64393	3.65863	3.78501	3.80808	3.76638	3.68926	3.70424	3.6411	3.67889	3.68629	3.7605	3.68875	3.67383	3.59984	3.77104	3.8063	3.61845	3.68368	3.71477	3.6432	3.64551	3.74275	3.69179			+				C1P25 gem+_C1P25 ctrl	0.660231	0.746663	-0.0176249	-0.473974	0.0870221	0.0825167	0.132483
4.14971	4.06487	4.07622	4.02076	3.9971	3.97802	4.10039	3.93168	3.98986	3.94611	3.98512	3.96641	3.94861	3.96138	3.96358	3.91961	3.9892	3.89118	3.9342	3.96224	4.00609	4.0353	4.02223	3.87559	3.89447	3.8958	3.87949	4.00512	3.96334	3.95644	3.93723	3.90114	4.03796	3.94053	4.01349	3.99048	+				+		C1P10 gem+_C1P10 ctrl;C1P35 gem+_C1P35 ctrl	0.0284998	0.021477	-0.0983074	-3.3526	0.460081	0.499776	-0.0414306
4.19169	4.19113	4.20855	4.32096	4.3252	4.3212	4.19162	4.19145	4.22327	4.43307	4.44485	4.41638	4.25387	4.24337	4.24574	4.46804	4.46869	4.43869	4.27229	4.27724	4.29214	4.46327	4.4543	4.45596	4.28335	4.27194	4.31942	4.43848	4.45538	4.44988	4.27653	4.30412	4.29338	4.45846	4.4505	4.45838	+	+	+	+	+	+	C1P10 gem+_C1P10 ctrl;C1P20 gem+_C1P20 ctrl;C1P25 gem+_C1P25 ctrl;C1P30 gem+_C1P30 ctrl;C1P35 gem+_C1P35 ctrl;C1P40 gem+_C1P40 ctrl	2.86166e-05	0	0.125326	21.3205	6.88002e-05	0.00335043	0.229315
4.43594	4.42492	4.4019	4.3271	4.33685	4.28065	4.41814	4.40089	4.43258	4.49059	4.51249	4.50059	4.44428	4.40609	4.43218	4.51474	4.51672	4.51891	4.39415	4.4499	4.4533	4.51748	4.5069	4.49335	4.43955	4.4208	4.43735	4.49312	4.49606	4.48407	4.42905	4.41717	4.45247	4.50103	4.48507	4.51814	+	+	+	+	+	+	C1P10 gem+_C1P10 ctrl;C1P20 gem+_C1P20 ctrl;C1P25 gem+_C1P25 ctrl;C1P30 gem+_C1P30 ctrl;C1P35 gem+_C1P35 ctrl;C1P40 gem+_C1P40 ctrl	0.0061049	0.0068984	-0.106058	-5.2957	0.00165291	0.00607538	0.0840154
4.39973	4.45104	4.38509	4.41954	4.38443	4.36573	4.43211	4.37722	4.34056	4.36666	4.35761	4.39844	4.38679	4.39981	4.3774	4.31566	4.30461	4.33674	4.30977	4.34784	4.35029	4.31984	4.39457	4.34494	4.33241	4.35268	4.30351	4.38275	4.3526	4.35356	4.3404	4.33336	4.3777	4.29495	4.31592	4.29546			+				C1P25 gem+_C1P25 ctrl	0.435397	0.446914	-0.0220524	-0.865889	0.772838	0.845405	-0.00906356
3.94125	3.91318	3.9816	3.74729	3.87531	4.05916	3.99135	3.90768	3.92033	3.80237	3.99747	3.85695	3.9409	3.91801	3.89983	3.84286	3.78912	3.79511	3.94205	3.94429	3.93933	3.89174	3.86405	3.81814	4.0299	4.01031	3.9374	3.81654	3.90767	3.79188	3.99406	3.98194	4.02645	3.8271	3.78766	3.82833			+	+	+	+	C1P25 gem+_C1P25 ctrl;C1P30 gem+_C1P30 ctrl;C1P35 gem+_C1P35 ctrl;C1P40 gem+_C1P40 ctrl	0.608486	0.689884	-0.0514245	-0.554968	0.442741	0.476421	-0.0541889
4.0103	4.23173	4.02248	4.20753	4.00234	3.99517	4.0089	3.92093	3.98583	3.99508	4.02475	3.98724	3.9647	3.96251	3.93401	4.03803	4.05674	3.994	3.87916	3.9122	4.00395	4.07398	4.03062	3.97478	3.90003	3.99003	3.94582	3.99708	4.00947	4.11346	3.96117	3.92702	4.00082	4.00853	4.01007	4.02349			+				C1P25 gem+_C1P25 ctrl	0.852608	0.903326	-0.0198248	-0.198127	0.3483	0.35343	0.0304705
3.3938	4.72793	4.52816	5.36319	3.12521	5.34791	3.28822	4.06483	3.15258	3.12485	5.1578	5.12586	4.05855	4.75281	4.72379	3.09725	3.26907	3.23756	4.13082	4.24965	4.30204	5.02332	4.95145	4.88064	4.16287	4.14791	4.81855	4.9088	4.90284	3.21042	3.3576	4.2717	2.96634	3.30679	4.97795	5.08035			+	+			C1P25 gem+_C1P25 ctrl;C1P30 gem+_C1P30 ctrl	0.66654	0.753276	0.395473	0.464357	0.255625	0.245811	0.967627
4.06497	4.11382	4.05845	3.55048	3.77411	3.75031	4.0274	3.90938	3.90767	3.68405	3.61059	3.75843	3.85757	3.78282	3.75386	3.61438	3.83008	3.90483	3.72072	3.79606	3.73468	3.79601	3.97395	3.88497	3.75667	3.88888	3.82162	3.97473	3.91005	3.92127	3.67296	3.70517	3.23496	3.78454	3.9381	3.74433	+	+					C1P10 gem+_C1P10 ctrl;C1P20 gem+_C1P20 ctrl	0.00606599	0.00681696	-0.387447	-5.30516	0.0105811	0.0164469	-0.263794
3.6531	3.72338	3.60808	4.0728	4.14514	4.04328	3.85403	3.85538	3.95914	4.05583	3.9916	4.03454	4.04932	4.0662	4.17575	4.0336	4.01051	3.9975	4.12718	4.07159	4.14497	4.00649	4.04666	3.98717	4.12802	4.06955	4.15249	4.05822	4.05506	4.03802	4.09791	4.05453	4.18715	4.09474	4.03376	4.07578	+	+		+			C1P10 gem+_C1P10 ctrl;C1P20 gem+_C1P20 ctrl;C1P30 gem+_C1P30 ctrl	0.000708093	0.00177943	0.425555	9.41952	0.0253726	0.030633	0.137806
3.56594	3.58391	3.53944	3.58849	3.68105	3.57215	3.56866	3.69632	3.79081	3.84554	3.68827	3.80861	3.65315	3.59976	3.7409	3.62562	3.64551	3.66219	3.63252	3.6771	3.59553	3.67535	3.69908	3.68045	3.4923	3.49054	3.64108	3.71805	3.67008	3.73956	3.67863	3.73152	3.60252	3.64561	3.69157	3.59461					+		C1P35 gem+_C1P35 ctrl	0.234111	0.193332	0.0507946	1.39996	0.298255	0.293166	0.0955461
4.75836	4.759	4.74293	4.71737	4.71247	4.74139	4.74461	4.74785	4.72883	4.81405	4.80978	4.81255	4.73785	4.72541	4.74835	4.8046	4.80865	4.80705	4.71072	4.72021	4.70738	4.81175	4.81062	4.82766	4.69665	4.69717	4.68388	4.81737	4.81023	4.82304	4.69467	4.68395	4.72019	4.81449	4.82731	4.81955	+	+	+	+	+	+	C1P10 gem+_C1P10 ctrl;C1P20 gem+_C1P20 ctrl;C1P25 gem+_C1P25 ctrl;C1P30 gem+_C1P30 ctrl;C1P35 gem+_C1P35 ctrl;C1P40 gem+_C1P40 ctrl	0.0457437	0.033837	-0.0296872	-2.86402	0.000282204	0.0043	0.0716918
3.34491	3.28352	3.35293	3.30678	3.39447	3.39593	3.29058	3.23278	3.38266	3.16823	3.211	3.2355	3.36654	3.26967	3.34987	3.29826	3.38942	3.28332	3.23009	3.36228	3.20327	3.45078	3.23574	3.28321	3.29973	3.33468	3.43219	3.30055	3.35505	3.34775	3.16013	3.32641	3.36337	3.15436	3.38301	3.47159								0.352571	0.331841	0.0386063	1.05097	0.112402	0.104753	-0.0970967
3.80712	3.83542	3.86594	4.07821	4.03062	4.02389	3.88586	3.65855	3.75195	4.11339	4.06872	4.07695	3.88396	3.8538	4.00032	4.09786	4.04396	3.96389	3.92723	3.87803	3.87723	4.04949	3.99523	4.01357	3.97308	3.90326	4.25391	4.11362	4.00039	3.994	3.85013	3.97385	3.96962	4.03693	4.03018	4.00681	+	+		+			C1P10 gem+_C1P10 ctrl;C1P20 gem+_C1P20 ctrl;C1P30 gem+_C1P30 ctrl	0.000989067	0.00176882	0.208082	8.63505	0.00888863	0.0149841	0.320897
3.9604	3.94592	3.96789	4.12774	4.08803	3.97153	4.03072	3.96246	3.96399	4.04213	3.98033	4.0193	3.99132	3.98165	3.97242	4.01555	4.01671	3.98605	3.97946	3.94729	4.03301	3.97233	4.01844	4.05539	3.95072	3.99247	4.00309	4.0179	4.00287	4.02094	3.97038	3.996	4.00284	3.94882	4.01136	3.99036								0.0920583	0.0699495	0.104365	2.20577	0.383577	0.401616	0.0282001
4.75706	4.80226	4.73288	4.86095	4.89729	4.85091	4.80583	4.77291	4.77807	4.78165	4.85032	4.84581	4.70895	4.75558	4.75529	4.78128	4.78329	4.77645	4.79807	4.78675	4.785	4.81748	4.8233	4.75649	4.67397	4.69682	4.66889	4.78667	4.82441	4.87828	4.80272	4.75279	4.83324	4.82781	4.82559	4.77908	+				+		C1P10 gem+_C1P10 ctrl;C1P35 gem+_C1P35 ctrl	0.0129392	0.010795	0.105648	4.27106	0.174017	0.159931	0.0403225
4.07408	4.06231	4.08347	3.89542	3.83445	3.91861	4.09997	4.07605	4.03858	3.98355	3.9457	3.98028	4.03977	4.04837	4.00391	4.01551	4.03362	3.94781	4.10907	4.01941	4.08084	3.97018	3.98118	3.92295	4.00463	4.00467	4.05484	3.97012	3.9601	3.92693	3.98003	3.98102	3.94502	3.91201	3.92147	4.00922	+	+		+	+		C1P10 gem+_C1P10 ctrl;C1P20 gem+_C1P20 ctrl;C1P30 gem+_C1P30 ctrl;C1P35 gem+_C1P35 ctrl	0.0018041	0.00363118	-0.190462	-7.3723	0.00922475	0.0150104	-0.101695
3.53264	3.59812	3.56796	3.97939	3.49794	3.95412	3.68847	3.67698	3.16965	3.77043	3.93996	3.90848	3.81531	3.73351	3.59658	3.85695	3.78508	3.84088	3.74893	3.62766	3.75416	3.85889	3.87085	3.79554	3.45826	3.64245	3.6148	3.91857	3.87211	3.91267	3.79792	3.79958	3.8893	3.86379	3.85336	3.85781					+		C1P35 gem+_C1P35 ctrl	0.196084	0.157535	0.244245	1.54996	0.113447	0.105508	0.361255
3.45188	3.51101	3.38321	3.3239	3.24298	3.33748	3.4576	3.38723	3.52001	3.48471	3.22615	3.43507	3.25251	3.29346	3.29636	3.39605	3.39877	3.39488	3.33977	3.24194	3.30697	3.33768	3.38215	3.38915	3.36783	3.32417	3.36342	3.32836	3.34139	3.40053	3.31991	3.31088	3.40761	3.32931	3.36448	3.3772	+		+				C1P10 gem+_C1P10 ctrl;C1P25 gem+_C1P25 ctrl	0.0356803	0.0264939	-0.147245	-3.11553	0.453707	0.491267	-0.0729673
3.35047	3.46579	3.46505	3.33313	3.37435	3.34664	3.53352	3.53605	3.61817	3.46712	3.55512	3.47994	3.55592	3.41902	3.52043	3.55655	3.5301	3.61876	3.46791	3.56733	3.61809	3.54565	3.5918	3.49716	3.50051	3.61926	3.46979	3.51704	3.56705	3.5065	3.54933	3.57232	3.53598	3.60145	3.58113	3.57863								0.132658	0.102008	-0.075729	-1.88406	0.188555	0.175214	-0.0618536
3.177	2.9951	3.3228	3.02941	2.95968	3.32602	3.42348	3.44692	2.79264	3.33826	3.31495	3.15196	3.19316	3.42991	3.48603	3.37197	3.2537	3.37768	2.75039	2.88355	3.05798	2.85923	3.58793	3.34332	3.31332	3.29621	3.3501	3.51297	3.46955	3.29688	3.39626	3.43109	3.15485	3.43997	3.48103	3.33811								NaN	1	0	NaN	0.841563	0.896783	0.047375
4.84333	4.88159	4.82054	4.67203	4.59696	4.72505	4.85634	4.80609	4.84571	4.8021	4.69336	4.81752	4.90376	4.87461	4.80728	4.70869	4.75439	4.66042	4.86783	4.78408	4.82913	4.67865	4.74587	4.80097	4.81183	4.83529	4.73089	4.75327	4.72822	4.70111	4.75977	4.8241	4.75486	4.68873	4.68853	4.70225	+		+			+	C1P10 gem+_C1P10 ctrl;C1P25 gem+_C1P25 ctrl;C1P40 gem+_C1P40 ctrl	0.0111548	0.00984051	-0.183805	-4.46064	0.195972	0.182998	-0.0650509
4.50614	4.52106	4.49942	4.52414	4.54767	4.52043	4.50142	4.49006	4.50263	4.55842	4.53904	4.56298	4.50736	4.50125	4.53303	4.57799	4.55997	4.55561	4.4916	4.50574	4.48823	4.5566	4.55959	4.5503	4.50799	4.5308	4.54025	4.55251	4.5606	4.55381	4.5256	4.54341	4.56566	4.55307	4.53768	4.54127		+	+	+	+		C1P20 gem+_C1P20 ctrl;C1P25 gem+_C1P25 ctrl;C1P30 gem+_C1P30 ctrl;C1P35 gem+_C1P35 ctrl	0.109479	0.0834212	0.0218732	2.0517	0.00268458	0.00705005	0.0554436
3.62712	3.62722	3.63981	3.26903	3.72524	3.76108	3.68181	3.71485	3.60354	3.62527	3.66283	3.74653	3.58827	3.64378	3.7111	3.67274	3.68533	3.69722	3.65628	3.65094	3.52962	3.59946	3.56694	3.59757	3.61553	3.56819	3.76628	3.60263	3.71066	3.63075	3.5741	3.58654	3.61937	3.59226	3.74981	3.5678								0.784779	0.85409	-0.0462695	-0.292036	0.825369	0.883297	0.0114749
3.41494	3.22506	3.30721	3.67015	3.57942	3.63625	3.28316	3.28	3.32124	3.52787	3.42265	3.34223	3.25022	3.0851	3.33635	3.6029	3.4463	3.30874	3.31088	3.3846	3.32339	3.50019	3.4323	3.37212	3.07144	3.21991	3.43159	3.41917	3.48642	3.48924	3.29868	3.39611	3.25003	3.427	3.36522	3.55454	+						C1P10 gem+_C1P10 ctrl	0.0068504	0.00735178	0.312872	5.1275	0.069783	0.0682222	0.136112
4.71277	4.69789	4.70123	4.69874	4.70389	4.72253	4.70616	4.67038	4.68411	4.7424	4.74662	4.75678	4.71759	4.6801	4.68197	4.7761	4.78871	4.79692	4.69619	4.67067	4.68863	4.7745	4.76029	4.76725	4.71955	4.72457	4.71642	4.7785	4.7424	4.72699	4.70565	4.6933	4.69639	4.75742	4.76193	4.80868		+	+	+		+	C1P20 gem+_C1P20 ctrl;C1P25 gem+_C1P25 ctrl;C1P30 gem+_C1P30 ctrl;C1P40 gem+_C1P40 ctrl	0.630996	0.715627	0.00442219	0.519246	0.00539495	0.0105908	0.0617162
4.25608	4.23771	4.24531	3.91288	4.0575	3.97959	4.289	4.1678	4.22692	4.10063	4.01677	4.04072	4.09642	4.15514	4.14949	4.06891	4.08086	4.06382	4.15846	4.15939	4.15792	4.10924	4.12584	4.08117	4.047	4.13088	4.15865	4.14009	4.08925	4.07882	4.18375	4.11838	4.12575	4.14011	4.15024	4.12347	+	+	+	+			C1P10 gem+_C1P10 ctrl;C1P20 gem+_C1P20 ctrl;C1P25 gem+_C1P25 ctrl;C1P30 gem+_C1P30 ctrl	0.00335266	0.00428147	-0.263045	-6.24428	0.0151304	0.0218749	-0.175199
4.54898	4.59663	4.58035	4.63964	4.62664	4.67615	4.5574	4.61975	4.57247	4.60953	4.59542	4.54671	4.57634	4.58363	4.59884	4.50469	4.57032	4.5723	4.52959	4.50492	4.60641	4.53018	4.53465	4.50259	4.56489	4.56192	4.57557	4.45854	4.527	4.55005	4.55663	4.57535	4.53667	4.51573	4.52464	4.57029	+						C1P10 gem+_C1P10 ctrl	0.0239794	0.0184553	0.0721582	3.54158	0.980813	0.987663	0.000684102
4.02365	4.01867	3.9955	3.94924	3.92553	3.89206	3.9932	4.07262	4.07169	3.93057	3.92293	3.87979	4.09365	4.10322	4.13376	3.96292	3.94018	3.95033	4.11011	4.09663	4.09306	3.98048	3.88327	3.91102	4.08566	4.13874	4.17169	3.92652	3.95808	3.90421	4.1329	4.11753	4.06621	3.92381	3.93501	3.97324	+	+	+	+	+	+	C1P10 gem+_C1P10 ctrl;C1P20 gem+_C1P20 ctrl;C1P25 gem+_C1P25 ctrl;C1P30 gem+_C1P30 ctrl;C1P35 gem+_C1P35 ctrl;C1P40 gem+_C1P40 ctrl	0.00848478	0.00840075	-0.0903299	-4.82618	0.0117933	0.0180935	-0.134741
4.59072	4.62509	4.52561	4.50957	3.33639	3.31056	4.63443	4.65294	4.64247	4.6502	4.58128	4.6006	4.64915	4.62415	4.67661	4.67767	4.65683	4.69466	4.65752	4.68415	4.66185	4.65011	4.59249	4.66068	4.64681	4.6626	4.66447	4.66242	4.67897	4.63111	4.67257	4.64052	4.65134	4.60279	4.6314	4.65181								0.0954818	0.0722948	-0.861636	-2.17307	0.199325	0.186229	-0.0325843
3.15645	3.95629	3.19911	3.59068	3.72291	3.57437	3.14019	3.33925	3.18335	3.93391	3.95825	4.06081	3.75516	3.86188	4.00093	3.87431	4.03826	3.92564	3.88531	4.01473	3.81481	3.93179	3.94261	3.29255	3.85497	3.79536	3.96451	3.17275	4.00816	3.97391	3.75236	3.76615	3.90168	3.99543	4.06447	4.00969		+				+	C1P20 gem+_C1P20 ctrl;C1P40 gem+_C1P40 ctrl	0.5073	0.551556	0.192035	0.727348	0.000445077	0.00417647	0.763393
3.62722	3.75795	3.60353	3.8858	3.85429	3.94011	3.71921	3.75815	3.39571	3.73467	3.74973	3.71053	3.67717	3.16729	3.58391	3.78657	3.73829	3.70423	3.473	3.66021	3.64059	3.78057	3.74143	3.78953	3.33503	3.51378	3.5432	3.70582	3.76026	3.75735	3.57794	3.54622	3.65152	3.759	3.75643	3.74669	+			+	+	+	C1P10 gem+_C1P10 ctrl;C1P30 gem+_C1P30 ctrl;C1P35 gem+_C1P35 ctrl;C1P40 gem+_C1P40 ctrl	0.0130995	0.0109053	0.230496	4.25559	0.40531	0.427599	0.107288
3.61555	3.39408	3.50533	3.30461	3.32266	3.47122	3.54217	3.55946	3.53357	3.62747	3.64737	3.57575	3.59246	3.63862	3.55756	3.60196	3.64679	3.61507	3.5602	3.64184	3.62577	3.52968	3.56194	3.58604	3.55328	3.47401	3.57939	3.59041	3.53578	3.53639	3.57022	3.61917	3.61347	3.5169	3.54833	3.67516		+					C1P20 gem+_C1P20 ctrl	0.169371	0.133649	-0.13882	-1.67437	0.0339138	0.0365042	0.0717992
4.19775	4.18107	4.13642	4.0241	3.94117	3.94948	4.00697	4.06269	4.05942	3.97288	3.97537	4.06292	4.01888	3.94951	4.10011	3.97824	3.91824	4.06649	4.03026	4.01233	4.16752	4.02649	3.97377	4.10158	3.97656	4.02604	4.06312	3.98445	3.99295	4.04239	4.02578	4.0421	4.1216	3.96107	4.02064	4.0214	+						C1P10 gem+_C1P10 ctrl	0.00336942	0.00433999	-0.200163	-6.23584	0.320351	0.31985	-0.0393028
3.63654	3.80232	3.72854	3.88975	3.79514	3.77273	3.68267	3.706	3.76538	3.77965	3.83257	3.87179	3.82316	3.87199	3.90468	3.89452	3.90246	3.83889	3.88157	3.94146	3.96478	3.96308	3.84043	3.84508	3.94578	3.8843	3.82413	3.85608	3.87201	3.7899	3.87117	3.9357	3.85449	3.85026	3.91627	3.80128		+					C1P20 gem+_C1P20 ctrl	0.181481	0.143506	0.0967405	1.61561	0.0388363	0.0408712	0.109988
3.83969	3.94944	3.8942	4.32887	3.94893	4.35604	3.90473	3.96327	3.92774	3.86483	4.11793	3.88431	3.83098	3.85215	3.83571	3.93468	3.84078	3.77956	4.06802	3.77269	3.88801	3.84105	3.83171	3.77728	3.89127	3.76149	3.15139	3.80179	3.82716	3.82391	3.3158	3.16275	3.89786	3.79408	3.83679	3.93154								0.07904	0.0584684	0.316835	2.34391	0.788935	0.856127	0.0237771
3.27731	3.45116	3.37783	3.56936	3.57072	3.4615	3.45444	3.23482	3.45845	3.42631	3.28929	3.32999	2.97519	3.36104	3.31344	3.3917	3.44065	3.2328	3.08221	3.45519	3.51438	3.28826	3.13204	3.43038	3.47895	3.28959	3.31671	3.38378	3.42326	3.35106	3.37702	3.35577	3.42867	3.32228	3.39424	3.34381	+						C1P10 gem+_C1P10 ctrl	0.056316	0.0421306	0.165094	2.66127	0.707103	0.78976	-0.0340367
5.34482	5.37964	5.20947	5.32938	5.34514	5.36073	5.28903	5.19638	5.12023	5.17475	5.24812	5.35953	5.0169	5.04835	5.05456	5.13708	5.12878	5.2472	4.96602	5.1327	4.96293	5.29912	5.31965	5.252	4.77729	4.83559	4.653	5.2906	5.31593	5.35171	4.86472	4.81118	5.23234	5.18281	5.26894	5.21044			+	+	+		C1P25 gem+_C1P25 ctrl;C1P30 gem+_C1P30 ctrl;C1P35 gem+_C1P35 ctrl	0.556447	0.620679	0.0337675	0.640926	0.462442	0.50295	0.0589201
4.41131	4.4188	4.41022	4.62356	4.64486	4.53909	4.44758	4.50257	4.4828	4.53761	4.58894	4.58974	4.46564	4.41402	4.48512	4.50408	4.45843	4.50931	4.46934	4.52215	4.48813	4.5678	4.54139	4.47653	4.41724	4.43442	4.40402	4.51321	4.50656	4.58376	4.4878	4.46019	4.5625	4.52609	4.51375	4.50335	+	+			+		C1P10 gem+_C1P10 ctrl;C1P20 gem+_C1P20 ctrl;C1P35 gem+_C1P35 ctrl	0.00430398	0.00540153	0.189056	5.83326	0.0160573	0.0227738	0.0944486
3.8237	3.85051	3.79696	3.69859	3.68155	3.73846	3.8258	3.85715	3.83972	3.80634	3.75693	3.78066	3.90769	3.8528	3.85858	3.80607	3.8352	3.77147	3.86097	3.85448	3.89169	3.77848	3.81964	3.8084	3.86274	3.83992	3.91169	3.82022	3.82703	3.77689	3.90254	3.87943	3.81389	3.84116	3.79958	3.82212	+	+		+			C1P10 gem+_C1P10 ctrl;C1P20 gem+_C1P20 ctrl;C1P30 gem+_C1P30 ctrl	0.00680452	0.00730857	-0.11752	-5.13719	0.0243552	0.0298592	-0.0595814
3.73618	3.65277	3.42794	3.92974	3.93362	3.99661	3.6267	3.62561	3.60381	3.85764	3.95939	3.94455	3.73767	3.67172	3.73495	3.84517	3.83683	3.81703	3.69761	3.85649	3.88427	3.8052	3.92484	3.85644	3.75044	3.78993	3.8809	3.84476	3.86479	3.91892	3.81607	3.94529	3.99781	3.87281	3.81897	3.79996	+	+	+				C1P10 gem+_C1P10 ctrl;C1P20 gem+_C1P20 ctrl;C1P25 gem+_C1P25 ctrl	0.0212648	0.0166521	0.347694	3.67674	0.00075668	0.00464825	0.301823
3.72806	3.77318	3.69977	3.97013	3.93996	3.95846	3.78488	3.8755	3.85709	3.9626	3.97764	3.94847	3.70954	3.82399	3.77294	3.92668	3.85055	3.83061	3.76167	3.79308	3.79623	3.90317	3.90404	3.8606	3.61133	3.65605	3.68866	3.90888	3.95331	3.91242	3.7325	3.69189	3.89504	3.94379	3.8733	3.98006	+	+		+	+		C1P10 gem+_C1P10 ctrl;C1P20 gem+_C1P20 ctrl;C1P30 gem+_C1P30 ctrl;C1P35 gem+_C1P35 ctrl	0.00065067	0.00184339	0.222511	9.62824	0.0128381	0.0193028	0.123746
3.25491	3.75938	2.9614	4.13508	4.20007	4.12977	3.78231	4.02006	3.9314	4.35511	4.2077	4.21081	3.84022	4.09135	3.97655	4.05995	3.95562	3.9211	3.97571	3.94181	3.90584	3.88087	3.89839	3.79623	3.8655	3.88601	3.8207	3.88382	3.90663	3.8879	3.97343	3.96595	4.24844	3.89152	3.88962	3.82295	+	+					C1P10 gem+_C1P10 ctrl;C1P20 gem+_C1P20 ctrl	0.0239241	0.0183945	0.829744	3.54414	0.0149557	0.021781	0.346612
4.06632	4.12605	4.00603	4.19066	4.27329	4.2329	4.13559	4.06424	4.03726	4.16589	4.20669	4.22062	4.08269	4.01595	4.07024	4.25575	4.23351	4.18622	4.07207	4.08513	4.15382	4.22383	4.21607	4.13325	4.12173	4.18025	4.18096	4.16457	4.19359	4.25399	4.09655	4.11433	4.24451	4.18285	4.20923	4.23786	+	+	+				C1P10 gem+_C1P10 ctrl;C1P20 gem+_C1P20 ctrl;C1P25 gem+_C1P25 ctrl	0.0168202	0.0136169	0.166148	3.94985	0.0242057	0.0298179	0.118706
5.42047	5.39383	5.43028	5.35897	5.391	5.35109	5.39174	5.34103	5.40492	5.46245	5.5114	5.49086	5.43214	5.46976	5.45694	5.44582	5.42881	5.4359	5.44673	5.47401	5.42466	5.45094	5.43682	5.46838	5.35056	5.33205	5.42526	5.44675	5.44072	5.46065	5.39777	5.43964	5.44981	5.43488	5.39166	5.41978	+	+					C1P10 gem+_C1P10 ctrl;C1P20 gem+_C1P20 ctrl	0.0430265	0.0322355	-0.0478412	-2.92503	0.0106288	0.0166667	0.109004
4.1673	4.1612	4.04729	3.86509	3.93677	3.8591	4.10048	4.11519	4.13179	4.22722	4.03063	4.07146	4.09395	4.23809	4.12197	4.1457	4.08906	4.11647	4.16445	4.18143	4.20801	4.07219	4.12427	4.06248	4.24372	4.1821	4.16441	4.13713	4.11803	4.12527	4.2058	4.17162	4.09298	4.13465	4.15986	4.16689	+			+	+		C1P10 gem+_C1P10 ctrl;C1P30 gem+_C1P30 ctrl;C1P35 gem+_C1P35 ctrl	0.00677229	0.00732671	-0.238275	-5.14405	0.925291	0.950805	-0.00604661
4.1931	4.12052	4.26386	4.13756	4.23031	4.17459	4.24103	4.23034	4.21241	4.25642	4.19682	4.19035	4.20948	4.18874	4.20154	4.26556	4.13774	4.21196	4.21654	4.25053	4.33389	4.17663	4.08842	4.09627	4.20665	4.2917	4.24684	4.00936	4.16845	4.19296	4.28193	4.21955	4.23257	4.1792	4.09909	4.25469				+			C1P30 gem+_C1P30 ctrl	0.82476	0.883178	-0.011673	-0.236365	0.585618	0.664555	-0.0133969
4.17185	4.2166	4.15003	4.19207	4.16762	4.18034	4.22913	4.27405	4.25355	4.28773	4.27798	4.26115	4.23812	4.29177	4.33967	4.26302	4.27512	4.29736	4.31902	4.31943	4.31152	4.31228	4.31517	4.33703	4.20054	4.25373	4.24434	4.30081	4.27506	4.29164	4.24846	4.25106	4.29872	4.27997	4.29375	4.20295					+		C1P35 gem+_C1P35 ctrl	0.981177	0.989704	0.000522772	0.0251011	0.197139	0.184296	0.0233774
2.89804	2.69417	3.00461	3.96795	3.95536	3.85698	3.1229	3.00836	3.01263	2.98408	3.56089	3.32191	3.06428	2.98262	2.97557	2.83955	3.3116	3.3699	3.05038	2.99209	2.77543	2.99276	2.94974	2.9817	3.41367	3.33299	3.05953	3.35266	2.90047	2.72722	3.0141	3.12956	2.99214	3.14204	2.93863	3.23513	+						C1P10 gem+_C1P10 ctrl	0.000406093	0.00161311	1.06116	10.8732	0.232592	0.22073	0.241
4.61099	4.58208	4.58271	4.61412	4.63956	4.64191	4.54949	4.5407	4.51121	4.57746	4.57461	4.56575	4.50448	4.49086	4.53156	4.56321	4.53237	4.51184	4.49669	4.56289	4.57449	4.526	4.54439	4.51601	4.50123	4.5599	4.49921	4.52605	4.52497	4.5549	4.54376	4.47327	4.54902	4.50847	4.57125	4.52774	+	+					C1P10 gem+_C1P10 ctrl;C1P20 gem+_C1P20 ctrl	0.0375765	0.0276082	0.0399359	3.06223	0.0326904	0.0358125	0.0388053
4.74469	4.76868	4.77748	4.74548	4.74749	4.79435	4.75208	4.74669	4.77739	4.75836	4.76759	4.7484	4.79041	4.76585	4.77963	4.76603	4.78909	4.78078	4.72905	4.72819	4.71771	4.79672	4.76862	4.79102	4.71478	4.72076	4.74171	4.76501	4.7758	4.78231	4.71476	4.71989	4.75995	4.76425	4.72884	4.72857				+	+		C1P30 gem+_C1P30 ctrl;C1P35 gem+_C1P35 ctrl	0.952818	0.971557	-0.00117938	-0.0629607	0.958704	0.974036	-0.000604153
3.90563	3.84256	3.84656	3.73651	3.68723	3.76	3.95316	3.98396	3.90232	3.90085	3.92769	3.9925	3.93928	3.94414	3.90788	3.90427	3.94237	3.86903	4.03013	3.96611	3.94251	3.92746	3.96441	3.88435	3.95385	3.9811	3.93823	3.92841	3.95268	3.9686	3.95802	3.90887	3.92074	3.87351	3.91802	3.98274	+						C1P10 gem+_C1P10 ctrl	0.00980591	0.0089299	-0.137001	-4.63018	0.873569	0.918319	-0.00613006
4.67245	4.69452	4.61757	4.62595	4.63333	4.60021	4.65259	4.61861	4.62688	4.69733	4.70596	4.6977	4.64399	4.69545	4.64952	4.68717	4.69451	4.74534	4.65388	4.62966	4.66056	4.69645	4.73332	4.72986	4.67263	4.64908	4.65841	4.71639	4.70944	4.70742	4.64584	4.63084	4.65767	4.68598	4.71674	4.67263		+		+	+		C1P20 gem+_C1P20 ctrl;C1P30 gem+_C1P30 ctrl;C1P35 gem+_C1P35 ctrl	0.170547	0.134749	-0.0416843	-1.66847	0.00310973	0.00837132	0.067632
3.47753	3.75781	3.40458	4.18342	3.28088	4.20181	3.1548	3.34786	3.37427	4.23303	4.27339	4.22537	3.33235	3.23831	4.18325	4.28525	4.25067	4.17086	3.25343	3.16904	3.26452	4.21458	4.1728	4.21803	3.21057	4.04535	3.29662	4.21506	4.23342	4.18781	3.16013	3.28821	3.35992	4.14933	4.24681	4.21695		+		+		+	C1P20 gem+_C1P20 ctrl;C1P30 gem+_C1P30 ctrl;C1P40 gem+_C1P40 ctrl	0.348585	0.326523	0.342068	1.0608	0.000176877	0.00481328	0.951621
5.26542	5.24411	5.20444	5.02673	5.04418	5.01759	5.24874	5.23337	5.18679	5.15192	5.13867	5.12225	5.22318	5.2356	5.21095	5.12212	5.13407	5.1548	5.20363	5.23576	5.16826	5.108	5.15169	5.17791	5.12926	5.20489	5.18522	5.15403	5.11176	5.12867	5.21575	5.19793	5.15202	5.1702	5.14519	5.15108	+	+	+				C1P10 gem+_C1P10 ctrl;C1P20 gem+_C1P20 ctrl;C1P25 gem+_C1P25 ctrl	0.000432975	0.00154717	-0.208491	-10.6954	0.0141188	0.0207511	-0.0853527
5.23471	5.23063	5.25137	5.30679	5.35652	5.35213	5.19007	5.16612	5.15516	4.99543	4.97444	5.00534	5.08812	5.06085	5.0863	4.98553	4.98957	4.98438	5.0666	5.09249	5.06369	5.03214	5.00886	4.99854	5.04869	5.0681	5.08227	5.00839	5.02948	5.03617	5.01207	5.04797	4.99827	5.03261	5.05527	5.07083	+	+	+	+	+		C1P10 gem+_C1P10 ctrl;C1P20 gem+_C1P20 ctrl;C1P25 gem+_C1P25 ctrl;C1P30 gem+_C1P30 ctrl;C1P35 gem+_C1P35 ctrl	0.00434556	0.00545518	0.0995787	5.81791	0.000202641	0.00489575	-0.178712
5.12359	5.13872	5.13131	5.16322	5.17392	5.14942	5.12066	5.07498	5.108	5.05097	5.09768	5.06836	5.10619	5.10063	5.12362	5.10187	5.08089	5.10859	5.11215	5.10427	5.10833	5.13678	5.1397	5.13964	5.09609	5.09938	5.09071	5.11826	5.11491	5.12185	5.10406	5.10694	5.09837	5.10791	5.11437	5.11497	+			+	+		C1P10 gem+_C1P10 ctrl;C1P30 gem+_C1P30 ctrl;C1P35 gem+_C1P35 ctrl	0.0204852	0.0161941	0.03098	3.7194	0.208332	0.195148	-0.028875
4.94169	4.93093	4.93948	5.01151	5.02869	5.01304	4.93371	4.92033	4.90249	4.93473	4.9508	4.9572	4.93949	4.89298	4.91923	4.94338	4.90734	4.93652	4.94876	4.94312	4.93906	4.92968	4.90522	4.90266	4.9106	4.9135	4.92203	4.9151	4.93772	4.92788	4.96334	4.96546	4.94359	4.91487	4.91443	4.90974	+			+		+	C1P10 gem+_C1P10 ctrl;C1P30 gem+_C1P30 ctrl;C1P40 gem+_C1P40 ctrl	0.000230573	0.00126362	0.0803784	12.5692	0.0629299	0.061466	0.0287379
4.15622	4.1789	4.16262	4.25734	4.18579	4.15599	4.09297	4.14531	4.10301	4.1149	4.1263	4.11898	4.15653	4.14199	4.10726	4.15407	4.08865	4.10458	4.1322	4.12785	4.16814	4.15092	4.15818	4.13435	4.12616	4.13273	4.13352	4.15808	4.15971	4.13696	4.11309	4.12476	4.11619	4.14698	4.17664	4.1048								0.33447	0.308454	0.033792	1.09643	0.720254	0.801428	0.00629648
4.05177	4.06951	3.98129	4.08372	4.07645	4.03425	3.92988	3.77013	3.90635	4.07417	4.10012	4.015	4.04432	4.02093	3.82276	4.02253	3.98358	4.0054	3.40213	4.15994	4.0666	4.03843	4.0556	3.92732	4.08284	3.49609	2.8282	3.99912	3.96753	4.07433	3.70834	4.08071	3.89867	4.03876	4.03787	3.98351		+					C1P20 gem+_C1P20 ctrl	0.37981	0.367743	0.0306183	0.98633	0.0253013	0.0305341	0.19431
5.09873	5.10243	5.09672	5.05592	5.07163	5.10412	5.09201	5.06464	5.09856	5.03836	5.06695	5.08391	5.03432	5.04713	5.07289	5.04447	5.02565	5.03484	5.03453	5.0628	5.03103	4.99234	5.00905	4.99502	4.98819	4.99347	4.99158	5.01584	5.02587	5.01217	4.99968	5.01127	5.00394	5.01774	5.00923	5.02249				+	+		C1P30 gem+_C1P30 ctrl;C1P35 gem+_C1P35 ctrl	0.197297	0.158202	-0.0220728	-1.54473	0.262262	0.253596	-0.0219965
4.1907	4.20952	4.22484	4.22926	4.2705	4.21126	4.18527	4.22952	4.25517	4.20267	4.21018	4.2237	4.21278	4.17165	4.17466	4.18182	4.20984	4.22332	4.15125	4.14772	4.1647	4.2101	4.18636	4.17025	4.14177	4.17	4.14455	4.2068	4.2183	4.23569	4.16335	4.18445	4.21622	4.19604	4.22299	4.21765					+		C1P35 gem+_C1P35 ctrl	0.227556	0.186305	0.0286544	1.42398	0.629069	0.711678	-0.0111361
3.34033	3.27642	3.59706	3.31874	2.87595	3.22392	3.42038	3.4048	3.50442	3.7749	3.56238	3.47109	3.53235	3.60798	3.61584	3.60351	3.64345	3.64545	3.60111	3.61378	3.68797	3.54533	3.67294	3.75639	3.56879	3.60628	3.66307	3.66379	3.46783	3.23268	3.70494	3.73682	3.49303	3.55014	3.61591	3.40747								0.18658	0.148708	-0.265068	-1.59209	0.168855	0.155199	0.159591
4.03668	4.04501	4.02048	4.05982	3.99141	4.03089	4.01083	4.04149	4.09036	3.94805	3.95341	3.95901	4.0478	4.02743	4.04208	3.92495	3.92073	3.88517	4.00536	4.04692	4.01491	3.91309	3.97408	3.95988	3.99183	4.00346	3.97849	3.94926	3.96823	3.94747	3.99666	3.98213	3.98101	3.97509	3.95653	3.93362		+	+	+	+		C1P20 gem+_C1P20 ctrl;C1P25 gem+_C1P25 ctrl;C1P30 gem+_C1P30 ctrl;C1P35 gem+_C1P35 ctrl	0.767303	0.840313	-0.00668104	-0.316711	0.015802	0.022702	-0.0940715
4.08782	4.09413	4.00473	4.17566	4.13975	4.12748	4.07978	4.04021	4.12845	4.12328	4.09692	4.086	4.06319	4.08366	4.1402	4.15788	4.16801	4.20341	4.20833	4.11721	4.12106	4.08315	4.17207	4.15988	4.20609	4.18732	4.12933	4.11193	4.02489	4.09409	4.16149	4.19215	4.16327	4.14942	4.14747	4.19402	+						C1P10 gem+_C1P10 ctrl	0.0569944	0.0425679	0.0854052	2.64979	0.526903	0.589072	0.0192526
3.69668	3.71731	3.76721	3.88326	3.76903	3.85076	3.79645	3.78866	3.82923	3.92745	3.88812	3.88455	3.91939	3.88273	3.893	3.995	3.92974	3.98091	3.95118	3.91559	3.90945	3.95377	3.89299	3.87858	3.85756	3.84316	3.94875	3.91289	3.90159	3.89971	3.89084	3.9266	3.84566	3.95041	3.94315	3.93666	+	+	+				C1P10 gem+_C1P10 ctrl;C1P20 gem+_C1P20 ctrl;C1P25 gem+_C1P25 ctrl	0.0547762	0.0408336	0.107285	2.68792	0.0067896	0.012367	0.0952576
3.67388	3.5614	3.668	3.53915	3.53338	3.5619	3.52712	3.67595	3.63892	3.59686	3.41895	3.49514	3.66369	3.60618	3.62835	3.5752	3.51335	3.62366	3.67421	3.65455	3.55113	3.55819	3.49182	3.56629	3.56217	3.60751	3.5145	3.57232	3.56783	3.58238	3.57582	3.63539	3.54769	3.61242	3.61017	3.51152								0.075587	0.0563171	-0.0896136	-2.38488	0.181189	0.167791	-0.110346
4.6755	4.70525	4.67786	4.77699	4.78578	4.76508	4.64706	4.69405	4.659	4.75146	4.7657	4.74912	4.68686	4.68312	4.68401	4.73501	4.72817	4.73424	4.66983	4.70116	4.70291	4.74836	4.73077	4.73707	4.66116	4.66332	4.64418	4.74888	4.73871	4.7421	4.69217	4.67184	4.73704	4.73586	4.75707	4.76575	+	+	+	+	+		C1P10 gem+_C1P10 ctrl;C1P20 gem+_C1P20 ctrl;C1P25 gem+_C1P25 ctrl;C1P30 gem+_C1P30 ctrl;C1P35 gem+_C1P35 ctrl	0.00134911	0.0023268	0.0897433	7.96041	0.00411372	0.00871878	0.0887265
3.93243	4.00999	3.9894	3.95263	3.97143	3.97295	3.95092	3.99729	3.95688	3.94408	3.98422	3.96159	3.95504	3.97436	4.03676	3.89437	3.98776	3.89759	4.01462	4.00406	3.97498	3.96094	3.98721	3.96008	3.96165	4.03178	3.98922	3.94268	4.00031	3.96855	3.93905	3.95583	4.0126	3.93149	3.93534	3.93667								0.655173	0.742183	-0.0116092	-0.481723	0.799134	0.864398	-0.00506719
4.10849	4.06799	4.1113	4.00834	3.91082	3.92831	4.07625	4.11302	4.16367	4.04354	4.01008	3.98303	4.09518	4.03352	4.06623	4.00618	3.90181	3.93808	4.05308	4.09196	4.07714	3.99939	3.9962	3.99392	3.98385	4.09178	4.02929	4.01236	3.90329	3.99636	4.0992	4.11866	4.20667	3.92847	3.97895	3.99533	+	+	+	+		+	C1P10 gem+_C1P10 ctrl;C1P20 gem+_C1P20 ctrl;C1P25 gem+_C1P25 ctrl;C1P30 gem+_C1P30 ctrl;C1P40 gem+_C1P40 ctrl	0.0114078	0.00989082	-0.146768	-4.43161	0.0266956	0.0317283	-0.10543
5.35313	5.39721	5.32265	5.14301	5.21369	5.16073	5.28074	5.30706	5.31736	5.21784	5.217	5.23185	5.33084	5.31395	5.30314	5.23014	5.22763	5.2589	5.33403	5.37919	5.32102	5.23336	5.22069	5.22455	5.25684	5.30683	5.26004	5.26734	5.24271	5.29179	5.35564	5.33434	5.31513	5.284	5.25404	5.21203	+	+	+	+		+	C1P10 gem+_C1P10 ctrl;C1P20 gem+_C1P20 ctrl;C1P25 gem+_C1P25 ctrl;C1P30 gem+_C1P30 ctrl;C1P40 gem+_C1P40 ctrl	0.00363648	0.00420724	-0.185187	-6.10798	0.00262676	0.00713406	-0.0794895
3.52706	3.67155	3.59811	3.42178	3.43481	3.05784	3.61262	3.65648	3.69741	3.29234	3.44501	3.4823	3.73138	3.62795	3.65969	3.26682	3.31561	3.44131	3.58395	3.6552	3.49459	3.44476	3.37514	3.55493	3.62307	3.71352	3.67314	3.46837	3.43661	3.48338	3.65572	3.6114	3.56227	3.34565	3.37933	3.40542		+	+		+	+	C1P20 gem+_C1P20 ctrl;C1P25 gem+_C1P25 ctrl;C1P35 gem+_C1P35 ctrl;C1P40 gem+_C1P40 ctrl	0.0871217	0.0654097	-0.294096	-2.25541	0.0168468	0.0238673	-0.248954
3.04035	3.27223	3.48206	3.51278	3.47035	3.55652	3.20225	3.31466	3.46417	3.4545	3.38735	3.48875	3.43101	3.37802	3.45594	3.44457	3.41653	3.52803	3.46263	3.40581	3.43325	3.41742	3.44612	3.4727	3.53254	3.39576	3.48044	3.38968	3.48775	3.48671	3.51037	3.51434	3.33943	3.45237	3.50932	3.45449								0.128629	0.0986357	0.248336	1.91079	0.226066	0.213502	0.116506
5.32968	5.3221	5.33859	5.18855	5.23563	5.22688	5.32764	5.36352	5.34995	5.28191	5.27836	5.28432	5.39949	5.37138	5.39319	5.29289	5.3007	5.29355	5.38245	5.34137	5.35408	5.29165	5.29874	5.28072	5.36518	5.38157	5.39073	5.28511	5.2956	5.29605	5.35207	5.36882	5.34025	5.29095	5.29563	5.28127	+	+	+	+	+	+	C1P10 gem+_C1P10 ctrl;C1P20 gem+_C1P20 ctrl;C1P25 gem+_C1P25 ctrl;C1P30 gem+_C1P30 ctrl;C1P35 gem+_C1P35 ctrl;C1P40 gem+_C1P40 ctrl	0.00175143	0.00320476	-0.113102	-7.43043	0.00348627	0.00837338	-0.0655087
5.31428	5.30579	5.30993	5.09855	5.16629	5.15114	5.28188	5.30495	5.2872	5.17355	5.18616	5.1898	5.30151	5.30765	5.29464	5.21514	5.17401	5.18551	5.29486	5.31211	5.28864	5.20818	5.20801	5.18986	5.2451	5.25848	5.24074	5.20074	5.19805	5.20713	5.2783	5.27064	5.25739	5.18688	5.18773	5.17845	+	+	+	+	+	+	C1P10 gem+_C1P10 ctrl;C1P20 gem+_C1P20 ctrl;C1P25 gem+_C1P25 ctrl;C1P30 gem+_C1P30 ctrl;C1P35 gem+_C1P35 ctrl;C1P40 gem+_C1P40 ctrl	0.00115652	0.0020339	-0.171342	-8.28891	0.000223443	0.00451246	-0.108176
4.8432	4.866	4.86401	4.84266	4.81854	4.86603	4.87092	4.8588	4.81189	4.88693	4.87957	4.93	4.82849	4.81924	4.85002	4.92858	4.89314	4.89803	4.84	4.87911	4.8742	4.89493	4.94159	4.91665	4.79019	4.87892	4.87525	4.90149	4.91969	4.93853	4.86703	4.84515	4.862	4.88852	4.90181	4.87499			+	+			C1P25 gem+_C1P25 ctrl;C1P30 gem+_C1P30 ctrl	0.379469	0.367319	-0.0153268	-0.987114	0.0969138	0.0916217	0.0516257
3.25614	3.09059	2.96588	3.26467	2.91272	3.51348	3.37152	3.05691	3.43426	3.72772	3.823	3.56365	2.97912	3.14083	3.04002	3.79231	3.69756	3.82803	3.56236	3.78247	3.80178	3.33321	3.24819	3.76696	3.39633	3.76872	3.13293	3.84141	3.82048	3.81477	3.77514	3.45187	3.70365	3.90985	3.7278	3.82377		+	+				C1P20 gem+_C1P20 ctrl;C1P25 gem+_C1P25 ctrl	NaN	1	0	NaN	0.0400124	0.041544	0.417225
4.61666	4.58293	4.59535	4.57828	4.66705	4.62935	4.57135	4.54952	4.58474	4.53953	4.49536	4.5033	4.56567	4.56755	4.52871	4.56782	4.57701	4.53126	4.51803	4.51498	4.49236	4.62179	4.53497	4.65815	4.56481	4.56584	4.58727	4.57591	4.56471	4.53638	4.52083	4.54333	4.46782	4.58162	4.58919	4.60193		+				+	C1P20 gem+_C1P20 ctrl;C1P40 gem+_C1P40 ctrl	0.389055	0.379732	0.026588	0.965308	0.0306092	0.0345083	-0.0558101
4.03119	4.03401	4.00678	3.92946	4.01547	3.97796	4.0118	4.02834	4.0578	4.19251	4.03653	4.00114	4.00182	4.0056	3.96708	4.04465	4.01144	4.06433	4.02174	4.01203	4.00816	4.00756	4.00359	3.95007	4.03959	3.99401	4.00827	4.06277	4.03677	4.04452	4.03947	4.02355	4.05618	4.06469	4.03287	4.01513								0.132413	0.101716	-0.0496953	-1.88565	0.505342	0.562693	0.0440768
3.94021	4.00674	3.92747	3.88398	3.92546	3.95761	3.94043	3.95295	3.958	3.96648	3.89447	3.92461	3.85001	3.98211	3.97884	4.01779	3.91043	3.90097	3.9171	3.80801	3.81595	3.82971	3.8827	3.97638	3.90637	3.75515	4.02465	3.96695	3.86606	3.93003	3.86894	3.81101	3.80573	3.98413	4.04048	4.04664						+	C1P40 gem+_C1P40 ctrl	0.332945	0.306462	-0.0357931	-1.10036	0.365642	0.376994	-0.021941
3.25527	3.48521	3.3401	3.45633	3.49104	3.22007	2.9351	3.43959	3.3772	3.42363	3.41242	3.39889	3.44399	3.33003	3.42591	3.3174	3.25585	3.39002	3.73126	3.51264	3.54775	3.45768	3.47321	3.25749	3.33188	3.20237	3.33021	3.14917	3.20048	3.35226	3.62819	3.38575	3.39344	3.24422	3.30291	3.32996								0.802628	0.867459	0.0289537	0.267058	0.368353	0.380372	0.161019
5.05336	5.0644	5.07926	5.02912	5.09104	5.09328	5.07729	5.06321	5.04413	5.12713	5.11191	5.11507	5.04467	5.06457	5.06252	5.16505	5.13224	5.1485	5.0935	5.08842	5.08394	5.14468	5.13838	5.12924	5.03301	5.13496	5.09978	5.16647	5.18769	5.1652	5.08464	5.11808	5.11786	5.19109	5.18985	5.22414		+	+	+		+	C1P20 gem+_C1P20 ctrl;C1P25 gem+_C1P25 ctrl;C1P30 gem+_C1P30 ctrl;C1P40 gem+_C1P40 ctrl	0.818324	0.879134	0.00547489	0.245261	0.00610713	0.011707	0.0564919
4.74875	4.74502	4.71739	4.65962	4.65763	4.67031	4.70514	4.74729	4.73438	4.69177	4.7101	4.71562	4.76564	4.77629	4.7807	4.68945	4.69848	4.72355	4.7574	4.76967	4.7468	4.70888	4.71333	4.73889	4.71126	4.73713	4.72236	4.71707	4.72265	4.71849	4.75652	4.73093	4.75487	4.69266	4.73343	4.69788	+		+	+			C1P10 gem+_C1P10 ctrl;C1P25 gem+_C1P25 ctrl;C1P30 gem+_C1P30 ctrl	0.00219259	0.00378254	-0.0745327	-6.9996	0.183893	0.170056	-0.023108
3.92675	3.97392	3.93033	3.95879	3.97494	3.92924	3.99326	3.97965	3.98932	3.92723	3.9225	3.96151	3.92096	3.98791	3.98132	3.96365	3.95501	3.93409	3.96453	3.95966	3.90706	3.93754	3.9557	3.88866	3.99644	3.96984	3.95618	3.97019	3.91964	3.88995	3.95975	3.99122	3.96617	3.96937	3.97368	3.99613		+					C1P20 gem+_C1P20 ctrl	0.625969	0.710055	0.01066	0.527156	0.0176927	0.024426	-0.0503313
4.67343	4.6882	4.69028	4.65038	4.61604	4.56117	4.7336	4.71711	4.71313	4.60479	4.64696	4.67365	4.66734	4.69596	4.70122	4.58683	4.55143	4.58631	4.72566	4.74864	4.7335	4.56002	4.55872	4.53235	4.73608	4.72818	4.79167	4.5448	4.59241	4.6234	4.75889	4.69217	4.71915	4.61506	4.65186	4.65343	+	+	+	+	+	+	C1P10 gem+_C1P10 ctrl;C1P20 gem+_C1P20 ctrl;C1P25 gem+_C1P25 ctrl;C1P30 gem+_C1P30 ctrl;C1P35 gem+_C1P35 ctrl;C1P40 gem+_C1P40 ctrl	0.0478295	0.03516	-0.0747754	-2.81997	0.0193566	0.0254972	-0.0794837
3.55089	3.45365	3.59929	3.34505	3.58044	3.36395	3.70781	3.56232	3.54765	3.56879	3.70506	3.71925	3.54439	3.57817	3.49242	3.61499	3.51924	3.60357	3.49166	3.50957	3.62501	3.62979	3.40558	3.63166	3.59284	3.56904	3.49262	3.68707	3.57449	3.59907	3.67002	3.61542	3.56771	3.64014	3.57059	3.65512								0.293865	0.258367	-0.104795	-1.20718	0.451365	0.48836	0.0584376
4.0066	3.97492	3.98526	4.14574	4.16181	4.087	4.00118	3.97646	3.99465	4.00203	3.97122	4.0154	4.04154	4.0128	4.04479	4.0287	4.04123	4.07059	4.01933	4.02701	4.01512	3.9862	4.01915	3.97963	4.0624	4.08893	4.08828	4.04452	3.98632	4.02284	4.04566	4.07828	4.03773	4.04442	4.05465	4.05247	+				+		C1P10 gem+_C1P10 ctrl;C1P35 gem+_C1P35 ctrl	0.00438881	0.00560791	0.142589	5.80212	0.735018	0.813303	0.00545327
5.67942	5.68989	5.71846	5.89871	5.85379	5.86725	5.70094	5.68366	5.71061	5.72712	5.7635	5.77486	5.72656	5.70808	5.73452	5.68478	5.71173	5.70206	5.70217	5.72669	5.70523	5.74226	5.74174	5.71095	5.66731	5.7173	5.68271	5.69952	5.7224	5.72463	5.68306	5.65414	5.73655	5.71209	5.70622	5.68611	+	+					C1P10 gem+_C1P10 ctrl;C1P20 gem+_C1P20 ctrl	0.000557842	0.00185596	0.177324	10.0192	0.0258771	0.0308571	0.0567533
5.36803	5.3782	5.33292	5.37355	5.36344	5.36778	5.41566	5.37875	5.43154	5.32376	5.36974	5.39939	5.4447	5.43078	5.45308	5.31248	5.39033	5.34885	5.35589	5.39328	5.35046	5.39087	5.45214	5.39045	5.25046	5.34391	5.33612	5.38286	5.42503	5.38954	5.33534	5.37705	5.43317	5.41176	5.36648	5.36398			+				C1P25 gem+_C1P25 ctrl	0.575631	0.647	0.00853713	0.608643	0.17571	0.161755	-0.0443511
3.71307	3.7113	3.54485	3.82046	3.86753	3.85609	3.62635	3.72024	3.72001	3.96545	3.89746	3.94839	3.76462	3.81536	3.68918	3.97195	3.91421	3.90993	3.81729	3.79488	3.76481	3.91735	3.9266	3.86546	3.79102	3.76769	3.75625	3.89708	3.99879	3.92529	3.79324	3.79849	3.83535	3.9268	3.96467	3.90675	+	+	+	+	+	+	C1P10 gem+_C1P10 ctrl;C1P20 gem+_C1P20 ctrl;C1P25 gem+_C1P25 ctrl;C1P30 gem+_C1P30 ctrl;C1P35 gem+_C1P35 ctrl;C1P40 gem+_C1P40 ctrl	0.0291201	0.0219523	0.191621	3.32947	0.00265771	0.00708481	0.248234
3.64283	3.64735	3.69143	3.78376	3.39577	3.5999	3.69415	3.75562	3.69082	3.65036	3.6976	3.72948	3.73205	3.7202	3.75884	3.61911	3.56402	3.61225	3.71976	3.78236	3.77978	3.77553	3.79279	3.7375	3.78801	3.71724	3.64099	3.66985	3.74214	3.75362	3.66048	3.63197	3.7994	3.73347	3.76355	3.75608			+				C1P25 gem+_C1P25 ctrl	0.58342	0.65756	-0.0673907	-0.59574	0.536582	0.60218	-0.0210495
3.65485	3.36905	3.41059	3.62538	3.75508	3.61387	3.45423	3.36847	3.48153	3.52222	3.74	3.59745	3.64172	3.74155	3.70992	3.61312	3.58291	3.67914	3.77227	3.65922	3.67029	3.64786	3.71681	3.77937	3.57328	3.63923	3.75248	3.74157	3.61689	3.68814	3.73358	3.71971	3.15751	3.67458	3.75204	3.58683								0.13541	0.104417	0.18661	1.8663	0.0627688	0.0613216	0.185143
4.63033	4.65344	4.62365	4.5834	4.49728	4.55702	4.61424	4.63341	4.61991	4.60233	4.60845	4.59841	4.60174	4.62429	4.62966	4.60063	4.58985	4.5792	4.6093	4.58859	4.61167	4.55456	4.53375	4.5393	4.5709	4.56919	4.53601	4.55486	4.56329	4.55564	4.61549	4.59501	4.56803	4.5666	4.57834	4.59397	+	+		+			C1P10 gem+_C1P10 ctrl;C1P20 gem+_C1P20 ctrl;C1P30 gem+_C1P30 ctrl	0.0291967	0.0220798	-0.0899065	-3.32665	0.0382692	0.0404529	-0.0194556
3.22609	3.20604	3.3443	3.9076	3.67471	3.81901	3.16817	3.36867	3.17764	3.30763	3.18199	3.49103	3.25022	3.02612	3.28329	3.24473	3.10263	3.38502	3.21649	2.88195	3.36387	3.24429	3.42804	3.49533	3.3566	3.19843	3.35366	3.33039	3.21669	3.37989	3.41722	3.04275	3.14698	3.60739	3.10665	3.36479	+						C1P10 gem+_C1P10 ctrl	0.00253167	0.00370072	0.54163	6.73548	NaN	1	0
4.23192	4.25361	4.26194	4.09915	4.07448	4.00915	4.28091	4.31274	4.32615	4.21185	4.22071	4.19678	4.31622	4.31049	4.19952	4.20235	4.18786	4.19836	4.24243	4.20137	4.24382	4.23754	4.18115	4.27471	4.20619	4.13712	4.16453	4.2375	4.25053	4.17039	4.20575	4.22375	4.1298	4.23165	4.22305	4.2118	+	+					C1P10 gem+_C1P10 ctrl;C1P20 gem+_C1P20 ctrl	0.00265312	0.00405386	-0.188232	-6.6513	0.00306101	0.00817084	-0.0968215
3.96228	4.13859	4.11795	4.15653	4.26719	4.19962	4.1662	4.08279	4.07348	4.22733	4.2908	4.20273	4.13205	4.14536	4.09285	4.21689	4.21776	4.26146	4.1679	4.13231	4.15774	4.21645	4.21403	4.23354	4.10134	4.22356	4.17116	4.18703	4.24644	4.19898	4.17829	4.10068	4.16011	4.18652	4.2005	4.21253		+	+	+			C1P20 gem+_C1P20 ctrl;C1P25 gem+_C1P25 ctrl;C1P30 gem+_C1P30 ctrl	0.103985	0.0788649	0.134838	2.09717	0.0281756	0.0327797	0.132791
4.18096	4.15149	4.21876	4.08938	4.07779	4.14162	4.21136	4.23981	4.22137	4.21326	4.19936	4.21167	4.19064	4.20014	4.2128	4.20763	4.23933	4.20318	4.18224	4.18076	4.20935	4.2256	4.19917	4.14025	4.2072	4.20973	4.2234	4.20836	4.19499	4.17622	4.15108	4.20243	4.21894	4.22226	4.17412	4.20696	+						C1P10 gem+_C1P10 ctrl	0.0431243	0.0322654	-0.0808098	-2.92276	0.16281	0.149156	-0.0160875
5.44003	5.45121	5.43875	5.36617	5.37835	5.34445	5.41378	5.43483	5.44549	5.40192	5.41028	5.41152	5.43244	5.41701	5.43989	5.38318	5.39655	5.38847	5.44529	5.44979	5.43084	5.40491	5.3813	5.38111	5.3966	5.40474	5.38476	5.40654	5.41646	5.41416	5.44083	5.41642	5.4289	5.42323	5.43396	5.42394	+		+	+			C1P10 gem+_C1P10 ctrl;C1P25 gem+_C1P25 ctrl;C1P30 gem+_C1P30 ctrl	0.00166927	0.00299389	-0.0803393	-7.52557	0.0746543	0.0722037	-0.0234626
4.26628	4.27708	4.17714	4.18216	4.21029	4.1735	4.20737	4.20652	4.18998	4.3621	4.27811	4.32444	4.25242	4.3011	4.27847	4.33934	4.3082	4.35788	4.2823	4.25308	4.28315	4.25949	4.30096	4.30591	4.31186	4.26172	4.24423	4.31081	4.32704	4.28778	4.27928	4.28361	4.27758	4.3098	4.3207	4.31632		+				+	C1P20 gem+_C1P20 ctrl;C1P40 gem+_C1P40 ctrl	0.199556	0.160489	-0.0515137	-1.53509	0.00850944	0.0144943	0.120261
4.01028	4.05487	4.01539	3.93809	3.98597	3.99918	4.07328	4.05993	4.04884	4.01291	4.06684	4.02535	4.0117	4.04387	4.06673	4.04979	4.01691	4.04059	4.03314	4.12156	4.02569	4.04815	3.99624	4.07414	4.09227	4.08993	4.11564	4.00377	4.03975	4.02064	4.07754	4.05574	4.07513	4.04938	4.08084	4.03346					+		C1P35 gem+_C1P35 ctrl	0.0876079	0.0656852	-0.0524354	-2.25038	0.222404	0.20997	-0.0256473
4.71683	4.68286	4.6631	4.60258	4.63537	4.62028	4.6652	4.69966	4.61604	4.71234	4.64566	4.71249	4.6676	4.68973	4.56986	4.66102	4.70334	4.72211	4.69018	4.63124	4.60845	4.6897	4.69258	4.68116	4.6922	4.69603	4.59571	4.71228	4.72764	4.72922	4.65892	4.72811	4.69096	4.70356	4.69406	4.67408	+						C1P10 gem+_C1P10 ctrl	0.0204756	0.0161656	-0.0681864	-3.71994	0.415662	0.44158	0.0298637
5.01459	5.04057	4.89458	4.74414	4.62325	4.63052	4.98703	4.96625	4.99081	5.03322	4.94046	5.00382	4.98999	5.10733	5.01835	4.99409	4.98078	5.03215	5.06208	5.02648	5.05746	4.90243	4.92741	4.90767	5.06746	5.02711	5.07215	4.97309	4.98194	4.95757	5.04472	5.04986	5.03582	4.9943	4.98633	4.9787	+			+	+	+	C1P10 gem+_C1P10 ctrl;C1P30 gem+_C1P30 ctrl;C1P35 gem+_C1P35 ctrl;C1P40 gem+_C1P40 ctrl	0.00599636	0.00680249	-0.317279	-5.32228	0.715052	0.797063	0.0111389
5.38215	5.37541	5.38688	5.41525	5.43115	5.381	5.37966	5.40012	5.40618	5.59454	5.60041	5.58419	5.39607	5.38749	5.39129	5.57591	5.59564	5.57374	5.40369	5.4196	5.39467	5.54784	5.54876	5.55657	5.36027	5.36999	5.39378	5.55718	5.55751	5.5518	5.40705	5.39036	5.40027	5.57096	5.58577	5.58159		+	+	+	+	+	C1P20 gem+_C1P20 ctrl;C1P25 gem+_C1P25 ctrl;C1P30 gem+_C1P30 ctrl;C1P35 gem+_C1P35 ctrl;C1P40 gem+_C1P40 ctrl	0.142318	0.110461	0.0276545	1.82338	2.91952e-05	0.00256	0.197729
4.57786	4.6093	4.62226	4.45807	4.55284	4.52151	4.59793	4.59388	4.62148	4.58002	4.60288	4.61452	4.62669	4.61042	4.60798	4.61943	4.62301	4.60299	4.62546	4.57447	4.58087	4.6183	4.62999	4.6052	4.60298	4.60351	4.56557	4.58968	4.59504	4.64575	4.59006	4.57902	4.58018	4.56605	4.597	4.60679	+						C1P10 gem+_C1P10 ctrl	0.0401711	0.0300623	-0.0923322	-2.9942	0.710786	0.792263	-0.0052948
4.0422	4.03599	4.07616	4.11348	4.11073	4.08089	4.08328	4.08285	4.07924	4.16342	4.15475	4.15215	4.10681	4.09142	4.08644	4.17623	4.13384	4.15923	4.07407	4.04272	4.06671	4.13899	4.13386	4.14474	4.04163	4.065	4.0938	4.14817	4.13086	4.1496	4.06831	4.05563	4.0611	4.15348	4.14173	4.16963	+	+	+	+	+	+	C1P10 gem+_C1P10 ctrl;C1P20 gem+_C1P20 ctrl;C1P25 gem+_C1P25 ctrl;C1P30 gem+_C1P30 ctrl;C1P35 gem+_C1P35 ctrl;C1P40 gem+_C1P40 ctrl	0.0366415	0.0269715	0.0502499	3.08811	3.28409e-05	0.00237037	0.0749826
3.06715	3.00795	2.98189	3.03343	3.29356	3.07344	2.9617	2.9022	2.91359	3.04259	2.86577	2.88022	3.10411	2.95922	3.00683	3.15523	3.00846	2.79765	2.95988	3.1078	2.84394	3.11077	3.05992	3.19466	2.89504	2.84408	2.85664	3.09183	2.99668	3.2454	2.90118	2.89078	3.23506	3.02086	3.09473	3.0093					+		C1P35 gem+_C1P35 ctrl	0.247942	0.207345	0.114481	1.35139	0.953524	0.971164	0.00369294
3.98923	3.913	3.90528	4.03597	3.99651	4.02668	3.91597	3.96124	3.96347	4.0164	4.05518	4.0291	3.96782	3.92126	3.95835	4.02577	4.02669	4.00891	3.95087	3.93416	3.95145	4.02557	4.0182	4.0247	3.99216	3.97389	4.0235	4.0061	4.00057	4.04823	4.00099	3.94951	4.00141	4.05012	4.01095	4.02249	+	+	+	+			C1P10 gem+_C1P10 ctrl;C1P20 gem+_C1P20 ctrl;C1P25 gem+_C1P25 ctrl;C1P30 gem+_C1P30 ctrl	0.0458758	0.0338725	0.0838855	2.86116	0.0107653	0.0168659	0.0866682
3.89181	3.82073	3.86398	3.7783	3.81275	3.73561	3.84973	3.83479	3.89165	3.79536	3.82438	3.80847	3.83735	3.85602	3.82623	3.87235	3.88589	3.79342	3.86265	3.8754	3.86798	3.78785	3.81322	3.7374	3.9019	3.82741	3.89118	3.8531	3.78104	3.85706	3.87391	3.87126	3.88181	3.87039	3.85493	3.88087	+			+			C1P10 gem+_C1P10 ctrl;C1P30 gem+_C1P30 ctrl	0.0520142	0.0386022	-0.083289	-2.73797	0.0600736	0.0585117	-0.0493245
3.94363	3.93924	3.978	4.20529	4.09515	4.13903	3.96269	3.99271	3.96052	4.1547	4.1904	4.20804	3.92872	3.9939	3.95194	4.15805	4.16242	4.13037	4.01743	4.04447	4.03492	4.12526	4.12523	4.10821	4.05405	4.01363	3.98908	4.12137	4.12449	4.13797	4.12648	4.02405	4.05475	4.19649	4.16937	4.16557	+	+	+	+	+	+	C1P10 gem+_C1P10 ctrl;C1P20 gem+_C1P20 ctrl;C1P25 gem+_C1P25 ctrl;C1P30 gem+_C1P30 ctrl;C1P35 gem+_C1P35 ctrl;C1P40 gem+_C1P40 ctrl	0.00490745	0.00585556	0.192867	5.62651	0.000350888	0.00382222	0.212407
4.04896	4.14547	4.04898	4.13537	4.07799	4.13587	4.072	4.07358	4.02771	3.92674	3.94823	3.92531	3.94898	4.02341	3.98725	3.87455	3.92738	3.95583	3.97736	3.96818	4.01468	3.85888	3.93387	3.95857	3.98298	3.95175	3.96575	3.91111	3.98035	3.88906	3.92137	3.99699	4.01352	3.93188	3.89836	3.95021		+					C1P20 gem+_C1P20 ctrl	0.39976	0.394997	0.0352739	0.941492	0.00176281	0.00608213	-0.124337
4.25222	4.29724	4.31536	4.30348	4.24413	4.32584	4.2906	4.31587	4.28844	4.33153	4.31657	4.32675	4.25776	4.27164	4.2828	4.36246	4.37069	4.34095	4.31304	4.28334	4.30033	4.3175	4.30169	4.31806	4.31886	4.32077	4.3408	4.28835	4.28404	4.28629	4.31046	4.31858	4.29114	4.31529	4.31336	4.36659			+		+		C1P25 gem+_C1P25 ctrl;C1P35 gem+_C1P35 ctrl	0.929992	0.957297	0.00287724	0.0935142	0.0537363	0.0531781	0.026649
5.0935	5.22267	5.01868	5.32207	5.31759	5.32854	5.12616	4.8428	4.73866	5.32566	5.38135	5.38811	5.09295	5.04993	5.16116	5.30182	5.23918	5.29552	5.06654	5.20262	5.09004	5.32484	5.2957	5.27488	4.95521	5.02325	5.01573	5.2903	5.29314	5.34832	5.09374	5.11151	5.3595	5.28059	5.27836	5.27549	+	+	+	+	+		C1P10 gem+_C1P10 ctrl;C1P20 gem+_C1P20 ctrl;C1P25 gem+_C1P25 ctrl;C1P30 gem+_C1P30 ctrl;C1P35 gem+_C1P35 ctrl	0.0240475	0.0185479	0.211114	3.53842	0.016996	0.0239003	0.4625
4.84318	4.80885	4.84701	4.6665	4.60556	4.63369	4.80241	4.80175	4.77325	4.67756	4.62453	4.70567	4.81211	4.79186	4.8149	4.66968	4.6578	4.70927	4.79787	4.82452	4.7877	4.72298	4.70518	4.71361	4.74152	4.7744	4.77343	4.73947	4.69886	4.7303	4.784	4.80985	4.74355	4.71346	4.7457	4.6658	+	+	+	+			C1P10 gem+_C1P10 ctrl;C1P20 gem+_C1P20 ctrl;C1P25 gem+_C1P25 ctrl;C1P30 gem+_C1P30 ctrl	0.000759947	0.00186699	-0.197767	-9.24833	0.0086333	0.0144905	-0.123213
3.78857	3.80402	3.6266	3.31846	3.1702	3.04471	3.76823	3.63266	3.83581	3.64929	3.49681	3.48416	3.73784	3.72081	3.84129	3.66924	3.67175	3.73637	3.79526	3.75116	3.84447	3.63574	3.71677	3.60779	3.85644	3.79311	3.84786	3.69978	3.64585	3.59569	3.74484	3.77774	3.65997	3.7247	3.72307	3.684	+			+	+		C1P10 gem+_C1P10 ctrl;C1P30 gem+_C1P30 ctrl;C1P35 gem+_C1P35 ctrl	0.0044732	0.00570636	-0.561942	-5.77186	0.0646514	0.062973	-0.202146
4.0662	4.10319	4.14684	4.08658	4.05645	4.01084	4.11215	4.07814	4.09448	4.04569	4.04845	4.07741	4.12304	4.07078	4.1084	4.08118	4.09659	4.05801	4.12694	4.08462	4.10643	4.05992	4.02968	4.07103	4.16163	4.16269	4.14056	4.04015	4.08589	4.06428	4.11684	4.09773	4.06874	4.10255	4.02147	4.05286				+	+		C1P30 gem+_C1P30 ctrl;C1P35 gem+_C1P35 ctrl	0.166669	0.130989	-0.0541217	-1.68807	0.0556161	0.0546449	-0.0377401
4.09194	4.0754	4.11482	4.22222	4.25037	4.2551	4.04879	4.07369	4.00475	4.24952	4.17589	4.19692	4.10006	4.04538	4.06124	4.17371	4.18733	4.17371	4.05613	4.08065	4.11739	4.18674	4.18434	4.19851	4.16054	4.15226	4.07318	4.23605	4.14971	4.16538	4.15566	4.16796	4.16769	4.19374	4.18496	4.19406	+	+	+	+		+	C1P10 gem+_C1P10 ctrl;C1P20 gem+_C1P20 ctrl;C1P25 gem+_C1P25 ctrl;C1P30 gem+_C1P30 ctrl;C1P40 gem+_C1P40 ctrl	0.000640387	0.00186494	0.14851	9.66803	0.00517333	0.0104135	0.165033
4.10078	4.08786	4.04857	4.01306	3.97813	3.98407	4.1251	3.93499	3.94064	3.96315	3.94418	4.05237	3.85131	3.86071	3.96653	4.02043	3.97189	4.00851	3.77445	3.81963	3.8208	4.01723	4.02772	4.06313	3.87581	3.87962	3.82241	4.04525	4.05705	4.02574	3.84393	3.77456	3.93094	3.99038	4.0132	4.04665	+			+	+	+	C1P10 gem+_C1P10 ctrl;C1P30 gem+_C1P30 ctrl;C1P35 gem+_C1P35 ctrl;C1P40 gem+_C1P40 ctrl	0.0101584	0.00919317	-0.0873148	-4.58326	0.856209	0.907027	-0.0136792
3.73218	3.91117	3.82898	3.86145	3.64294	3.72224	3.81904	3.68954	3.75699	3.68897	3.71896	3.77076	3.75538	3.74527	3.69646	3.77164	3.73526	3.61218	3.6457	3.69602	3.55471	3.82697	3.63297	3.61951	3.53477	3.59095	3.48491	3.69788	3.71692	3.67984	3.68499	3.48494	3.77353	3.73134	3.69911	3.66852					+		C1P35 gem+_C1P35 ctrl	0.375396	0.362231	-0.0818998	-0.996523	0.549596	0.618332	-0.0289609
4.55952	4.56197	4.55742	4.45067	4.47177	4.50706	4.5367	4.56232	4.54669	4.53608	4.55938	4.54969	4.55662	4.53472	4.5473	4.55127	4.55631	4.5333	4.5611	4.58571	4.53995	4.53771	4.5575	4.52336	4.49191	4.55232	4.58287	4.53577	4.54085	4.56717	4.5231	4.53924	4.56403	4.53387	4.53388	4.53233	+						C1P10 gem+_C1P10 ctrl	0.00729074	0.00766877	-0.0831369	-5.03831	0.986117	0.990674	-0.000186284
3.66866	3.70509	3.75945	3.84748	3.85177	3.79817	3.73253	3.64122	3.65372	3.57811	3.54055	3.52431	3.73478	3.61007	3.66921	3.65073	3.51582	3.42508	3.64485	3.76319	3.75266	3.56138	3.59856	3.4886	3.74806	3.7349	3.83773	3.51248	3.58563	3.50743	3.73338	3.76229	3.78031	3.52604	3.54179	3.66988	+	+		+	+	+	C1P10 gem+_C1P10 ctrl;C1P20 gem+_C1P20 ctrl;C1P30 gem+_C1P30 ctrl;C1P35 gem+_C1P35 ctrl;C1P40 gem+_C1P40 ctrl	0.0182184	0.0145506	0.121409	3.85541	0.0172914	0.0241278	-0.128169
3.5219	3.59329	3.46979	3.5479	3.48755	3.74126	3.65932	3.56045	3.4824	3.54001	3.64144	3.61793	3.36544	3.34223	3.4618	3.54636	3.42761	3.51271	3.39938	3.38275	3.37727	3.59355	3.59998	3.55868	3.35959	3.42583	3.3681	3.54086	3.52843	3.66486	3.36149	3.25658	3.49391	3.53893	3.4834	3.50583				+	+		C1P30 gem+_C1P30 ctrl;C1P35 gem+_C1P35 ctrl	0.491439	0.528211	0.063911	0.75654	0.615956	0.697362	0.0323999
4.81999	4.80979	4.78811	4.5707	4.54742	4.60685	4.83128	4.8073	4.7527	4.7765	4.68667	4.68717	4.79148	4.82557	4.78875	4.71306	4.72317	4.70675	4.79669	4.78779	4.81445	4.68578	4.71647	4.7144	4.79371	4.77637	4.78047	4.72921	4.7511	4.71422	4.74863	4.76721	4.77236	4.73383	4.71606	4.72829	+		+	+	+	+	C1P10 gem+_C1P10 ctrl;C1P25 gem+_C1P25 ctrl;C1P30 gem+_C1P30 ctrl;C1P35 gem+_C1P35 ctrl;C1P40 gem+_C1P40 ctrl	0.000301457	0.00151619	-0.230977	-11.7368	0.101106	0.0950387	-0.0803145
4.20859	4.18855	4.23866	4.04833	3.9865	4.07039	4.25393	4.29563	4.25371	4.00329	3.91465	4.05639	4.26101	4.21496	4.22596	4.11147	4.07768	4.01036	4.22719	4.18547	4.22175	4.0192	3.99836	4.0684	4.23819	4.2382	4.2329	4.03882	4.03187	3.98741	4.27015	4.27583	4.20285	3.98645	3.99299	3.98551	+	+	+	+	+	+	C1P10 gem+_C1P10 ctrl;C1P20 gem+_C1P20 ctrl;C1P25 gem+_C1P25 ctrl;C1P30 gem+_C1P30 ctrl;C1P35 gem+_C1P35 ctrl;C1P40 gem+_C1P40 ctrl	0.00366862	0.00424612	-0.176859	-6.09338	0.00318154	0.00835081	-0.276313
3.6558	3.72962	3.70078	3.91721	3.93018	3.92472	3.8889	3.56947	3.74364	3.78489	3.83661	3.83128	3.66237	3.68731	3.67334	3.77393	3.77264	3.73184	3.77937	3.65409	3.80256	3.82221	3.79895	3.74978	3.71911	3.68313	3.72116	3.84326	3.84235	3.82212	3.74689	3.75238	3.83358	3.79483	3.84865	3.80744	+		+		+		C1P10 gem+_C1P10 ctrl;C1P25 gem+_C1P25 ctrl;C1P35 gem+_C1P35 ctrl	0.000467695	0.00167485	0.228634	10.4852	0.423151	0.451414	0.0835895
4.40692	4.37861	4.20466	4.20549	4.28589	4.23059	4.31785	4.36125	4.28814	4.48538	4.37516	4.35862	4.31186	4.39812	4.22329	4.38117	4.27582	4.39106	4.33916	4.31258	4.35446	4.31265	4.31627	4.30287	4.31804	4.34076	4.32073	4.35619	4.3109	4.32707	4.3134	4.33187	4.33996	4.29936	4.36022	4.27743								0.256183	0.215734	-0.0894094	-1.32371	0.13606	0.12481	0.0839763
4.94356	4.93856	4.80038	4.7371	4.75216	4.77294	4.8646	4.87514	4.7761	4.96528	4.86025	4.90576	4.79169	4.84994	4.75935	4.88907	4.8048	4.90208	4.83844	4.83268	4.7986	4.86101	4.88097	4.85898	4.77873	4.81525	4.78973	4.89698	4.8796	4.87423	4.78046	4.80144	4.83478	4.88775	4.89425	4.8351	+			+	+		C1P10 gem+_C1P10 ctrl;C1P30 gem+_C1P30 ctrl;C1P35 gem+_C1P35 ctrl	0.0434387	0.0324199	-0.140105	-2.91549	0.175771	0.161798	0.0718142
5.2705	5.29829	5.25256	5.22807	5.26024	5.19427	5.24852	5.22956	5.24686	5.2973	5.242	5.26592	5.28388	5.32174	5.28177	5.2668	5.29408	5.3211	5.28969	5.27921	5.28877	5.29127	5.32001	5.31304	5.31417	5.33127	5.30717	5.31223	5.3078	5.3278	5.2859	5.29339	5.29925	5.30306	5.33712	5.29825								0.11731	0.0894359	-0.0462578	-1.99105	0.193012	0.17947	0.0267623
3.87856	3.87032	3.99041	3.84543	3.76458	3.81334	3.91032	3.86265	3.89448	3.79916	3.78848	3.80273	3.84943	3.79291	3.8587	3.76589	3.80165	3.77307	3.82801	3.78088	3.83846	3.78067	3.70088	3.6988	3.73399	3.80429	3.65341	3.68585	3.67334	3.7135	3.77751	3.73024	3.76011	3.69201	3.73463	3.72752		+					C1P20 gem+_C1P20 ctrl	0.08072	0.0599871	-0.105312	-2.32469	0.00324054	0.00823173	-0.0923616
4.57761	4.57895	4.58865	4.53949	4.65621	4.58514	4.59675	4.5802	4.56408	4.61024	4.57297	4.5716	4.56054	4.50426	4.51509	4.61293	4.51292	4.57274	4.55491	4.59398	4.56053	4.56709	4.58222	4.54914	4.52284	4.54509	4.51595	4.58359	4.56871	4.56623	4.54003	4.52674	4.56536	4.51808	4.5458	4.57879					+		C1P35 gem+_C1P35 ctrl	0.745376	0.82465	0.0118806	0.348009	0.78557	0.854363	0.00459242
4.29954	4.22251	4.0248	4.41722	4.33977	4.39926	4.02464	3.94726	4.08848	4.14399	4.04047	4.00687	4.18778	4.18949	4.03417	4.14638	3.98872	4.07567	4.09968	3.9366	4.03674	4.06532	4.07747	4.15302	4.39368	4.09329	4.10081	4.09535	3.98668	3.96619	4.23722	4.12129	4.03685	4.11902	4.09095	4.00216								0.0754191	0.0563365	0.203134	2.38693	0.493881	0.545726	0.0436536
4.62701	4.59277	4.60262	4.67324	4.68657	4.64149	4.64555	4.58334	4.60182	4.5185	4.51277	4.51914	4.55846	4.58697	4.5501	4.5221	4.54453	4.56509	4.61442	4.57556	4.60209	4.55106	4.53567	4.60396	4.51583	4.59107	4.55616	4.56489	4.49668	4.52837	4.64461	4.60115	4.58657	4.56083	4.55757	4.54559	+	+					C1P10 gem+_C1P10 ctrl;C1P20 gem+_C1P20 ctrl	0.023834	0.0184259	0.0596329	3.54834	0.00730731	0.0131335	-0.0934319
4.64911	4.68591	4.59008	4.71197	4.69101	4.70543	4.61772	4.70588	4.70311	4.75439	4.70502	4.73599	4.73796	4.80416	4.73977	4.63155	4.69912	4.67535	4.75224	4.6751	4.64882	4.74284	4.77718	4.77401	4.62727	4.64077	4.62095	4.73831	4.72195	4.62724	4.65057	4.6177	4.64598	4.74702	4.71719	4.6325			+				C1P25 gem+_C1P25 ctrl	0.0994096	0.0751893	0.0611008	2.13711	0.15691	0.143987	0.056229
4.02019	4.04848	4.04687	4.08532	4.12093	4.09283	3.99276	4.08519	4.07812	4.14624	4.12191	4.15529	4.06108	4.06236	4.04199	4.17637	4.14661	4.15792	4.0454	4.02191	4.0333	4.14829	4.11348	4.09972	4.06201	4.04561	4.06322	4.1643	4.14932	4.15099	4.04566	4.00122	4.04532	4.1518	4.19487	4.09488	+	+	+	+	+	+	C1P10 gem+_C1P10 ctrl;C1P20 gem+_C1P20 ctrl;C1P25 gem+_C1P25 ctrl;C1P30 gem+_C1P30 ctrl;C1P35 gem+_C1P35 ctrl;C1P40 gem+_C1P40 ctrl	0.0125529	0.0106389	0.0611814	4.30931	0.0466401	0.04693	0.0891239
3.78524	3.8642	3.74587	3.60497	3.39899	3.75126	3.84851	3.67202	3.80504	3.87731	3.85585	3.87345	3.73612	3.70734	3.7114	3.8978	3.83684	3.80267	3.71281	3.70463	3.87005	3.84138	3.78742	3.78859	3.76815	3.80099	3.91352	3.8878	3.91332	3.8249	3.73173	3.75088	3.70162	3.90761	3.89249	3.89808			+			+	C1P25 gem+_C1P25 ctrl;C1P40 gem+_C1P40 ctrl	0.11925	0.090731	-0.213363	-1.97671	0.154842	0.14193	0.0936789
3.68344	3.72777	3.72605	3.78028	3.69335	3.80188	3.71543	3.71354	3.68516	3.76768	3.74468	3.76069	3.71635	3.79402	3.73648	3.76223	3.8011	3.76287	3.70927	3.72149	3.75982	3.7987	3.77916	3.76824	3.79533	3.83446	3.90756	3.79097	3.81426	3.78277	3.69829	3.69252	3.75699	3.82569	3.77962	3.73768		+		+			C1P20 gem+_C1P20 ctrl;C1P30 gem+_C1P30 ctrl	0.271926	0.234025	0.0460864	1.27315	0.01131	0.0175256	0.0529694
4.76479	4.75748	4.77848	4.65973	4.71117	4.64158	4.7762	4.77523	4.75476	4.77093	4.7146	4.76243	4.78814	4.76183	4.81376	4.75222	4.75614	4.73696	4.78553	4.8336	4.82253	4.70698	4.72444	4.70615	4.79975	4.80175	4.80087	4.74202	4.74303	4.72702	4.80007	4.79863	4.80135	4.73333	4.74323	4.7693	+			+	+	+	C1P10 gem+_C1P10 ctrl;C1P30 gem+_C1P30 ctrl;C1P35 gem+_C1P35 ctrl;C1P40 gem+_C1P40 ctrl	0.0114936	0.00998903	-0.0960892	-4.42193	0.361893	0.371825	-0.0194095
3.39223	3.35635	3.41707	3.1203	3.60414	3.41919	3.2678	3.42272	3.56639	3.50342	3.44991	3.37614	3.54306	3.55925	3.53033	3.59122	3.62107	3.53824	3.63081	3.57963	3.6522	3.41576	3.51214	3.55717	3.41442	3.43855	3.75927	3.5328	3.36248	3.50664	3.56253	3.66303	3.62576	3.58303	3.55627	3.60041								0.961256	0.977208	-0.0073425	-0.0516871	0.809221	0.872033	0.0241848
4.26592	4.25462	4.25452	4.3355	4.39521	4.42808	4.27596	4.29794	4.24882	4.33239	4.28879	4.32892	4.25019	4.25525	4.25359	4.37933	4.33966	4.32987	4.22512	4.21282	4.23934	4.32816	4.30831	4.31078	4.33774	4.27865	4.2981	4.34142	4.33933	4.33133	4.1939	4.24364	4.25692	4.31302	4.33658	4.35902	+		+	+		+	C1P10 gem+_C1P10 ctrl;C1P25 gem+_C1P25 ctrl;C1P30 gem+_C1P30 ctrl;C1P40 gem+_C1P40 ctrl	0.00948258	0.00883191	0.127909	4.67505	0.100272	0.0946629	0.0424603
4.64892	4.64639	4.67668	4.58009	4.56283	4.66239	4.66457	4.6685	4.61687	4.55889	4.577	4.54387	4.66599	4.65532	4.67758	4.55583	4.52905	4.54121	4.60065	4.65205	4.64318	4.57547	4.58952	4.58328	4.62511	4.65134	4.63149	4.57609	4.58275	4.60637	4.57702	4.58953	4.60468	4.57217	4.57781	4.59334		+	+	+	+		C1P20 gem+_C1P20 ctrl;C1P25 gem+_C1P25 ctrl;C1P30 gem+_C1P30 ctrl;C1P35 gem+_C1P35 ctrl	0.159658	0.124988	-0.0555633	-1.72476	0.00930544	0.0151198	-0.0900613
4.62385	4.64292	4.64535	4.60591	4.66691	4.64679	4.62987	4.61573	4.61761	4.60635	4.66792	4.67514	4.56878	4.58044	4.62166	4.61028	4.61082	4.6154	4.64888	4.66764	4.66641	4.64106	4.64027	4.63205	4.58932	4.59755	4.60636	4.6313	4.62423	4.62671	4.61245	4.64421	4.63901	4.60671	4.59605	4.62733				+	+		C1P30 gem+_C1P30 ctrl;C1P35 gem+_C1P35 ctrl	0.902899	0.939113	0.00249338	0.129923	0.26649	0.257518	0.0287355
4.63779	4.62716	4.60654	4.42985	4.40402	4.38742	4.68988	4.71352	4.66485	4.68251	4.75033	4.73938	4.62698	4.63326	4.65597	4.57924	4.64143	4.70163	4.71919	4.73415	4.67591	4.6071	4.55295	4.52079	4.62499	4.68577	4.59968	4.60727	4.64733	4.64466	4.71728	4.71244	4.77265	4.66786	4.66575	4.58063	+			+			C1P10 gem+_C1P10 ctrl;C1P30 gem+_C1P30 ctrl	0.000147228	0.000262108	-0.216733	-14.0906	0.242339	0.231761	0.034658
4.28389	4.29928	4.28311	4.22498	4.25579	4.22458	4.27748	4.2673	4.267	4.30423	4.31818	4.33242	4.25823	4.26993	4.2565	4.31711	4.30115	4.30905	4.26925	4.26644	4.27171	4.30598	4.29724	4.30865	4.25048	4.27081	4.26612	4.28323	4.29088	4.27754	4.26095	4.29734	4.26262	4.28917	4.30762	4.29697	+	+	+	+	+		C1P10 gem+_C1P10 ctrl;C1P20 gem+_C1P20 ctrl;C1P25 gem+_C1P25 ctrl;C1P30 gem+_C1P30 ctrl;C1P35 gem+_C1P35 ctrl	0.00984832	0.00891014	-0.0536435	-4.62443	0.00571029	0.0112707	0.0476855
4.44049	4.48369	4.46537	4.16207	4.05273	3.94374	4.4681	4.51617	4.42647	4.51508	4.4242	4.44224	4.50695	4.54807	4.48626	4.45126	4.34039	4.48291	4.50984	4.57504	4.47754	4.42406	4.33276	4.40952	4.47114	4.48886	4.54326	4.39824	4.43567	4.43104	4.52855	4.42789	4.46008	4.40253	4.48913	4.55719	+			+	+		C1P10 gem+_C1P10 ctrl;C1P30 gem+_C1P30 ctrl;C1P35 gem+_C1P35 ctrl	0.00308652	0.00424967	-0.41033	-6.38563	0.810328	0.87322	-0.00973876
3.91965	4.00029	3.89916	3.99077	3.98233	3.90022	4.02357	4.06943	4.00207	3.97294	3.98509	3.91799	3.97897	3.97369	3.98839	3.97527	3.93064	3.90657	4.16528	4.12444	4.08066	3.93258	3.92595	3.92427	4.06909	4.02862	3.96862	4.03042	3.99686	3.87113	4.04276	3.95421	4.03379	3.87061	3.93454	3.98608				+			C1P30 gem+_C1P30 ctrl	0.690974	0.777175	0.0180736	0.427574	0.063379	0.061761	-0.0730174
3.44534	3.54594	3.55932	3.42484	3.60026	3.56879	3.42856	3.4919	3.54133	3.5009	3.60023	3.52028	3.47757	3.39565	3.40786	3.57543	3.48389	3.52534	3.50025	3.44551	3.53729	3.5178	3.50285	3.57685	3.27626	3.36963	3.60021	3.41866	3.56601	3.49753	3.47067	3.46415	3.59327	3.60535	3.6021	3.50608								0.834896	0.890833	0.0144295	0.222401	0.298819	0.293598	0.053206
3.77793	3.83771	3.78472	4.12193	3.9491	4.04012	3.87677	3.97458	3.92673	4.04746	3.98744	3.98842	3.77985	3.8296	3.80589	4.01075	4.06739	4.05812	3.76511	3.81527	3.77904	4.0597	4.07739	4.0239	3.74499	3.78585	3.80646	4.05183	4.06239	4.10047	3.80845	3.73878	3.85522	4.14614	4.01797	4.02843	+		+	+	+	+	C1P10 gem+_C1P10 ctrl;C1P25 gem+_C1P25 ctrl;C1P30 gem+_C1P30 ctrl;C1P35 gem+_C1P35 ctrl;C1P40 gem+_C1P40 ctrl	0.0113418	0.00986859	0.23693	4.4391	0.0769336	0.0739261	0.0817482
3.45296	3.53099	3.42811	4.70087	4.02926	4.64719	3.46946	3.34226	3.59616	3.4335	3.36254	3.7208	3.34083	3.39317	3.32334	3.33474	3.58469	3.44954	3.45061	3.392	3.6035	3.37371	3.63957	3.30277	3.55355	3.40861	3.55609	3.56775	3.54021	3.60231	3.52722	3.3136	3.49028	3.48576	3.40702	3.36033	+						C1P10 gem+_C1P10 ctrl	0.0104944	0.0094577	0.98842	4.54033	0.796525	0.862572	0.0363172
4.75102	4.68211	4.73394	4.84585	4.79161	4.82289	4.67974	4.65217	4.61638	4.71031	4.67781	4.72737	4.63349	4.62859	4.63041	4.76741	4.80088	4.83693	4.67059	4.65697	4.62988	4.76737	4.83398	4.83124	4.66314	4.6688	4.64535	4.82581	4.80676	4.80316	4.69306	4.66958	4.68059	4.86837	4.87019	4.892	+		+	+	+	+	C1P10 gem+_C1P10 ctrl;C1P25 gem+_C1P25 ctrl;C1P30 gem+_C1P30 ctrl;C1P35 gem+_C1P35 ctrl;C1P40 gem+_C1P40 ctrl	0.0197911	0.0156268	0.0977602	3.75905	0.0758943	0.0727748	0.0557297
4.06125	3.76874	3.88605	4.26867	4.19524	4.15171	3.7794	4.1427	4.12467	4.06751	4.06817	4.08312	4.03148	4.13248	4.16053	4.02034	4.08878	4.04264	4.09677	4.07981	4.10504	4.15119	4.05401	4.05244	4.07315	4.14177	4.0551	4.0263	3.979	4.08817	3.98197	4.00896	4.13432	4.07167	3.99373	4.08917	+						C1P10 gem+_C1P10 ctrl	0.0306724	0.022955	0.299859	3.27403	0.65325	0.737008	0.0573469
4.12993	4.07776	4.09329	3.94061	3.93054	4.00991	4.10768	4.10197	4.09169	4.02343	4.0203	4.06059	4.1157	4.12847	4.13231	4.08181	4.11168	4.09404	4.10656	4.07281	4.12055	4.0638	4.09695	4.08813	4.11729	4.15431	4.17244	4.04461	4.01803	4.05571	4.11745	4.126	4.1008	4.07791	4.07383	4.10538	+	+			+		C1P10 gem+_C1P10 ctrl;C1P20 gem+_C1P20 ctrl;C1P35 gem+_C1P35 ctrl	0.00885041	0.00866116	-0.139971	-4.76841	0.00882433	0.0149735	-0.0656751
4.33542	4.30285	4.34597	4.0259	4.27144	4.32628	4.36095	4.36139	4.37393	4.18761	4.18311	4.17048	4.34727	4.31999	4.35839	4.27267	4.30442	4.19301	4.32905	4.32013	4.36621	4.26406	4.22419	4.18508	4.38368	4.38008	4.3868	4.21762	4.23567	4.2436	4.36012	4.34402	4.34116	4.19212	4.17244	4.18818		+		+	+	+	C1P20 gem+_C1P20 ctrl;C1P30 gem+_C1P30 ctrl;C1P35 gem+_C1P35 ctrl;C1P40 gem+_C1P40 ctrl	0.266905	0.228919	-0.120208	-1.28896	1.00041e-05	0.00266667	-0.185028
4.26943	4.22145	4.24031	4.09514	4.12514	4.1261	4.20991	4.19612	4.24443	4.20037	4.11682	4.13781	4.30391	4.22791	4.19899	4.13877	4.11759	4.17843	4.20742	4.13469	4.03191	4.12524	4.16491	4.28252	4.19042	4.24177	4.18432	4.2148	4.13622	4.03153	4.19376	4.19295	4.16705	4.11864	4.11247	4.08226	+					+	C1P10 gem+_C1P10 ctrl;C1P40 gem+_C1P40 ctrl	0.00175129	0.00320748	-0.128273	-7.43059	0.0873271	0.0827455	-0.0651555
4.62866	4.67404	4.65472	4.49212	4.55017	4.50961	4.62298	4.6163	4.65898	4.51771	4.56808	4.52399	4.61306	4.55659	4.56735	4.52333	4.52065	4.54971	4.62117	4.58098	4.57408	4.57841	4.54329	4.56209	4.5405	4.54374	4.53361	4.57859	4.55699	4.5478	4.63225	4.60544	4.55227	4.54369	4.59278	4.5393	+	+					C1P10 gem+_C1P10 ctrl;C1P20 gem+_C1P20 ctrl	0.00335171	0.00428701	-0.135173	-6.24476	0.00962973	0.0155943	-0.0961604
4.17412	4.20891	4.20727	4.23656	4.27325	4.24384	4.20078	4.21924	4.21687	4.21413	4.19489	4.16687	4.21213	4.20826	4.23651	4.20676	4.23655	4.22736	4.21313	4.22075	4.2447	4.2156	4.1649	4.19923	4.21078	4.21504	4.22561	4.19567	4.22026	4.22538	4.17011	4.24831	4.25509	4.17017	4.19555	4.18536	+						C1P10 gem+_C1P10 ctrl	0.0269063	0.0205082	0.0544504	3.41489	0.243961	0.233414	-0.0203325
4.45081	4.42064	4.44309	4.55848	4.54462	4.55364	4.3813	4.39198	4.43606	4.41923	4.44553	4.46106	4.39211	4.44222	4.44914	4.39951	4.41038	4.39611	4.40365	4.41288	4.40038	4.38612	4.37023	4.36919	4.40093	4.42441	4.47164	4.38948	4.38526	4.35208	4.42182	4.42214	4.45149	4.35334	4.41507	4.38994	+			+			C1P10 gem+_C1P10 ctrl;C1P30 gem+_C1P30 ctrl	0.000326266	0.00144727	0.11407	11.5014	0.134462	0.12311	0.0388244
3.09929	3.06785	3.26198	3.23131	3.43922	3.35633	3.01831	3.24262	3.14007	3.3904	3.18186	3.26187	3.29548	3.26008	3.26236	3.0947	3.19854	3.24323	3.25635	3.16254	3.26989	3.18528	3.22465	3.05385	3.24825	3.24113	3.2205	3.14935	3.46115	3.2171	3.21486	3.18375	3.16876	3.22386	3.17902	3.12942								0.0796624	0.0589079	0.199247	2.33674	0.179465	0.165934	0.144376
3.35656	3.50042	3.61975	3.90073	3.55256	3.87961	3.66183	3.56675	3.52511	3.60046	3.41428	3.43648	3.48252	3.54747	3.57758	3.44017	3.49175	3.50499	3.54182	3.52261	3.48969	3.44704	3.45798	3.5192	3.47525	3.59947	3.43693	3.29411	3.46742	3.52667	3.53928	3.57637	3.44446	3.42507	3.41624	3.51141								0.103797	0.0787933	0.285394	2.09877	0.230265	0.218194	-0.100821
4.68738	4.71806	4.7088	4.7966	4.82675	4.79511	4.6854	4.68043	4.69994	4.75995	4.74545	4.75931	4.72842	4.71228	4.69484	4.74829	4.76322	4.77281	4.6953	4.70276	4.69924	4.76742	4.77867	4.78682	4.72206	4.66757	4.70437	4.77664	4.77798	4.76088	4.74347	4.73687	4.73613	4.74888	4.76254	4.76929	+	+	+	+	+	+	C1P10 gem+_C1P10 ctrl;C1P20 gem+_C1P20 ctrl;C1P25 gem+_C1P25 ctrl;C1P30 gem+_C1P30 ctrl;C1P35 gem+_C1P35 ctrl;C1P40 gem+_C1P40 ctrl	0.00179624	0.00343771	0.101402	7.38085	0.000915709	0.00461279	0.0663145
3.92856	3.87451	3.95719	4.01893	4.05607	4.00353	3.96714	3.94686	4.01916	4.0617	4.10436	4.04488	3.9607	3.99094	4.02549	4.05153	4.06071	4.06268	4.08718	4.08454	4.13008	4.02039	4.02328	3.99266	4.04091	4.15703	4.09666	3.9834	4.024	4.05722	4.13695	4.06248	4.12446	4.0598	4.05337	4.08035	+	+	+	+			C1P10 gem+_C1P10 ctrl;C1P20 gem+_C1P20 ctrl;C1P25 gem+_C1P25 ctrl;C1P30 gem+_C1P30 ctrl	0.0211901	0.016583	0.106092	3.68075	0.0293261	0.0336693	0.0925968
3.4159	3.46607	3.49657	3.58046	3.34896	3.42197	3.47769	3.07597	3.55974	3.41928	3.44504	3.38164	3.45867	3.4597	3.44604	3.24042	3.31247	3.49357	3.41767	3.40312	3.37474	3.39804	3.39406	3.40629	3.02361	3.45592	3.42145	3.43743	3.51965	3.47079	3.34443	3.42446	3.22797	3.36198	3.36462	3.50309								0.906383	0.940964	-0.00904957	-0.12523	0.783805	0.854246	0.0441863
3.99726	3.98296	3.97395	3.89891	3.89803	3.86184	3.93702	3.97855	3.95838	3.7902	3.83045	3.80948	3.94536	3.94287	3.91642	3.89357	3.85572	3.86192	3.93054	3.86996	3.89188	3.87746	3.90261	3.91424	3.92787	3.89896	3.97523	3.93435	3.91665	3.89827	3.95178	3.94959	3.93046	3.87781	3.90789	3.86912	+	+	+			+	C1P10 gem+_C1P10 ctrl;C1P20 gem+_C1P20 ctrl;C1P25 gem+_C1P25 ctrl;C1P40 gem+_C1P40 ctrl	0.00213572	0.00366563	-0.0984643	-7.04884	0.000896723	0.00465986	-0.147939
3.95186	3.93161	3.89845	3.83157	3.8251	3.80759	3.92176	3.89236	3.8953	3.98475	3.96309	3.94508	3.91008	3.97795	3.908	3.96175	3.99842	3.98651	3.94517	3.8937	3.93824	3.93457	3.97379	3.97611	3.96839	3.89203	3.95881	3.97527	3.92699	3.96374	4.00005	3.93276	3.91336	3.91385	3.99265	3.92074	+	+					C1P10 gem+_C1P10 ctrl;C1P20 gem+_C1P20 ctrl	0.00348588	0.00428753	-0.105882	-6.1786	0.0144444	0.021153	0.0611687
4.06643	4.10235	4.08252	4.04531	4.06988	4.08839	4.07127	4.08959	4.07666	4.01333	4.03039	4.03092	4.00886	4.00953	4.02599	4.00638	4.00002	4.02193	4.02529	4.10357	4.08858	4.03023	4.02647	4.0495	3.97001	4.01222	3.99681	4.01407	4.00646	4.01081	4.0521	4.03115	4.01135	4.01976	4.0669	4.02805		+					C1P20 gem+_C1P20 ctrl	0.382684	0.371903	-0.0159068	-0.979747	0.00238387	0.00686902	-0.0542925
3.48071	3.488	3.48877	3.14397	3.55568	3.60157	3.48613	3.47882	3.49605	3.4731	3.49196	3.49533	3.3513	3.55278	3.61031	3.56338	3.50168	3.55603	3.5835	3.51136	3.58569	3.50379	3.43068	3.52893	3.58583	3.46659	3.5505	3.50851	3.52641	3.51533	3.3518	3.43878	3.36592	3.53696	3.65938	3.55765						+	C1P40 gem+_C1P40 ctrl	0.738466	0.818301	-0.0520868	-0.357956	0.981903	0.988277	-0.000205914
4.14794	4.22171	4.291	4.2269	4.26554	4.22153	4.26915	4.2724	4.33711	4.15953	4.2134	4.27723	4.16077	4.15866	4.14186	4.13042	4.09549	4.17878	4.23211	4.18689	4.27545	4.19572	4.24364	4.15021	4.15292	4.21155	4.22002	4.20497	4.20308	4.23623	4.19909	4.18817	4.14158	4.16273	4.19646	4.21866								0.704223	0.788527	0.0177722	0.407919	0.133769	0.122311	-0.0761674
3.9928	3.94727	4.04116	4.05419	4.04143	4.01976	3.9588	3.93159	4.04193	4.04137	3.95122	4.02417	3.97078	3.96492	3.99173	4.06429	4.05939	4.06523	3.99885	4.01543	4.00001	4.10231	4.09721	4.07833	4.03867	3.99717	4.05683	4.09492	4.06494	4.04601	4.08574	4.06618	4.03684	4.05413	4.06948	4.02716			+	+			C1P25 gem+_C1P25 ctrl;C1P30 gem+_C1P30 ctrl	0.196797	0.15813	0.0447172	1.54688	0.550071	0.618856	0.0281481
4.13535	4.06015	4.08182	4.23288	4.18753	4.13056	4.09505	4.10768	4.06656	4.06502	4.15534	4.11301	4.05953	4.04949	4.13584	4.07586	4.08331	4.06894	4.09946	4.11187	4.14275	4.08391	4.0664	4.0647	4.10691	4.13104	4.11234	4.04485	4.07261	4.09585	4.12195	4.10628	4.1762	4.07611	4.04226	4.09174				+			C1P30 gem+_C1P30 ctrl	0.0697522	0.0513519	0.0912185	2.45919	0.499326	0.55409	0.0213574
3.83381	3.88674	3.90246	3.77018	3.87047	3.7843	3.90645	3.9407	3.88903	3.84677	3.79395	3.90182	3.90927	3.91265	3.85543	3.79584	3.90108	3.83825	3.88303	3.90075	3.92755	3.8389	3.81873	3.80337	3.9014	3.85812	3.81195	3.81298	3.82297	3.85057	3.87997	3.85092	3.8014	3.8461	3.83287	3.81844				+			C1P30 gem+_C1P30 ctrl	0.153961	0.120522	-0.0660177	-1.75585	0.135903	0.124711	-0.0645477
4.61043	4.61488	4.62593	4.71079	4.77796	4.70824	4.62551	4.58509	4.57987	4.56674	4.5359	4.55328	4.6015	4.57621	4.54977	4.54037	4.52537	4.57175	4.6181	4.60786	4.63947	4.59575	4.55329	4.56033	4.6316	4.66297	4.61432	4.56798	4.56412	4.56351	4.6462	4.6297	4.61173	4.56277	4.54658	4.5572	+			+	+	+	C1P10 gem+_C1P10 ctrl;C1P30 gem+_C1P30 ctrl;C1P35 gem+_C1P35 ctrl;C1P40 gem+_C1P40 ctrl	0.0077663	0.00803806	0.115251	4.94908	0.057336	0.055921	-0.0448472
4.45012	4.3778	4.46585	4.79171	4.51335	4.72628	4.46785	4.45742	4.38411	4.50965	4.70955	4.5848	4.50035	4.52664	4.5459	4.54959	4.52677	4.59571	4.60486	4.5329	4.52298	4.55821	4.47326	4.50331	4.55638	4.57068	4.40584	4.49413	4.48608	4.56139	4.54753	4.55599	4.54882	4.48403	4.52891	4.55617	+						C1P10 gem+_C1P10 ctrl	0.0495962	0.0365056	0.245858	2.78437	0.0615049	0.0600884	0.164876
3.04678	3.0884	3.02555	3.26151	3.39754	3.35095	2.90705	3.057	3.13356	3.35582	3.0926	3.14462	3.04983	2.87547	2.51285	3.43017	3.26095	2.848	2.87145	2.99122	3.27278	3.66734	2.7905	2.78664	2.89273	3.05536	2.90185	3.17599	2.96585	2.96421	2.87333	3.09031	2.90004	2.92718	3.10144	3.55199	+						C1P10 gem+_C1P10 ctrl	0.0029948	0.00423072	0.28309	6.43786	0.188901	0.175509	0.165142
3.84491	3.87927	3.74357	4.00237	4.00913	4.076	3.75273	3.74245	3.87753	4.02776	3.89224	4.0028	3.95393	3.8538	3.8481	4.00794	3.94772	4.03316	3.82004	3.92313	3.81343	4.02344	3.99293	4.04173	3.76572	3.97505	3.82719	3.95362	4.02255	3.97349	3.86285	3.92284	3.87558	4.0303	3.99892	3.87725	+	+		+			C1P10 gem+_C1P10 ctrl;C1P20 gem+_C1P20 ctrl;C1P30 gem+_C1P30 ctrl	0.0117529	0.0101727	0.206585	4.39324	0.0380992	0.04014	0.183363
3.41732	3.38027	3.44293	3.58205	3.47697	3.42961	3.44639	3.37407	3.42218	3.53529	3.55397	3.60862	3.3786	3.44695	3.42667	3.60835	3.5758	3.56562	3.45144	3.42122	3.46612	3.64869	3.5359	3.5549	3.41933	3.43222	3.49429	3.57824	3.64165	3.50835	3.37479	3.39894	3.44778	3.55548	3.57812	3.44359		+	+	+	+		C1P20 gem+_C1P20 ctrl;C1P25 gem+_C1P25 ctrl;C1P30 gem+_C1P30 ctrl;C1P35 gem+_C1P35 ctrl	0.163887	0.128549	0.0827007	1.70243	0.00770284	0.0137949	0.151746
3.579	3.50928	3.67752	3.12615	3.27266	3.17497	3.69519	3.72345	3.68415	3.47618	3.47942	3.50721	3.6495	3.6463	3.5434	3.67253	3.58279	3.52098	3.68921	3.6758	3.66346	3.60576	3.62129	3.56338	3.62438	3.7087	3.63612	3.59744	3.6648	3.61919	3.62087	3.59788	3.54245	3.64519	3.24265	3.6472	+	+		+			C1P10 gem+_C1P10 ctrl;C1P20 gem+_C1P20 ctrl;C1P30 gem+_C1P30 ctrl	0.0036446	0.00420462	-0.397338	-6.10428	0.000153297	0.00542056	-0.213322
3.21382	3.15137	3.45274	3.08754	3.32773	3.31236	3.71016	3.59577	3.5661	3.5473	3.60995	3.47657	3.6135	3.61964	3.61401	3.56221	3.57283	3.53042	3.57541	3.57884	3.57814	3.57167	3.48387	3.51211	3.49997	3.62038	3.63447	3.58468	3.54751	3.44199	3.55785	3.63435	3.55479	3.5783	3.55549	3.47133			+				C1P25 gem+_C1P25 ctrl	0.814706	0.876355	-0.0300949	-0.250271	0.245679	0.235222	-0.0794048
3.0607	3.2682	3.08317	3.79264	3.86312	3.17601	3.09183	3.03925	3.27008	3.22837	3.86443	3.6652	3.55718	3.45866	3.69884	3.77139	3.68457	3.75488	3.84327	3.67872	3.7445	3.77585	3.71842	3.61211	3.71461	3.75995	3.83801	3.73598	3.67472	3.86777	3.64239	3.65884	3.83876	3.7436	3.76894	3.81105								0.106472	0.0806946	0.473234	2.07626	0.0869833	0.0825386	0.45228
3.59909	3.62938	3.62063	3.75985	3.72663	3.78691	3.57086	3.48143	3.58971	3.84939	3.77114	3.78425	3.66221	3.6337	3.58301	3.87701	3.84073	3.83911	3.65064	3.60076	3.66937	3.80553	3.8718	3.7684	3.69925	3.64993	3.70222	3.85047	3.86706	3.79167	3.75451	3.66715	3.69029	3.78833	3.7871	3.87983	+	+	+	+	+		C1P10 gem+_C1P10 ctrl;C1P20 gem+_C1P20 ctrl;C1P25 gem+_C1P25 ctrl;C1P30 gem+_C1P30 ctrl;C1P35 gem+_C1P35 ctrl	0.00196269	0.00347115	0.141428	7.2092	0.00351396	0.00843831	0.254258
4.07501	4.16543	4.1253	4.40748	4.33374	4.3052	4.06089	3.87169	3.8826	4.19587	4.274	4.22321	4.13755	4.02798	4.12089	4.22469	4.10635	4.1403	4.08953	4.18148	4.20089	4.25221	4.22983	4.20407	4.10894	4.1371	4.06129	4.23806	4.2238	4.2092	4.05429	4.12649	4.24027	4.21574	4.2425	4.22229	+	+			+		C1P10 gem+_C1P10 ctrl;C1P20 gem+_C1P20 ctrl;C1P35 gem+_C1P35 ctrl	0.00483388	0.00582225	0.226894	5.65	0.0110729	0.0173461	0.292631
4.12451	4.12186	4.16056	4.16785	4.13329	4.11115	4.18015	4.22744	4.25035	4.27188	4.25457	4.29862	4.32454	4.30382	4.28538	4.25723	4.25455	4.27855	4.31816	4.32265	4.32843	4.2317	4.22222	4.217	4.23791	4.24285	4.2468	4.24491	4.26818	4.24824	4.30049	4.28402	4.26903	4.23648	4.26555	4.2764				+			C1P30 gem+_C1P30 ctrl	0.93545	0.960991	0.00178337	0.0862004	0.0837812	0.0802058	0.0557117
4.15898	4.16913	4.24674	4.08726	4.06319	4.13294	4.21772	4.15762	4.10506	4.18545	4.17916	4.18978	4.08944	4.09943	4.09655	4.21501	4.2198	4.22616	4.11173	4.16236	4.12722	4.10514	4.09862	4.18101	4.2039	4.15986	4.09691	4.16927	4.17063	4.1973	4.20958	4.15167	4.11781	4.22431	4.21987	4.21909	+		+				C1P10 gem+_C1P10 ctrl;C1P25 gem+_C1P25 ctrl	0.0478112	0.03517	-0.0971535	-2.82035	0.492544	0.543905	0.0246655
4.361	4.45467	4.29211	4.29002	4.39686	4.31011	4.29409	4.35083	4.35722	4.31701	4.35415	4.32533	4.28217	4.21128	4.33	4.15332	4.28398	4.35001	4.35955	4.3269	4.29128	4.31052	4.36964	4.4406	4.20936	4.27573	4.25579	4.38104	4.31533	4.27371	4.30143	4.30522	4.36227	4.21804	4.32522	4.10856								0.554974	0.619122	-0.0369283	-0.643437	0.938672	0.960247	-0.00188367
4.94874	5.02765	4.95505	4.95686	5.03818	4.95135	5.08074	4.96765	4.93259	4.96648	5.07332	5.03423	4.87495	4.79691	4.96716	4.9613	4.96599	4.93815	4.91323	5.00917	4.95643	5.01304	5.03522	4.93168	4.96535	5.00202	4.96133	4.99015	5.03424	5.06034	4.90774	4.87082	5.04577	5.01088	5.00399	5.02944								0.901491	0.938095	0.00498279	0.13182	0.599845	0.681215	0.0310148
4.96521	4.92576	4.93993	4.86713	4.83406	4.87348	4.94119	4.96475	4.95411	4.92164	4.9187	4.93287	4.94065	4.95161	4.95647	4.86074	4.88773	4.891	4.92912	4.93905	4.88271	4.91304	4.91287	4.8934	4.82062	4.91077	4.86077	4.8864	4.9064	4.88413	4.94217	4.93633	4.96592	4.92964	4.92928	4.87854	+	+	+				C1P10 gem+_C1P10 ctrl;C1P20 gem+_C1P20 ctrl;C1P25 gem+_C1P25 ctrl	0.00707317	0.00760608	-0.0854106	-5.08153	0.0229659	0.0286476	-0.0289435
5.12045	5.11082	5.127	5.04333	5.05003	5.0493	5.12776	5.10645	5.1552	5.1075	5.0653	5.08543	5.13743	5.13591	5.16763	5.13171	5.13981	5.12649	5.16389	5.15998	5.11835	5.1311	5.1151	5.12246	5.08001	5.1326	5.126	5.14947	5.13392	5.10241	5.15648	5.16555	5.17385	5.15985	5.12415	5.13119	+						C1P10 gem+_C1P10 ctrl	0.00015353	0.000256267	-0.0718694	-13.9412	0.0789312	0.0758587	-0.0437258
4.52535	4.50098	4.5325	4.27563	4.32255	4.32277	4.51076	4.5029	4.57477	4.43621	4.35829	4.35145	4.54576	4.54476	4.52056	4.42688	4.458	4.44417	4.50501	4.52239	4.51893	4.45136	4.44055	4.48437	4.53594	4.54101	4.55834	4.43398	4.44953	4.46464	4.50175	4.51281	4.48702	4.44738	4.42875	4.45111	+	+	+	+	+	+	C1P10 gem+_C1P10 ctrl;C1P20 gem+_C1P20 ctrl;C1P25 gem+_C1P25 ctrl;C1P30 gem+_C1P30 ctrl;C1P35 gem+_C1P35 ctrl;C1P40 gem+_C1P40 ctrl	0.00031717	0.00147407	-0.212624	-11.585	0.0141418	0.0207833	-0.147495
4.53336	4.48516	4.52976	4.41271	4.25653	4.22358	4.51983	4.57665	4.56965	4.31818	4.3343	4.26603	4.49421	4.52113	4.53135	4.32576	4.2943	4.32354	4.56974	4.55104	4.61305	4.29861	4.36368	4.38012	4.56406	4.53237	4.56942	4.26643	4.24958	4.29062	4.56255	4.58133	4.55071	4.31615	4.34386	4.3251	+	+	+	+	+	+	C1P10 gem+_C1P10 ctrl;C1P20 gem+_C1P20 ctrl;C1P25 gem+_C1P25 ctrl;C1P30 gem+_C1P30 ctrl;C1P35 gem+_C1P35 ctrl;C1P40 gem+_C1P40 ctrl	0.0223603	0.0176383	-0.218488	-3.61984	0.000797482	0.0045233	-0.249209
3.91201	3.93475	3.92649	3.84539	3.83362	3.92627	3.93458	3.95175	3.92446	3.98348	3.92585	3.94237	3.91031	3.90966	3.94429	4.01798	3.98967	3.90569	3.81722	3.81599	3.89526	4.01223	3.98807	3.9331	3.91936	3.81163	3.889	3.95203	3.96408	3.97709	3.91391	3.867	3.91919	3.99662	3.9869	3.99273				+		+	C1P30 gem+_C1P30 ctrl;C1P40 gem+_C1P40 ctrl	0.134123	0.103359	-0.055994	-1.87455	0.51029	0.569317	0.0136403
4.11653	4.08979	3.98569	3.92547	4.01647	4.00996	4.09191	4.05994	3.98542	4.03198	4.05556	4.03935	3.98025	3.9351	4.0117	3.97714	3.94369	3.98959	4.06729	4.05559	4.04565	4.01218	3.99347	3.94277	4.14953	4.06283	4.18259	4.02551	3.99622	3.99432	4.0949	3.98417	4.00709	4.16876	4.15001	4.1872				+	+	+	C1P30 gem+_C1P30 ctrl;C1P35 gem+_C1P35 ctrl;C1P40 gem+_C1P40 ctrl	0.181307	0.143293	-0.0800382	-1.61643	0.919951	0.947664	-0.00345651
3.41075	3.17032	3.3004	3.33284	3.36495	3.23726	3.38124	3.11598	3.26773	3.27674	3.27935	3.27316	3.26119	3.25026	3.33985	3.27773	3.33783	3.2207	3.33151	3.37914	3.39061	3.25017	3.33377	3.25123	3.35619	3.30648	3.22923	3.26384	3.23821	3.30611	3.3232	3.41094	3.46386	3.29892	3.30429	3.29851								0.83296	0.889095	0.0178616	0.225064	0.794176	0.860753	0.0214329
4.74347	4.72781	4.74347	4.75246	4.7055	4.72081	4.74191	4.71598	4.73735	4.71819	4.76155	4.74691	4.70848	4.70418	4.71214	4.72517	4.72039	4.70505	4.63864	4.64936	4.65409	4.70856	4.71081	4.70572	4.65077	4.6626	4.65655	4.71056	4.70608	4.71086	4.59095	4.59227	4.63396	4.70959	4.69191	4.71135				+	+	+	C1P30 gem+_C1P30 ctrl;C1P35 gem+_C1P35 ctrl;C1P40 gem+_C1P40 ctrl	0.462609	0.485912	-0.011992	-0.811492	0.52452	0.585994	0.0104705
4.38828	4.38597	4.37506	4.47485	4.42345	4.41413	4.31822	4.36831	4.37011	4.3914	4.40598	4.38491	4.42446	4.47108	4.45895	4.39296	4.40239	4.38722	4.40129	4.45696	4.45564	4.37045	4.37621	4.33961	4.40355	4.42296	4.44474	4.35042	4.37753	4.34963	4.44539	4.45372	4.4542	4.38467	4.35816	4.37927	+		+	+	+	+	C1P10 gem+_C1P10 ctrl;C1P25 gem+_C1P25 ctrl;C1P30 gem+_C1P30 ctrl;C1P35 gem+_C1P35 ctrl;C1P40 gem+_C1P40 ctrl	0.0480727	0.0352466	0.054372	2.81498	0.0818049	0.0782306	0.0418836
3.205	3.27839	3.34099	3.60536	3.37969	3.34546	3.42889	3.13164	3.15138	3.59231	2.91481	3.14435	3.25972	3.10533	3.21432	3.22042	3.08799	3.19858	3.47339	3.06762	3.10799	3.4228	3.16629	3.24548	3.49202	3.20034	3.25536	3.19733	3.26421	3.23475	3.28369	3.31625	2.83616	3.35644	3.34949	3.23974								0.135757	0.1048	0.168711	1.86409	0.931719	0.955162	-0.0201432
4.35767	4.34433	4.35692	4.36675	4.38671	4.3776	4.25156	4.2303	4.32457	4.38139	4.39251	4.35976	4.3683	4.3681	4.35633	4.36023	4.40159	4.43882	4.35101	4.33133	4.29486	4.34879	4.42119	4.40632	4.28434	4.30798	4.35909	4.3905	4.43462	4.34276	4.31547	4.33265	4.32351	4.39199	4.38984	4.35962	+	+				+	C1P10 gem+_C1P10 ctrl;C1P20 gem+_C1P20 ctrl;C1P40 gem+_C1P40 ctrl	0.0289909	0.0218303	0.0240488	3.33424	0.0223352	0.0278587	0.109077
3.53795	3.88553	3.51306	3.82068	3.74009	3.71471	3.60477	3.71433	3.76902	3.78559	3.78373	3.82634	3.75858	3.77511	3.73854	3.78148	3.79123	3.80136	3.80571	3.76666	3.76405	3.78402	3.79271	3.78857	3.79711	3.78096	3.21777	3.88863	3.79035	3.72418	3.80771	3.80637	3.74336	3.89755	3.79018	3.89629								0.415137	0.417315	0.112978	0.90821	0.110941	0.103801	0.102515
4.20588	4.18537	4.23485	4.11945	4.17054	4.11582	4.21791	4.25259	4.25267	4.2147	4.20305	4.19943	4.24468	4.22705	4.24292	4.2177	4.17917	4.19072	4.2334	4.23248	4.23589	4.22263	4.21628	4.21303	4.22092	4.19895	4.26338	4.21057	4.19557	4.21063	4.21447	4.24879	4.2046	4.19969	4.20026	4.21487	+	+	+	+			C1P10 gem+_C1P10 ctrl;C1P20 gem+_C1P20 ctrl;C1P25 gem+_C1P25 ctrl;C1P30 gem+_C1P30 ctrl	0.0320988	0.0239399	-0.0734299	-3.22595	0.0470795	0.0473212	-0.0353258
5.45491	5.50878	5.45832	5.50274	5.56731	5.54088	5.4435	5.45624	5.46142	5.50384	5.51668	5.55912	5.47924	5.50039	5.50744	5.47465	5.47704	5.51628	5.48351	5.51905	5.48196	5.54485	5.55361	5.49319	5.3478	5.42904	5.42111	5.5059	5.54161	5.54829	5.47639	5.43859	5.53203	5.50254	5.51777	5.48283		+			+		C1P20 gem+_C1P20 ctrl;C1P35 gem+_C1P35 ctrl	0.0696005	0.0512956	0.0629738	2.46121	0.0142132	0.0208541	0.0728318
4.64313	4.65293	4.67151	4.43852	4.50572	4.45622	4.65287	4.6533	4.65642	4.60444	4.55118	4.58015	4.63463	4.62078	4.65073	4.6272	4.62205	4.57803	4.6569	4.64916	4.63602	4.57187	4.57799	4.58354	4.63038	4.6413	4.67512	4.61115	4.60184	4.58448	4.64067	4.63769	4.61049	4.59956	4.621	4.66176	+	+		+	+		C1P10 gem+_C1P10 ctrl;C1P20 gem+_C1P20 ctrl;C1P30 gem+_C1P30 ctrl;C1P35 gem+_C1P35 ctrl	0.000967114	0.00179935	-0.189036	-8.6858	0.00805156	0.0141418	-0.0756044
4.1857	4.136	4.17318	4.38841	4.42453	4.40691	4.20237	4.17541	4.21485	4.38935	4.40966	4.43383	4.11686	4.20965	4.22833	4.4152	4.40742	4.37298	4.30365	4.35712	4.3304	4.36683	4.35762	4.31629	4.30523	4.30831	4.35885	4.37717	4.38907	4.37677	4.31836	4.28946	4.37586	4.39821	4.3943	4.41126	+	+	+		+		C1P10 gem+_C1P10 ctrl;C1P20 gem+_C1P20 ctrl;C1P25 gem+_C1P25 ctrl;C1P35 gem+_C1P35 ctrl	0.00018618	0.000511509	0.241656	13.2736	0.000250448	0.00464865	0.213406
3.64114	3.70593	3.70327	3.57591	3.47736	3.7141	3.68627	3.64858	3.47715	3.56896	3.71378	3.65265	3.52104	3.52982	3.43686	3.6147	3.60396	3.71027	3.68511	3.71319	3.48459	3.70035	3.69965	3.63499	3.47348	3.50169	3.60879	3.63052	3.37706	3.69619	3.57517	3.26374	3.53148	3.79837	3.70286	3.56535			+				C1P25 gem+_C1P25 ctrl	0.259474	0.219687	-0.0943301	-1.31289	0.62079	0.70278	0.0411298
4.00494	3.92312	3.97604	3.97885	4.03105	3.89903	3.98341	3.92595	3.92444	3.95448	3.91258	3.80424	4.03149	4.02413	3.95992	4.01151	3.91281	3.91669	4.0413	4.02902	4.01418	3.95196	3.96337	3.92678	3.96753	3.91388	3.91542	3.87849	3.91477	3.97569	4.12354	4.0115	4.00434	3.94299	3.82973	3.88841				+			C1P30 gem+_C1P30 ctrl	0.973291	0.985419	0.00161187	0.035621	0.329149	0.330406	-0.0541659
4.39533	4.36344	4.36254	4.50135	4.54331	4.46575	4.33814	4.27437	4.37905	4.47075	4.52293	4.47981	4.37515	4.31885	4.34892	4.43615	4.49595	4.46519	4.26467	4.36489	4.38753	4.47116	4.50791	4.50814	4.29451	4.37103	4.30899	4.49839	4.51393	4.51835	4.3823	4.28417	4.28468	4.44555	4.52795	4.47283	+	+	+	+	+	+	C1P10 gem+_C1P10 ctrl;C1P20 gem+_C1P20 ctrl;C1P25 gem+_C1P25 ctrl;C1P30 gem+_C1P30 ctrl;C1P35 gem+_C1P35 ctrl;C1P40 gem+_C1P40 ctrl	0.00645354	0.00716002	0.129701	5.21409	0.00956848	0.0155159	0.160638
3.68174	3.77371	3.61217	3.68851	3.78492	3.85548	3.7114	3.81249	3.78233	3.76492	3.80968	3.86189	3.75319	3.77073	3.68446	3.84223	3.80018	3.893	3.78882	3.88433	3.78411	3.91399	3.80875	3.831	3.68576	3.73931	3.66199	3.83477	3.81563	3.91839	3.82611	3.81374	3.80709	3.85645	3.83108	3.87247					+		C1P35 gem+_C1P35 ctrl	0.265318	0.227015	0.0870984	1.29401	0.349509	0.354995	0.0434237
3.28741	3.38848	3.4005	3.27579	3.5088	3.38858	3.38649	3.40558	3.47764	3.40075	3.3854	3.465	3.3693	3.36146	3.34072	3.40992	3.37769	3.51329	3.40579	3.33422	3.35658	3.52592	3.47991	3.39789	3.43329	3.2913	3.44387	3.44691	3.45116	3.45252	3.44151	3.36283	3.36942	3.49077	3.41983	3.4249								0.693958	0.779437	0.0322593	0.423131	0.875072	0.919487	-0.00618935
4.45663	4.5004	4.45127	4.75507	4.66796	4.75704	4.58673	4.61352	4.62662	4.68219	4.70571	4.66729	4.55501	4.53651	4.55185	4.64759	4.62629	4.62507	4.52211	4.63865	4.63832	4.56103	4.57836	4.64787	4.43061	4.67487	4.531	4.56671	4.55972	4.57892	4.4198	4.6377	4.72778	4.63451	4.56692	4.57697	+	+	+				C1P10 gem+_C1P10 ctrl;C1P20 gem+_C1P20 ctrl;C1P25 gem+_C1P25 ctrl	0.00150101	0.00267631	0.257258	7.7398	0.00934987	0.0152514	0.076108
4.39957	4.41249	4.39727	4.34245	4.33222	4.32589	4.38086	4.34217	4.3562	4.3236	4.27262	4.30878	4.38485	4.3576	4.38084	4.26228	4.27657	4.30571	4.32405	4.34763	4.31272	4.31755	4.32668	4.3671	4.30773	4.29044	4.29485	4.30022	4.29395	4.27078	4.30849	4.31851	4.33657	4.31171	4.29223	4.30032	+	+	+				C1P10 gem+_C1P10 ctrl;C1P20 gem+_C1P20 ctrl;C1P25 gem+_C1P25 ctrl	0.000502662	0.00179616	-0.0695871	-10.2922	0.0371756	0.0393441	-0.0580783
4.02073	4.05365	4.09286	4.09144	4.0144	3.9871	4.01779	4.07417	4.0587	4.12936	4.1881	4.14702	4.02469	3.97263	3.99615	4.1575	4.18181	4.18629	3.96439	3.92464	4.08398	4.18142	4.19287	4.13247	4.08632	4.04706	4.00433	4.19664	4.21737	4.20126	4.07271	4.08087	4.03629	4.21032	4.20358	4.23921		+	+	+	+	+	C1P20 gem+_C1P20 ctrl;C1P25 gem+_C1P25 ctrl;C1P30 gem+_C1P30 ctrl;C1P35 gem+_C1P35 ctrl;C1P40 gem+_C1P40 ctrl	0.545637	0.605575	-0.0247673	-0.659455	0.0124176	0.0186938	0.104612
4.73513	4.82301	4.78225	4.66833	4.68145	4.67436	4.76251	4.71873	4.75819	4.72117	4.79579	4.79687	4.86727	4.8471	4.88555	4.7185	4.76052	4.74432	4.8212	4.89728	4.94236	4.84364	4.78185	4.77727	4.78482	4.84329	4.79719	4.76053	4.8229	4.80591	4.85721	4.86502	4.86712	4.76018	4.71241	4.78523	+		+			+	C1P10 gem+_C1P10 ctrl;C1P25 gem+_C1P25 ctrl;C1P40 gem+_C1P40 ctrl	0.0147751	0.0120514	-0.105417	-4.10644	0.435793	0.467597	0.0248003
5.29434	5.28171	5.30105	5.09007	5.16974	5.05982	5.27731	5.28093	5.23151	5.20875	5.16668	5.16394	5.24606	5.24997	5.20997	5.21983	5.19369	5.21172	5.2484	5.24075	5.22868	5.1987	5.18295	5.21278	5.08353	5.19812	5.18151	5.18336	5.22207	5.17971	5.225	5.20366	5.15665	5.20938	5.2284	5.21952	+	+		+			C1P10 gem+_C1P10 ctrl;C1P20 gem+_C1P20 ctrl;C1P30 gem+_C1P30 ctrl	0.00504076	0.00602098	-0.185822	-5.58503	0.0178798	0.0243961	-0.0834622
3.91999	3.94938	3.94068	4.06374	4.05727	4.00736	3.99734	4.06175	4.10858	4.03094	3.99417	3.94111	4.1008	4.03057	4.08268	4.02444	4.04812	4.0358	4.11045	4.04663	4.09089	4.00749	3.93862	4.00962	4.10296	4.09418	4.15122	3.98837	3.99215	4.05812	4.11765	4.14281	4.06367	4.08064	4.03912	4.01615	+			+	+		C1P10 gem+_C1P10 ctrl;C1P30 gem+_C1P30 ctrl;C1P35 gem+_C1P35 ctrl	0.00588352	0.00660815	0.106105	5.35054	0.180697	0.167108	-0.067151
4.23227	4.21752	4.23712	4.25662	4.25952	4.23489	4.23361	4.27001	4.25702	4.24539	4.21913	4.22828	4.21521	4.25518	4.27263	4.22462	4.24247	4.2487	4.24232	4.24015	4.23932	4.22995	4.21227	4.20456	4.20113	4.20885	4.21873	4.22548	4.21879	4.2251	4.26188	4.22423	4.27496	4.2514	4.23771	4.23115				+			C1P30 gem+_C1P30 ctrl	0.0935287	0.0709344	0.0213731	2.19156	0.160441	0.147415	-0.0226086
3.82984	3.88679	3.80009	3.99215	3.91682	3.93853	3.86783	3.81319	3.85274	3.91653	3.81684	3.85174	3.85233	3.90411	3.90543	3.88166	3.88895	3.86111	3.92247	3.87397	3.85014	3.82441	3.90255	3.84259	3.88907	3.89458	3.90744	3.91751	3.84839	3.88298	3.91584	3.92773	3.89182	3.83897	3.84532	3.83084	+					+	C1P10 gem+_C1P10 ctrl;C1P40 gem+_C1P40 ctrl	0.0312536	0.023447	0.110259	3.25413	0.63566	0.71869	0.0171202
4.86987	4.92353	4.89956	4.4333	4.45123	4.39144	4.87709	4.87991	4.82619	4.66869	4.70554	4.67563	4.88517	4.87372	4.86328	4.71307	4.64418	4.67634	4.87542	4.89561	4.93422	4.6888	4.6791	4.64762	4.95158	4.82192	4.82586	4.60944	4.58063	4.58015	4.7749	4.74438	4.78583	4.54889	4.56292	4.60737	+	+	+	+	+	+	C1P10 gem+_C1P10 ctrl;C1P20 gem+_C1P20 ctrl;C1P25 gem+_C1P25 ctrl;C1P30 gem+_C1P30 ctrl;C1P35 gem+_C1P35 ctrl;C1P40 gem+_C1P40 ctrl	3.64795e-05	0	-0.472332	-20.0556	0.0010282	0.0049697	-0.177771
4.51037	4.54765	4.55866	4.41401	4.42262	4.42112	4.56903	4.55177	4.54299	4.48071	4.4655	4.525	4.50487	4.50655	4.53541	4.48978	4.50295	4.47419	4.5533	4.4944	4.51436	4.48541	4.44969	4.53809	4.42121	4.46316	4.44601	4.55709	4.50726	4.48287	4.57335	4.53257	4.4804	4.51175	4.52372	4.53171	+	+			+		C1P10 gem+_C1P10 ctrl;C1P20 gem+_C1P20 ctrl;C1P35 gem+_C1P35 ctrl	0.00128904	0.00235539	-0.119643	-8.0563	0.0297556	0.0339918	-0.064191
5.54779	5.48272	5.52164	5.33829	5.44937	5.33687	5.43958	5.30038	5.27701	5.5495	5.46258	5.47459	5.38292	5.41692	5.39498	5.42674	5.36883	5.44401	5.39475	5.41465	5.39447	5.43278	5.39933	5.39881	5.24711	5.29954	5.27713	5.41673	5.37919	5.37024	5.2606	5.33609	5.40713	5.469	5.49736	5.42598	+				+		C1P10 gem+_C1P10 ctrl;C1P35 gem+_C1P35 ctrl	0.0269998	0.0206452	-0.142539	-3.41111	0.0530157	0.0526386	0.156564
3.83441	3.85266	3.87956	4.21675	4.1639	4.14782	3.94432	3.92087	4.37943	3.9168	3.89381	3.83354	4.31646	4.24472	4.3451	3.86562	4.2424	4.25921	3.91125	3.94261	3.88309	4.08675	4.20637	4.18764	3.94812	4.21008	4.28021	4.13814	4.18597	4.22699	4.28589	4.19711	4.25126	4.19014	3.95498	3.89254	+			+			C1P10 gem+_C1P10 ctrl;C1P30 gem+_C1P30 ctrl	0.000200272	0.000473934	0.320613	13.0292	0.256033	0.246277	-0.200156
4.72387	4.73334	4.73143	4.74399	4.77174	4.7448	4.7251	4.7351	4.72234	4.71784	4.72514	4.73205	4.71703	4.68935	4.73075	4.71337	4.73325	4.74331	4.6896	4.71538	4.71765	4.73026	4.70817	4.74061	4.64859	4.6971	4.6586	4.7269	4.73438	4.74465	4.68434	4.68789	4.69661	4.73417	4.72718	4.71485	+				+	+	C1P10 gem+_C1P10 ctrl;C1P35 gem+_C1P35 ctrl;C1P40 gem+_C1P40 ctrl	0.0664079	0.0491802	0.0239654	2.50504	0.680322	0.764457	-0.00250212
4.15713	4.16626	4.17232	4.06579	4.0627	4.05848	4.13856	4.13518	4.14462	4.00683	3.99429	3.97036	4.11827	4.14183	4.1843	3.98881	4.0353	4.00619	4.09588	4.1179	4.10268	4.02321	4.01411	4.01101	4.13201	4.1017	4.14673	4.0062	4.08769	4.04259	4.11073	4.10353	4.12783	4.05466	4.04265	4.05132	+	+	+	+	+	+	C1P10 gem+_C1P10 ctrl;C1P20 gem+_C1P20 ctrl;C1P25 gem+_C1P25 ctrl;C1P30 gem+_C1P30 ctrl;C1P35 gem+_C1P35 ctrl;C1P40 gem+_C1P40 ctrl	3.03083e-05	0	-0.102913	-21.0143	0.000175033	0.00487395	-0.148964
3.78475	3.78884	3.86113	3.348	3.25309	3.39455	3.82218	3.68961	3.51817	3.31424	3.86731	3.85875	3.82424	3.75061	3.85015	3.28377	3.04575	3.06162	3.28246	3.84771	3.23602	3.13196	3.37246	3.51373	3.18296	3.35074	3.46665	3.45482	3.42049	2.96863	3.19532	3.10055	3.29949	3.30314	3.28766	3.63415	+		+				C1P10 gem+_C1P10 ctrl;C1P25 gem+_C1P25 ctrl	0.000584322	0.0018306	-0.479697	-9.89988	0.987275	0.991405	0.00344459
3.69989	3.72232	3.71277	3.84673	3.89551	3.82704	3.74533	3.68439	3.67622	3.77301	3.77701	3.79003	3.75272	3.74642	3.7798	3.80927	3.81024	3.77537	3.71786	3.75687	3.76377	3.83866	3.8068	3.75454	3.78279	3.78354	3.78167	3.81403	3.81088	3.74928	3.79435	3.78062	3.75288	3.825	3.88072	3.87856	+	+				+	C1P10 gem+_C1P10 ctrl;C1P20 gem+_C1P20 ctrl;C1P40 gem+_C1P40 ctrl	0.00247555	0.00365192	0.144764	6.77607	0.0252685	0.0304003	0.0780381
4.64473	4.62265	4.62678	4.72423	4.69327	4.68119	4.61248	4.61225	4.62224	4.77263	4.76478	4.76722	4.64585	4.63081	4.62779	4.79735	4.78431	4.79943	4.63222	4.64959	4.64004	4.80784	4.81511	4.8046	4.64427	4.67967	4.68252	4.77742	4.8102	4.79425	4.65456	4.66556	4.65275	4.81104	4.78404	4.78288	+	+	+	+	+	+	C1P10 gem+_C1P10 ctrl;C1P20 gem+_C1P20 ctrl;C1P25 gem+_C1P25 ctrl;C1P30 gem+_C1P30 ctrl;C1P35 gem+_C1P35 ctrl;C1P40 gem+_C1P40 ctrl	0.00929014	0.00877838	0.0681777	4.70265	2.8979e-06	0	0.152553
3.73976	3.81877	3.83354	4.02859	3.99751	4.06387	3.78781	3.79082	3.77331	3.88986	3.91149	3.86547	3.78297	3.71519	3.76929	3.90348	3.86409	3.8929	3.7807	3.7787	3.79311	3.91441	3.82085	3.88862	3.75047	3.77421	3.85427	3.84008	3.93249	3.9247	3.83135	3.77468	3.88223	3.88754	3.93829	3.86922	+	+	+	+			C1P10 gem+_C1P10 ctrl;C1P20 gem+_C1P20 ctrl;C1P25 gem+_C1P25 ctrl;C1P30 gem+_C1P30 ctrl	0.00261987	0.00399429	0.232638	6.67387	0.00185911	0.0061861	0.104959
4.43574	4.47334	4.48493	4.44723	4.45878	4.44627	4.44113	4.47139	4.48039	4.4631	4.48883	4.4665	4.4795	4.4848	4.49148	4.46119	4.47868	4.46397	4.47584	4.49262	4.49058	4.44402	4.44769	4.43008	4.45024	4.48226	4.48331	4.44145	4.4553	4.45198	4.47981	4.4691	4.48652	4.45209	4.4551	4.4635				+		+	C1P30 gem+_C1P30 ctrl;C1P40 gem+_C1P40 ctrl	0.416968	0.419645	-0.0139095	-0.904317	0.585555	0.66452	0.00850312
5.68373	5.65434	5.53025	5.49594	5.55857	5.57237	5.65737	5.65188	5.59339	5.68251	5.54222	5.64814	5.62767	5.75265	5.60174	5.66032	5.62985	5.72018	5.64197	5.69723	5.63717	5.63244	5.69172	5.67051	5.64764	5.72535	5.67217	5.69625	5.69166	5.70633	5.65735	5.69937	5.71412	5.67371	5.70047	5.62182								0.200629	0.161535	-0.0804823	-1.53055	0.842771	0.897586	-0.00992807
4.88742	4.8835	4.87449	4.89866	4.88949	4.90282	4.86837	4.85328	4.86057	4.89084	4.87637	4.88596	4.9229	4.93489	4.92835	4.87569	4.86509	4.88577	4.90711	4.91165	4.90765	4.88063	4.89219	4.89901	4.8811	4.89168	4.89226	4.89247	4.86441	4.88218	4.91997	4.90778	4.90941	4.89444	4.88479	4.89084	+	+	+	+		+	C1P10 gem+_C1P10 ctrl;C1P20 gem+_C1P20 ctrl;C1P25 gem+_C1P25 ctrl;C1P30 gem+_C1P30 ctrl;C1P40 gem+_C1P40 ctrl	0.0505849	0.0374753	0.0151847	2.76509	0.017784	0.0243717	0.0236456
4.36439	4.36254	4.3744	4.38225	4.3795	4.37234	4.36001	4.36766	4.38534	4.4241	4.43332	4.43886	4.38345	4.3716	4.37832	4.41615	4.43064	4.43533	4.36795	4.36203	4.38223	4.44772	4.43316	4.41616	4.33257	4.33915	4.36693	4.42176	4.42485	4.41945	4.35497	4.34987	4.3943	4.42712	4.40713	4.39961		+	+	+	+		C1P20 gem+_C1P20 ctrl;C1P25 gem+_C1P25 ctrl;C1P30 gem+_C1P30 ctrl;C1P35 gem+_C1P35 ctrl	0.0817473	0.060932	0.0109221	2.31317	0.00211944	0.00636626	0.0610868
4.27554	4.27581	4.30279	4.25171	4.25156	4.23557	4.27183	4.28165	4.29259	4.31633	4.27211	4.29608	4.23789	4.2521	4.26262	4.2942	4.29745	4.29577	4.27254	4.26635	4.23444	4.3026	4.30006	4.30592	4.21744	4.22295	4.20202	4.30406	4.29622	4.29062	4.26115	4.23998	4.2313	4.3502	4.33589	4.36377	+		+	+	+	+	C1P10 gem+_C1P10 ctrl;C1P25 gem+_C1P25 ctrl;C1P30 gem+_C1P30 ctrl;C1P35 gem+_C1P35 ctrl;C1P40 gem+_C1P40 ctrl	0.0216121	0.0169585	-0.0384366	-3.65833	0.415278	0.441285	0.0128167
3.69958	3.67831	3.77241	3.86768	3.84891	3.83713	3.72169	3.74569	3.73267	3.80925	3.83708	3.8171	3.77493	3.75118	3.84797	3.68944	3.69103	3.77439	3.83367	3.7661	3.81517	3.72041	3.67012	3.77125	3.84742	3.8876	4.0076	3.68254	3.76962	3.79273	3.78274	3.74279	3.7226	3.71534	3.81036	3.6451	+	+					C1P10 gem+_C1P10 ctrl;C1P20 gem+_C1P20 ctrl	0.0107774	0.0098094	0.134473	4.50547	0.00124716	0.00538881	0.0877941
3.70309	3.64075	3.67198	3.52133	3.56162	3.34621	3.65404	3.67145	3.59819	3.66272	3.61514	3.65007	3.64747	3.64692	3.6379	3.67528	3.65692	3.61468	3.64496	3.61658	3.66314	3.6141	3.5796	3.58477	3.5927	3.58109	3.57766	3.64517	3.64959	3.64292	3.56772	3.57832	3.59172	3.61408	3.6353	3.66387	+				+	+	C1P10 gem+_C1P10 ctrl;C1P35 gem+_C1P35 ctrl;C1P40 gem+_C1P40 ctrl	0.0462188	0.034138	-0.195554	-2.85378	0.959482	0.974469	0.00142074
4.52448	4.51037	4.49701	4.45897	4.45923	4.43674	4.50644	4.50684	4.52982	4.52343	4.50133	4.51835	4.53359	4.51967	4.51522	4.55303	4.5705	4.53364	4.53972	4.5374	4.534	4.53963	4.52655	4.55448	4.54957	4.52471	4.54954	4.54631	4.53447	4.50524	4.53909	4.52806	4.50579	4.5448	4.55068	4.53331	+						C1P10 gem+_C1P10 ctrl	0.00562086	0.00634446	-0.0589716	-5.41897	0.999942	0.999944	-7.94729e-07
4.55601	4.54722	4.60308	4.52028	4.57676	4.56233	4.53959	4.54284	4.54105	4.49554	4.50197	4.46222	4.53804	4.53572	4.54712	4.51214	4.50211	4.48914	4.56654	4.55561	4.56573	4.49739	4.51514	4.48359	4.55804	4.55428	4.54462	4.49285	4.49558	4.52152	4.55556	4.53439	4.54443	4.46923	4.50879	4.49445		+	+	+	+	+	C1P20 gem+_C1P20 ctrl;C1P25 gem+_C1P25 ctrl;C1P30 gem+_C1P30 ctrl;C1P35 gem+_C1P35 ctrl;C1P40 gem+_C1P40 ctrl	0.553839	0.617265	-0.0156477	-0.645374	0.0115253	0.0176658	-0.054582
3.59334	3.54686	3.70983	3.58086	3.36263	3.39153	3.63734	3.61432	3.62468	3.50675	3.47015	3.49914	3.65846	3.55874	3.60503	3.53624	3.63817	3.51375	3.66813	3.57488	3.52943	3.49692	3.51507	3.50299	3.74681	3.50346	3.79801	3.59918	3.54637	3.53325	3.42949	3.62512	3.49515	3.56078	3.57049	3.49554		+					C1P20 gem+_C1P20 ctrl	0.110062	0.0837473	-0.171669	-2.04702	0.000505805	0.00433713	-0.133433
3.67103	3.58811	3.61567	3.80552	3.80874	3.8044	3.68659	3.77906	3.70578	3.67692	3.80094	3.73364	3.76596	3.72087	3.78429	3.74754	3.74044	3.82635	3.77048	3.7836	3.72499	3.80041	3.79899	3.7593	3.8151	3.7514	3.7726	3.76867	3.80335	3.8152	3.75156	3.75845	3.70044	3.8011	3.873	3.80163	+						C1P10 gem+_C1P10 ctrl	0.0017566	0.00320204	0.181286	7.42463	0.784127	0.85429	0.0133572
4.0521	4.09253	4.07408	4.01533	3.92777	3.99579	4.10579	4.10823	4.082	4.05565	4.03386	4.08107	4.10623	4.09277	4.1295	4.09767	4.08757	4.11304	4.08779	4.09319	4.16502	4.04204	4.06347	4.03831	4.19772	4.15973	4.16253	4.07237	4.09153	4.11942	4.08766	4.07565	4.02407	4.10959	4.03977	4.14951	+				+		C1P10 gem+_C1P10 ctrl;C1P35 gem+_C1P35 ctrl	0.0323666	0.0241489	-0.0932754	-3.2172	0.0592427	0.0578213	-0.0418124
4.84874	4.81414	4.80166	4.58966	4.61809	4.57995	4.80443	4.79645	4.78376	4.77436	4.67878	4.72692	4.79584	4.8227	4.78875	4.73979	4.75271	4.78838	4.80547	4.81139	4.80139	4.76258	4.74493	4.78381	4.79294	4.78869	4.80306	4.78556	4.75065	4.72514	4.78149	4.79718	4.80022	4.75381	4.7502	4.69817	+			+			C1P10 gem+_C1P10 ctrl;C1P30 gem+_C1P30 ctrl	0.000240677	0.00124197	-0.225614	-12.4323	0.0731813	0.070903	-0.068195
4.07275	4.08002	4.01971	4.04212	4.13303	4.00682	4.08758	4.05273	4.08867	4.11864	4.05214	4.09199	4.094	4.06543	4.08407	4.09411	4.10016	4.11461	4.11289	4.13695	4.12085	4.101	4.12153	4.07211	4.14184	4.13131	4.16718	4.1308	4.13313	4.10753	4.14208	4.11621	4.0985	4.09266	4.12471	4.11743								0.943771	0.965361	0.00316207	0.0750598	0.644949	0.727908	0.0112643
3.37263	3.37057	3.31116	3.19971	3.26907	3.55317	3.4016	3.36236	3.4056	3.33288	3.36138	3.18375	3.36262	3.33787	3.23673	3.2086	2.85959	3.04941	3.28685	3.34598	3.3184	3.4402	3.19257	3.01962	3.41079	3.39652	3.51512	3.69297	3.20799	2.95498	3.37991	3.29828	3.14855	3.2598	3.14892	2.97903								0.92647	0.954758	-0.0108053	-0.0982364	0.162144	0.14863	-0.0971829
3.84746	3.76533	3.81933	4.02461	4.02346	4.07739	3.81233	3.80508	3.77256	3.82027	3.79173	3.76639	3.74276	3.77516	3.77794	3.78573	3.86048	3.83961	3.80104	3.76379	3.8115	3.86712	3.87175	3.84421	3.81068	3.78891	3.8307	3.82771	3.80695	3.84162	3.7516	3.80547	3.75727	3.81108	3.74434	3.81473	+			+			C1P10 gem+_C1P10 ctrl;C1P30 gem+_C1P30 ctrl	0.00151868	0.00265948	0.231112	7.71593	0.854938	0.906119	-0.00385825
4.55285	4.53205	4.59814	4.51839	4.56648	4.50244	4.56493	4.61163	4.61362	4.58946	4.51884	4.60251	4.61645	4.58652	4.58677	4.56539	4.62322	4.56395	4.57795	4.60649	4.56581	4.53281	4.56206	4.51052	4.61127	4.60064	4.61082	4.53807	4.55235	4.54356	4.5701	4.62817	4.60806	4.57956	4.56007	4.56565					+		C1P35 gem+_C1P35 ctrl	0.308969	0.275775	-0.0319114	-1.16442	0.434285	0.465899	-0.0264556
4.84599	4.84473	4.8581	4.68195	4.67202	4.69584	4.85908	4.84446	4.85496	4.84675	4.86203	4.84744	4.86419	4.86965	4.88397	4.85858	4.87267	4.85893	4.88091	4.87174	4.89461	4.84236	4.85692	4.84252	4.87807	4.89725	4.88019	4.86353	4.8743	4.863	4.89062	4.88554	4.87576	4.87961	4.87043	4.89238	+			+			C1P10 gem+_C1P10 ctrl;C1P30 gem+_C1P30 ctrl	3.34754e-05	0	-0.166334	-20.4947	0.913814	0.944971	-0.000762145
3.18705	3.55598	3.4683	4.06095	4.23591	4.1859	3.54931	3.34933	3.45103	4.01528	3.95612	3.9879	3.20018	3.08906	3.25604	3.90401	3.95676	3.97005	3.2096	3.5129	3.02643	4.06375	4.05452	3.99935	3.36504	3.16777	3.07124	3.9614	4.00695	3.93527	3.25354	3.11555	3.12839	4.08538	4.10162	4.11815	+	+	+	+	+	+	C1P10 gem+_C1P10 ctrl;C1P20 gem+_C1P20 ctrl;C1P25 gem+_C1P25 ctrl;C1P30 gem+_C1P30 ctrl;C1P35 gem+_C1P35 ctrl;C1P40 gem+_C1P40 ctrl	0.00351734	0.00426582	0.757142	6.16355	0.000876588	0.00453793	0.536548
4.41044	4.27334	4.29641	3.25046	4.16755	3.49367	4.33673	3.04009	3.05826	3.46278	4.20331	4.20847	3.98953	3.93329	4.1084	3.03123	3.09371	4.23132	3.93144	4.22648	3.3156	4.11936	4.17134	4.19484	3.28824	4.16888	4.10542	4.11664	4.17395	4.21548	4.18473	4.07029	4.22183	4.17637	4.13312	4.177	+						C1P10 gem+_C1P10 ctrl	0.0679028	0.0498799	-0.689505	-2.48423	0.387757	0.406779	0.479824
4.33989	4.39121	4.37541	4.36872	4.41135	4.41304	4.36126	4.43414	4.4501	4.39566	4.42209	4.41464	4.46735	4.45771	4.45764	4.40983	4.42872	4.39854	4.42147	4.41801	4.4642	4.42379	4.43391	4.4139	4.40654	4.407	4.43345	4.43459	4.46276	4.42398	4.43125	4.4449	4.40078	4.44537	4.47636	4.42653			+				C1P25 gem+_C1P25 ctrl	0.241065	0.201138	0.0288661	1.3752	0.885368	0.92657	-0.00437053
4.04081	4.0172	4.05311	4.0467	4.09508	4.08164	4.04069	4.04185	4.0776	4.0785	4.08002	4.05528	4.02177	4.00072	4.00416	4.09542	4.1007	4.08565	4.05614	4.02517	4.07836	4.07351	4.009	4.0472	4.09407	4.04623	4.11951	4.13602	4.08869	4.08151	4.06848	4.05394	4.01473	4.11588	4.0852	4.09762			+				C1P25 gem+_C1P25 ctrl	0.104105	0.0789372	0.0374325	2.09614	0.285452	0.278663	0.0178874
4.27759	4.29192	4.29839	4.11117	4.12125	4.14141	4.32471	4.28538	4.27593	4.19081	4.2048	4.19224	4.3138	4.30979	4.32529	4.21513	4.23639	4.20572	4.31602	4.31794	4.3586	4.14208	4.16349	4.20323	4.27779	4.24197	4.3066	4.18733	4.19022	4.1807	4.31352	4.25614	4.26821	4.20666	4.21989	4.1933	+	+	+	+	+	+	C1P10 gem+_C1P10 ctrl;C1P20 gem+_C1P20 ctrl;C1P25 gem+_C1P25 ctrl;C1P30 gem+_C1P30 ctrl;C1P35 gem+_C1P35 ctrl;C1P40 gem+_C1P40 ctrl	0.00010821	0.000317241	-0.164691	-15.2363	0.00310021	0.00839447	-0.0993862
4.48856	4.48671	4.48154	4.51435	4.30207	4.36807	4.47705	4.52126	4.52508	4.43029	4.408	4.4472	4.52122	4.48026	4.52031	4.4646	4.47543	4.45557	4.47725	4.50466	4.47936	4.43323	4.43208	4.47117	4.51132	4.52335	4.53102	4.42594	4.40973	4.44894	4.46644	4.46456	4.47884	4.45755	4.46628	4.44764		+			+		C1P20 gem+_C1P20 ctrl;C1P35 gem+_C1P35 ctrl	0.221612	0.180657	-0.0907723	-1.44637	0.0143447	0.0211525	-0.0792979
4.52259	4.52571	4.57785	4.34108	4.34677	4.3873	4.58327	4.64202	4.63369	4.70106	4.65307	4.63006	4.59358	4.56795	4.62038	4.73281	4.71315	4.6648	4.60568	4.55383	4.621	4.67929	4.62108	4.71268	4.67779	4.69283	4.68786	4.65684	4.66944	4.64455	4.56916	4.65783	4.56784	4.6459	4.66477	4.72953	+		+		+		C1P10 gem+_C1P10 ctrl;C1P25 gem+_C1P25 ctrl;C1P35 gem+_C1P35 ctrl	0.00135216	0.00232463	-0.183667	-7.95568	0.208066	0.194915	0.0417339
4.47284	4.45832	4.4931	4.47442	4.42165	4.40491	4.49355	4.47715	4.4691	4.39717	4.37693	4.38939	4.53916	4.45989	4.53245	4.47701	4.42073	4.40189	4.50821	4.47147	4.50546	4.40512	4.39675	4.40106	4.54042	4.46925	4.57816	4.40389	4.38846	4.39406	4.4864	4.53873	4.45121	4.39249	4.43785	4.47752		+		+	+		C1P20 gem+_C1P20 ctrl;C1P30 gem+_C1P30 ctrl;C1P35 gem+_C1P35 ctrl	0.151894	0.118649	-0.0410914	-1.76743	0.000583723	0.00418449	-0.0921048
4.32435	4.3595	4.38716	4.50443	4.3563	4.51879	4.34453	4.3002	4.29079	4.25039	4.27461	4.3386	4.19987	4.30129	4.27966	4.3133	4.336	4.31747	4.23968	4.23776	4.31452	4.3764	4.33472	4.30209	4.35294	4.30466	4.28143	4.33726	4.31198	4.2668	4.25513	4.39344	4.33017	4.30914	4.31314	4.2214								0.134981	0.104069	0.102839	1.86904	0.483708	0.531589	-0.0239754
4.0565	4.09224	3.99836	3.8316	3.84383	3.80357	4.04466	4.03631	3.99122	3.91431	3.86278	3.83053	3.93714	3.95818	3.99454	3.85557	3.79826	3.85362	3.9809	4.00804	3.95866	3.85736	3.93023	3.89598	3.89565	3.94031	3.8609	3.9675	3.93233	3.93244	3.99546	3.96023	4.00822	3.97367	3.9214	3.78869	+	+	+	+			C1P10 gem+_C1P10 ctrl;C1P20 gem+_C1P20 ctrl;C1P25 gem+_C1P25 ctrl;C1P30 gem+_C1P30 ctrl	0.00172271	0.00323499	-0.2227	-7.46305	0.00630716	0.0121512	-0.154853
3.39191	3.28302	3.22383	4.54955	4.60387	4.6212	3.30211	4.49422	4.50937	4.5687	4.57178	4.55056	2.97495	4.44637	4.48309	4.57789	4.59787	4.54145	4.40653	4.49826	4.54455	4.47579	4.5563	3.07588	4.49682	3.31438	4.57136	4.53026	4.50326	4.58519	4.51254	4.59737	4.52151	4.63706	4.53318	4.61795	+						C1P10 gem+_C1P10 ctrl	1.77637e-05	0	1.29195	24.0384	0.312566	0.310171	0.461779
4.61612	4.59623	4.60271	4.33034	4.36012	4.33134	4.61279	4.59093	4.66411	4.43935	4.43918	4.45224	4.62242	4.59558	4.58957	4.44706	4.47372	4.55317	4.55246	4.57888	4.56913	4.52677	4.50657	4.47532	4.51717	4.53558	4.56761	4.55975	4.52147	4.5418	4.60124	4.57233	4.5484	4.51748	4.51603	4.54055	+	+	+	+			C1P10 gem+_C1P10 ctrl;C1P20 gem+_C1P20 ctrl;C1P25 gem+_C1P25 ctrl;C1P30 gem+_C1P30 ctrl	2.0381e-05	0	-0.264417	-23.2217	0.00126579	0.00535806	-0.179025
4.17412	4.2395	4.19067	4.11416	4.21827	4.24805	4.1802	4.21686	4.1393	4.18055	4.25736	4.19311	4.12644	4.10132	4.15744	4.21701	4.2112	4.14204	4.13626	4.16186	4.15563	4.19303	4.17589	4.12172	4.1367	4.15342	4.18494	4.14729	4.19385	4.25741	4.17757	4.13558	4.1347	4.205	4.18594	4.20731								0.868765	0.915347	-0.00793918	-0.176108	0.388884	0.407959	0.0315544
3.12948	3.03433	3.18797	3.27211	3.34217	3.34542	3.3082	3.46738	3.52586	3.09443	3.56669	3.21471	3.20024	3.01625	3.05344	3.39316	3.25552	2.99689	3.32305	3.17218	3.3472	3.37666	3.2605	3.04236	3.11564	3.21944	3.2119	3.2916	3.37319	3.43915	3.38571	3.41949	3.26415	3.4225	3.54507	3.39396	+						C1P10 gem+_C1P10 ctrl	0.0162333	0.0131613	0.202643	3.99234	NaN	1	0
4.85515	4.88145	4.88451	4.90359	4.92485	4.91277	4.89505	4.8575	4.88094	4.90756	4.94724	4.94081	4.87539	4.87806	4.91264	4.91306	4.92252	4.92382	4.88203	4.8895	4.89114	4.93989	4.92618	4.90103	4.89222	4.95916	4.95701	4.9085	4.92004	4.94597	4.94642	4.93107	4.93298	4.91803	4.89232	4.90757	+	+		+		+	C1P10 gem+_C1P10 ctrl;C1P20 gem+_C1P20 ctrl;C1P30 gem+_C1P30 ctrl;C1P40 gem+_C1P40 ctrl	0.0230738	0.0180495	0.0400364	3.58455	0.0304501	0.0344186	0.0540423
4.96319	4.97756	4.94019	4.98521	4.97432	4.98335	4.92038	4.91193	4.95052	4.91922	4.94319	4.96351	4.94469	4.95474	4.92345	4.95056	4.95115	4.95608	4.90749	4.89965	4.87615	4.97072	4.94132	4.98836	4.88621	4.86874	4.85408	4.95342	4.964	4.95099	4.90303	4.90384	4.90939	4.93687	4.94511	4.93802				+	+	+	C1P30 gem+_C1P30 ctrl;C1P35 gem+_C1P35 ctrl;C1P40 gem+_C1P40 ctrl	0.14415	0.112254	0.0206429	1.81237	0.454329	0.491869	0.0143628
4.91149	4.88347	4.90971	4.99002	5.02614	4.95206	4.8688	4.90987	4.982	4.95799	5.01402	4.99157	4.93111	4.93269	4.97457	4.93303	5.0178	5.0179	4.95993	4.93977	4.91782	5.01347	5.01684	5.05576	4.94862	4.92486	4.92693	5.02462	5.01181	4.99872	4.93815	4.98046	4.96886	4.97401	5.00998	4.91997	+			+	+		C1P10 gem+_C1P10 ctrl;C1P30 gem+_C1P30 ctrl;C1P35 gem+_C1P35 ctrl	0.0193948	0.0154377	0.0878483	3.78244	0.140548	0.129009	0.067636
3.61151	3.64009	3.55361	3.50993	3.6025	3.61262	3.61135	3.68464	3.63481	3.62121	3.6371	3.68444	3.65929	3.62418	3.61461	3.63665	3.60002	3.72847	3.65767	3.67482	3.64551	3.68145	3.61231	3.72659	3.60145	3.66014	3.47782	3.65192	3.74609	3.67017	3.61822	3.59126	3.7077	3.65557	3.64126	3.68346								0.553863	0.617204	-0.0267222	-0.645332	0.89651	0.934007	0.0039854
4.80509	4.80211	4.8251	4.73429	4.67215	4.57114	4.84809	4.80737	4.82548	4.80426	4.80852	4.82943	4.80829	4.82661	4.83093	4.83888	4.78162	4.76102	4.85885	4.84232	4.86571	4.82937	4.80399	4.76623	4.86103	4.87834	4.82142	4.80283	4.80383	4.81449	4.81722	4.85844	4.85583	4.79047	4.77715	4.79507	+			+		+	C1P10 gem+_C1P10 ctrl;C1P30 gem+_C1P30 ctrl;C1P40 gem+_C1P40 ctrl	0.0344464	0.0256195	-0.151573	-3.15204	0.412082	0.436967	-0.0129115
3.36994	3.30075	3.27702	3.3439	3.25003	3.26199	3.18135	3.26403	3.07161	3.27079	3.45478	3.30091	3.11445	3.16896	3.27901	3.2647	3.10947	3.21592	3.19805	3.17036	3.09581	2.95005	3.04726	3.14524	3.33556	3.25003	3.20836	3.04245	3.1219	3.24773	3.37253	3.25948	3.19404	3.32749	3.33365	3.25541								0.492881	0.530427	-0.030595	-0.753857	0.100112	0.0945953	0.169832
4.12863	4.10421	4.04289	4.04921	4.12006	4.08574	4.06276	4.05981	4.04935	4.07898	4.09353	4.0605	4.06615	4.01816	4.03406	4.08326	4.10087	4.09766	3.91387	4.01933	4.01708	4.09175	4.07716	4.08742	4.01321	4.0215	4.01358	4.08401	4.04604	4.07609	3.96317	4.00845	4.0231	4.08231	4.0893	4.02069			+	+	+		C1P25 gem+_C1P25 ctrl;C1P30 gem+_C1P30 ctrl;C1P35 gem+_C1P35 ctrl	0.843056	0.897649	-0.00690476	-0.211198	0.121463	0.112124	0.0203654
4.72127	4.67681	4.64632	4.80659	4.87957	4.77683	4.74007	4.77406	4.77952	4.78643	4.83979	4.86203	4.83443	4.75491	4.76195	4.82414	4.83927	4.799	4.79236	4.82584	4.85897	4.834	4.87039	4.77135	4.80062	4.85006	4.82541	4.82944	4.86386	4.81716	4.7874	4.78254	4.86049	4.8762	4.84349	4.86759	+						C1P10 gem+_C1P10 ctrl	0.0204306	0.0161371	0.139533	3.72246	0.0644069	0.0626702	0.0648667
3.75021	3.80754	3.89462	3.5766	4.11189	3.76501	3.89578	3.71507	3.75386	3.76726	3.69196	3.71639	3.84981	3.88716	3.95318	3.77725	3.82099	3.79784	3.90798	3.90557	3.928	3.78441	3.68129	3.90535	3.86957	3.91045	3.79702	3.85095	3.76585	3.82201	3.88933	3.8704	3.86277	3.88408	3.89681	3.75545								0.998244	0.999094	0.000380039	0.00234171	0.347216	0.352001	-0.0630364
3.83035	3.8744	3.90374	3.85639	3.78235	3.79619	3.9269	3.85468	3.85914	3.96104	3.87425	3.82658	3.85864	3.89009	3.88717	4.06277	3.94725	3.88496	3.93673	3.82868	3.82044	3.97137	3.92943	3.94709	3.9426	3.83707	3.93072	3.94623	3.94728	3.90367	3.90117	3.81417	3.75143	3.89964	4.05216	3.93771								0.137008	0.105922	-0.0578501	-1.85616	0.885018	0.926425	0.00705226
4.79201	4.83727	4.84652	4.98762	4.99787	4.92706	4.93457	4.81708	4.82452	4.87321	4.91527	4.92552	4.78026	4.80496	4.93293	4.87712	4.9164	4.91352	4.90217	4.97721	4.92611	4.95647	4.92215	4.91104	4.81211	4.836	4.87077	4.94971	4.93061	4.97944	4.90581	4.85298	5.00721	4.90403	4.91017	4.91913	+				+		C1P10 gem+_C1P10 ctrl;C1P35 gem+_C1P35 ctrl	0.00633848	0.00703967	0.145582	5.24041	0.327456	0.328129	0.0459448
4.13123	4.11367	3.98398	4.05314	4.01284	3.92197	4.04165	3.98579	3.97279	4.23208	4.11564	4.15255	4.04884	4.11667	3.95961	4.11187	4.04936	4.1801	4.11358	4.12648	4.07448	4.10837	4.12825	4.10458	4.00443	4.07968	3.95436	4.15535	4.1361	4.10818	4.0551	4.09401	4.13452	4.11084	4.09846	4.02103		+			+		C1P20 gem+_C1P20 ctrl;C1P35 gem+_C1P35 ctrl	0.25507	0.214433	-0.0803148	-1.3274	0.0144572	0.0211327	0.166681
4.14935	4.10124	4.01097	3.98949	4.06081	3.96059	4.12558	4.15022	4.14845	4.19367	4.12503	4.15598	4.17673	4.27308	4.1252	4.15016	4.12051	4.20163	4.18902	4.14109	4.17465	4.10084	4.16543	4.16271	4.19564	4.18851	4.19054	4.17872	4.16296	4.17597	4.20124	4.1846	4.18552	4.14996	4.19602	4.1501					+		C1P35 gem+_C1P35 ctrl	0.172129	0.136136	-0.083561	-1.66061	0.475643	0.520856	0.0168087
4.20468	4.19797	4.22318	4.38481	4.36438	4.35525	4.22799	4.22459	4.20308	4.16901	4.13978	4.18966	4.22356	4.21175	4.24552	4.15224	4.18404	4.18154	4.23465	4.23932	4.2291	4.18215	4.15972	4.1803	4.27565	4.2786	4.30087	4.15028	4.12615	4.14946	4.27747	4.3137	4.3122	4.18228	4.15047	4.12846	+	+	+	+	+	+	C1P10 gem+_C1P10 ctrl;C1P20 gem+_C1P20 ctrl;C1P25 gem+_C1P25 ctrl;C1P30 gem+_C1P30 ctrl;C1P35 gem+_C1P35 ctrl;C1P40 gem+_C1P40 ctrl	0.000158728	0.000252055	0.15954	13.8237	0.0332747	0.0361553	-0.0524007
3.40671	3.41852	3.4045	3.55399	3.51827	3.45397	3.46053	3.4733	3.39736	3.4389	3.43009	3.4699	3.42149	3.4162	3.23752	3.55054	3.46908	3.34368	3.36019	3.3735	3.34821	3.4876	3.39398	3.43284	3.3949	3.39311	3.37811	3.49374	3.39064	3.39565	3.37645	3.39628	3.33685	3.36923	3.47357	3.41808	+						C1P10 gem+_C1P10 ctrl	0.0288163	0.0217924	0.0988314	3.34072	0.927179	0.952511	0.00256832
4.08172	4.08539	4.07117	4.25443	4.29028	4.3446	3.98925	4.01941	3.99049	3.99881	3.96474	3.99966	4.00536	3.9836	3.93478	3.94565	3.95578	3.92438	3.96799	3.91881	4.0077	3.99579	4.01627	3.96225	4.03819	3.99784	4.01062	4.01753	3.99229	4.03274	3.92553	3.92619	3.90624	4.04561	3.99097	4.03816	+					+	C1P10 gem+_C1P10 ctrl;C1P40 gem+_C1P40 ctrl	0.00122107	0.00220583	0.217011	8.1717	0.473171	0.517765	-0.0119797
4.23867	4.29442	4.26712	4.24883	4.22428	4.05878	4.27922	4.18166	4.10935	4.08184	4.08554	4.15602	3.83599	3.95253	4.01319	4.12483	4.12613	4.12979	4.06392	4.15787	4.15444	4.12306	4.11514	4.00877	4.11523	4.11673	4.10954	4.04338	4.15906	4.11678	4.1009	4.14865	4.17681	4.08998	4.11897	4.13899			+				C1P25 gem+_C1P25 ctrl	0.221438	0.180551	-0.0894424	-1.44703	0.207795	0.194676	-0.0822711
3.95965	3.90915	3.85632	2.92423	3.08399	3.35554	3.93998	3.93838	3.79401	3.35056	3.83544	3.61656	3.93499	3.89495	3.88589	3.83255	3.8183	3.75433	3.99838	3.95145	3.89396	3.17441	3.71122	3.86251	3.89313	3.82835	3.81968	3.87941	3.80438	3.84415	3.90386	3.85394	3.09349	3.91605	3.89097	3.78461	+		+				C1P10 gem+_C1P10 ctrl;C1P25 gem+_C1P25 ctrl	0.00369014	0.00430043	-0.787118	-6.08368	0.12226	0.112938	-0.28994
3.06732	2.9902	2.87303	3.06708	2.9798	2.84789	2.86988	3.19466	2.96288	2.95478	3.11523	2.91312	2.94473	3.17793	2.81689	2.9001	3.05934	3.07908	2.93029	2.85824	2.91102	2.73624	3.03175	3.10977	3.07372	3.01465	3.04368	3.1034	2.83626	2.88531	2.80938	3.12463	2.94604	3.01611	2.91618	3.10708								0.895381	0.933324	-0.0119255	-0.140062	0.903674	0.938346	-0.0147629
3.67676	3.74909	3.69662	3.87665	3.76205	3.81896	3.71708	3.72707	3.68688	3.67757	3.71231	3.63405	3.74192	3.71207	3.74121	3.64987	3.72755	3.74516	3.6884	3.63186	3.63221	3.68207	3.75343	3.64773	3.69314	3.84444	3.81522	3.72275	3.71406	3.73022	3.75995	3.80667	3.70175	3.75779	3.72063	3.73089	+						C1P10 gem+_C1P10 ctrl	0.0473976	0.0347516	0.111727	2.82891	0.236552	0.225312	-0.0356971
4.51556	4.54088	4.5087	4.25666	4.28432	4.33988	4.44718	4.48831	4.52001	4.43454	4.42399	4.39715	4.49293	4.51671	4.53537	4.40725	4.42837	4.40233	4.51802	4.50114	4.53126	4.41514	4.45152	4.47152	4.53414	4.51882	4.48215	4.38885	4.39105	4.37547	4.4819	4.48141	4.46201	4.41055	4.41195	4.41971	+	+	+	+	+	+	C1P10 gem+_C1P10 ctrl;C1P20 gem+_C1P20 ctrl;C1P25 gem+_C1P25 ctrl;C1P30 gem+_C1P30 ctrl;C1P35 gem+_C1P35 ctrl;C1P40 gem+_C1P40 ctrl	0.000980457	0.00178587	-0.228094	-8.65479	0.0491159	0.0488166	-0.0666068
4.47161	4.49526	4.53887	4.35716	4.59009	4.48291	4.41045	4.51496	4.45532	4.40089	4.39198	4.4024	4.36306	4.39877	4.3757	4.34124	4.33095	4.31299	4.38732	4.43761	4.42156	4.35423	4.42406	4.40014	4.41457	4.36809	4.28803	4.39175	4.37428	4.35436	4.44058	4.44221	4.45515	4.37088	4.37606	4.32511			+			+	C1P25 gem+_C1P25 ctrl;C1P40 gem+_C1P40 ctrl	0.737633	0.817723	-0.0251899	-0.359159	0.112114	0.104707	-0.0618205
4.23414	4.34243	4.22664	4.43975	4.42078	4.44342	4.23523	4.20714	4.27556	4.2563	4.41014	4.4024	4.25923	4.19871	4.20125	4.25045	4.29584	4.34715	4.21369	4.29941	4.26951	4.35954	4.32355	4.31639	4.06005	4.15892	4.17712	4.29345	4.32138	4.37415	4.18102	4.15871	4.3365	4.32983	4.25944	4.2732	+				+		C1P10 gem+_C1P10 ctrl;C1P35 gem+_C1P35 ctrl	0.0118242	0.0102802	0.166916	4.38548	0.095522	0.0904758	0.11697
4.78096	4.78292	4.80776	4.69017	4.69892	4.71978	4.76959	4.78778	4.7886	4.67013	4.67772	4.66206	4.7965	4.78735	4.78218	4.71992	4.71372	4.70995	4.83025	4.80509	4.83828	4.70389	4.69663	4.70619	4.82675	4.81534	4.81184	4.73311	4.69873	4.69811	4.82776	4.83765	4.80371	4.70873	4.72433	4.7323	+	+	+	+	+	+	C1P10 gem+_C1P10 ctrl;C1P20 gem+_C1P20 ctrl;C1P25 gem+_C1P25 ctrl;C1P30 gem+_C1P30 ctrl;C1P35 gem+_C1P35 ctrl;C1P40 gem+_C1P40 ctrl	0.00206137	0.00371743	-0.0875893	-7.11571	0.000128219	0.00484536	-0.112018
4.53354	4.53118	4.54817	4.46675	4.49776	4.5332	4.53727	4.51532	4.53056	4.39636	4.41203	4.40809	4.55265	4.53423	4.52428	4.45917	4.46051	4.42841	4.56238	4.56149	4.56432	4.45081	4.44524	4.46086	4.54824	4.50854	4.56227	4.4704	4.46093	4.39835	4.56319	4.54244	4.54423	4.42545	4.46913	4.47349		+	+	+	+	+	C1P20 gem+_C1P20 ctrl;C1P25 gem+_C1P25 ctrl;C1P30 gem+_C1P30 ctrl;C1P35 gem+_C1P35 ctrl;C1P40 gem+_C1P40 ctrl	0.126168	0.0967177	-0.0383937	-1.92756	0.000108103	0.00368675	-0.12222
3.96803	3.95291	3.99161	3.96774	3.90211	3.99104	3.96656	3.96331	3.96735	4.03272	4.05967	4.04154	4.01949	4.01212	4.01022	4.03234	4.02233	4.05237	4.05197	4.0575	4.07426	4.05534	4.00148	4.02877	4.11613	4.0635	4.05785	3.99977	3.9957	3.99923	4.03575	4.00288	4.02767	4.00915	3.98133	4.0778		+			+		C1P20 gem+_C1P20 ctrl;C1P35 gem+_C1P35 ctrl	0.583499	0.65755	-0.0172176	-0.59561	0.000601046	0.00409856	0.0789
4.62121	4.62665	4.62625	4.53434	4.52093	4.52982	4.61706	4.61841	4.624	4.53366	4.55031	4.56007	4.59071	4.58679	4.62173	4.56452	4.54807	4.56831	4.62106	4.61597	4.61767	4.53191	4.53461	4.52872	4.62209	4.612	4.65772	4.53301	4.52987	4.56076	4.63447	4.62396	4.61539	4.52656	4.53259	4.55176	+	+	+	+	+	+	C1P10 gem+_C1P10 ctrl;C1P20 gem+_C1P20 ctrl;C1P25 gem+_C1P25 ctrl;C1P30 gem+_C1P30 ctrl;C1P35 gem+_C1P35 ctrl;C1P40 gem+_C1P40 ctrl	2.37393e-05	0	-0.0963403	-22.3474	0.000851654	0.00438957	-0.0718122
4.31757	4.22687	4.23312	4.19031	4.18719	4.12498	4.23519	4.2364	4.24492	4.26232	4.2334	4.25785	4.17377	4.17618	4.24421	4.34128	4.28665	4.28556	4.23165	4.18505	4.19306	4.28686	4.2533	4.28702	4.20407	4.13401	4.21538	4.3086	4.28786	4.28599	4.19872	4.17899	4.1571	4.27953	4.29519	4.32591	+		+	+	+	+	C1P10 gem+_C1P10 ctrl;C1P25 gem+_C1P25 ctrl;C1P30 gem+_C1P30 ctrl;C1P35 gem+_C1P35 ctrl;C1P40 gem+_C1P40 ctrl	0.0643031	0.0475673	-0.0916917	-2.53527	0.2631	0.254527	0.0123528
3.29	3.48512	3.21626	3.73647	3.69004	3.77317	3.46783	3.3602	3.32723	3.57839	3.70346	3.67543	3.62891	3.53806	3.68708	3.54292	3.5639	3.55547	3.44444	3.84189	3.58034	3.58157	3.80017	3.37638	3.38098	3.47669	3.41747	3.43271	3.64376	3.69386	3.37592	3.44858	3.69512	3.50097	3.59147	3.76395	+	+					C1P10 gem+_C1P10 ctrl;C1P20 gem+_C1P20 ctrl	0.00858557	0.00841187	0.402764	4.80996	0.0093213	0.0151848	0.26734
4.55712	4.55185	4.52005	4.65803	4.50096	4.65883	4.52768	4.53681	4.5694	4.52696	4.55898	4.56285	4.62736	4.61087	4.58259	4.47593	4.53556	4.55801	4.55287	4.53487	4.56909	4.58103	4.63134	4.6102	4.50042	4.50996	4.5106	4.60362	4.57292	4.61448	4.53975	4.57007	4.58454	4.48224	4.4921	4.48111				+	+	+	C1P30 gem+_C1P30 ctrl;C1P35 gem+_C1P35 ctrl;C1P40 gem+_C1P40 ctrl	0.306696	0.27352	0.0629299	1.17073	0.784984	0.854124	0.00496626
3.68627	3.79152	3.72987	3.711	3.83814	3.76039	3.83274	3.72339	3.66381	3.80102	3.88997	3.87085	3.65222	3.53264	3.61725	3.80095	3.78383	3.8003	3.57351	3.61155	3.67314	3.84777	3.88015	3.76526	3.79701	3.62462	3.63254	3.88228	3.91618	3.89082	3.53707	3.63267	3.88046	3.86594	3.87851	3.90035			+	+	+		C1P25 gem+_C1P25 ctrl;C1P30 gem+_C1P30 ctrl;C1P35 gem+_C1P35 ctrl	0.518124	0.565594	0.0339578	0.707814	0.11327	0.105373	0.113966
4.11364	4.09435	4.1051	4.22863	4.26634	4.29522	4.10002	4.03833	4.09707	4.18759	4.21228	4.21191	4.05845	4.10342	4.11467	4.13746	4.15484	4.17485	4.09917	4.17588	4.13406	4.19454	4.23287	4.16869	4.13525	4.12278	4.13459	4.18242	4.19991	4.20961	4.18019	4.20291	4.23163	4.21242	4.15005	4.2062	+	+	+		+		C1P10 gem+_C1P10 ctrl;C1P20 gem+_C1P20 ctrl;C1P25 gem+_C1P25 ctrl;C1P35 gem+_C1P35 ctrl	0.00137289	0.00230955	0.159035	7.92389	0.0044367	0.00929992	0.125457
3.85722	3.81977	3.76411	4.28976	4.38803	4.3896	3.70726	3.88992	3.90242	3.59063	3.79316	3.74589	3.84076	3.77599	3.79841	3.45337	3.72969	3.43119	3.6784	3.71814	3.7793	3.51522	3.51873	3.53514	3.4817	3.72594	3.67487	3.43978	3.68103	3.61495	3.68156	3.6188	3.69666	3.63375	3.58148	3.46003	+			+			C1P10 gem+_C1P10 ctrl;C1P30 gem+_C1P30 ctrl	0.000221404	0.001	0.542098	12.7001	0.23318	0.221048	-0.123307
3.40117	3.38728	3.35365	4.14837	4.18405	4.17542	3.69221	3.59763	3.77851	4.20021	4.16399	4.19309	3.81902	3.81959	3.82683	4.24451	4.26017	4.24536	4.00603	4.01848	4.01545	4.30063	4.30335	4.27677	4.06578	4.11695	4.08802	4.28316	4.2812	4.29186	4.18083	4.17866	4.15452	4.27262	4.27946	4.31853	+	+	+	+	+	+	C1P10 gem+_C1P10 ctrl;C1P20 gem+_C1P20 ctrl;C1P25 gem+_C1P25 ctrl;C1P30 gem+_C1P30 ctrl;C1P35 gem+_C1P35 ctrl;C1P40 gem+_C1P40 ctrl	1.5297e-06	0	0.788578	44.4652	0.000745327	0.00451301	0.496313
5.02053	5.04951	5.02841	4.93821	5.02379	5.00305	4.99038	4.97979	5.05014	5.03483	5.02385	5.03682	5.01803	5.02434	5.00851	5.05835	5.04572	5.04566	4.99698	5.01754	5.0071	5.04834	5.08753	5.04106	5.01846	5.07364	5.0122	5.0768	5.05757	5.05001	5.05966	5.02422	5.0415	5.08964	5.04494	5.05794			+	+			C1P25 gem+_C1P25 ctrl;C1P30 gem+_C1P30 ctrl	0.177278	0.140253	-0.0444667	-1.63553	0.323244	0.323065	0.0250672
5.13403	5.15519	5.14161	5.0427	5.09256	5.09039	5.17639	5.17894	5.17562	5.13042	5.11368	5.10331	5.19597	5.16913	5.17664	5.12478	5.13768	5.12961	5.17297	5.17975	5.1693	5.13398	5.14306	5.13285	5.14179	5.17303	5.1709	5.14336	5.15068	5.12887	5.17996	5.14708	5.16954	5.14652	5.1267	5.13744	+	+	+	+			C1P10 gem+_C1P10 ctrl;C1P20 gem+_C1P20 ctrl;C1P25 gem+_C1P25 ctrl;C1P30 gem+_C1P30 ctrl	0.0171253	0.0138593	-0.0683905	-3.92846	0.00154358	0.00588846	-0.06118
3.78136	3.75533	3.76174	3.9747	3.97649	3.94636	3.74415	3.71465	3.75507	3.8609	3.85833	3.7773	3.72712	3.76503	3.73752	3.84155	3.80434	3.82192	3.72134	3.79085	3.81793	3.81733	3.80063	3.78113	3.71533	3.76028	3.78915	3.85675	3.83092	3.83336	3.85212	3.88738	3.80124	3.88307	3.87609	3.86227	+	+	+		+		C1P10 gem+_C1P10 ctrl;C1P20 gem+_C1P20 ctrl;C1P25 gem+_C1P25 ctrl;C1P35 gem+_C1P35 ctrl	9.00816e-05	0	0.199707	15.9609	0.0347782	0.0370806	0.0942201
4.08502	4.11627	4.13387	4.02556	4.02572	4.05443	4.09044	4.10457	4.06315	4.04831	3.99214	3.9736	4.03858	4.01108	4.05912	4.05062	4.00626	4.02016	4.0416	4.02611	4.05209	3.98885	4.02691	3.97995	3.99783	3.97375	4.10708	4.00212	3.96196	4.01408	4.10177	4.0265	3.99903	3.95913	4.01696	4.0433	+	+					C1P10 gem+_C1P10 ctrl;C1P20 gem+_C1P20 ctrl	0.0112999	0.00989375	-0.0764813	-4.44389	0.0333364	0.0362064	-0.0813714
5.34353	5.36803	5.35517	5.20133	5.22671	5.22179	5.33114	5.3421	5.35911	5.2389	5.27694	5.26124	5.37878	5.3656	5.35368	5.26973	5.25996	5.26762	5.33605	5.34313	5.32649	5.27411	5.27885	5.29234	5.31907	5.32994	5.29103	5.27417	5.27935	5.28702	5.33838	5.32143	5.32397	5.27525	5.2713	5.27094	+	+	+	+		+	C1P10 gem+_C1P10 ctrl;C1P20 gem+_C1P20 ctrl;C1P25 gem+_C1P25 ctrl;C1P30 gem+_C1P30 ctrl;C1P40 gem+_C1P40 ctrl	0.000188948	0.000502513	-0.138968	-13.2238	0.00343057	0.00833101	-0.085091
5.33448	5.33894	5.32984	5.23865	5.26004	5.27267	5.32293	5.33207	5.35522	5.28001	5.31034	5.31527	5.36544	5.39068	5.38149	5.29311	5.30586	5.31041	5.33969	5.32967	5.33556	5.32152	5.31421	5.32344	5.31863	5.34645	5.33188	5.29923	5.3069	5.30393	5.31649	5.32247	5.34711	5.29356	5.31825	5.28445	+		+	+	+		C1P10 gem+_C1P10 ctrl;C1P25 gem+_C1P25 ctrl;C1P30 gem+_C1P30 ctrl;C1P35 gem+_C1P35 ctrl	0.00166777	0.0029965	-0.0773002	-7.52735	0.0756362	0.0726294	-0.0348647
4.17655	4.24832	4.18233	4.09556	4.01855	4.14439	4.21758	4.24485	4.25639	4.12638	4.05684	4.07773	4.25763	4.22448	4.17806	4.11313	4.10836	4.15264	4.18549	4.13258	4.1447	4.09837	4.09847	4.12813	4.18444	4.15088	4.2101	4.14826	4.10803	4.06814	4.16517	4.13314	4.11338	4.13139	4.09493	4.09285	+	+	+				C1P10 gem+_C1P10 ctrl;C1P20 gem+_C1P20 ctrl;C1P25 gem+_C1P25 ctrl	0.0548558	0.0409929	-0.116233	-2.68652	0.00294423	0.00761546	-0.152617
3.56322	3.47628	3.39586	3.43922	3.40573	3.41062	3.37657	3.4173	3.42079	3.48714	3.39483	3.44294	3.39011	3.48232	3.3206	3.46724	3.37369	3.48088	3.46393	3.3962	3.40028	3.39097	3.4169	3.49194	3.37929	3.52242	3.47928	3.47236	3.41571	3.49995	3.39278	3.43358	3.34375	3.48038	3.44762	3.48207								0.292162	0.256363	-0.059929	-1.21213	0.290579	0.283875	0.0367457
4.38932	4.42451	4.44094	4.37137	4.34568	4.35239	4.42508	4.40661	4.4356	4.3555	4.37067	4.36969	4.44524	4.39675	4.38594	4.41205	4.39777	4.38007	4.41484	4.42765	4.40299	4.36853	4.3425	4.35899	4.43799	4.44817	4.43737	4.3575	4.37822	4.3737	4.43739	4.37279	4.34224	4.36054	4.34316	4.35396	+	+		+	+		C1P10 gem+_C1P10 ctrl;C1P20 gem+_C1P20 ctrl;C1P30 gem+_C1P30 ctrl;C1P35 gem+_C1P35 ctrl	0.0223327	0.01757	-0.0617744	-3.62123	0.00429194	0.00901033	-0.0571458
3.87154	3.83869	3.75115	3.67158	3.84991	3.69071	3.80949	3.74098	3.74818	3.73222	3.66916	3.7532	3.74217	3.8107	3.75289	3.67906	3.70606	3.67354	3.70938	3.78552	3.75799	3.76084	3.7362	3.74559	3.71567	3.77087	3.79653	3.7577	3.75429	3.69115	3.67567	3.62138	3.77715	3.73432	3.72542	3.73313			+				C1P25 gem+_C1P25 ctrl	0.282704	0.245711	-0.0830619	-1.24013	0.222935	0.21045	-0.0480251
4.43626	4.43619	4.41712	4.3854	4.40171	4.39959	4.42538	4.45078	4.43927	4.5869	4.60429	4.58846	4.45402	4.42285	4.39025	4.51246	4.53571	4.56402	4.42733	4.41722	4.40268	4.54777	4.56529	4.51851	4.39227	4.40836	4.39056	4.55941	4.55626	4.53537	4.37544	4.37198	4.37239	4.53218	4.5176	4.52327	+	+	+	+	+	+	C1P10 gem+_C1P10 ctrl;C1P20 gem+_C1P20 ctrl;C1P25 gem+_C1P25 ctrl;C1P30 gem+_C1P30 ctrl;C1P35 gem+_C1P35 ctrl;C1P40 gem+_C1P40 ctrl	0.0137385	0.011494	-0.0342889	-4.19614	7.34267e-05	0.00318699	0.154743
4.7503	4.73369	4.74195	4.78352	4.73596	4.80766	4.72934	4.70913	4.68396	4.75726	4.72922	4.76454	4.68751	4.675	4.70667	4.78242	4.77954	4.77379	4.71643	4.71322	4.70519	4.79057	4.76156	4.76762	4.69964	4.70396	4.67583	4.78833	4.78747	4.76908	4.71303	4.68433	4.63612	4.78479	4.75001	4.7775			+	+	+	+	C1P25 gem+_C1P25 ctrl;C1P30 gem+_C1P30 ctrl;C1P35 gem+_C1P35 ctrl;C1P40 gem+_C1P40 ctrl	0.193452	0.154909	0.0337318	1.56141	0.065002	0.0632974	0.0428659
4.84285	4.84371	4.85123	4.9972	4.90849	4.98633	4.83434	4.87963	4.89091	4.91646	4.85521	4.8582	4.9476	4.95539	4.95139	4.83322	4.83689	4.79988	4.93259	4.94195	4.94161	4.85195	4.87465	4.92477	4.94965	4.926	4.8595	4.84863	4.81451	4.82885	4.92995	4.95963	5.00118	4.80417	4.81814	4.82369	+		+			+	C1P10 gem+_C1P10 ctrl;C1P25 gem+_C1P25 ctrl;C1P40 gem+_C1P40 ctrl	0.0136115	0.011381	0.118077	4.20768	0.767982	0.841891	0.0083313
3.44683	3.46948	3.47767	3.28285	3.32336	3.37952	3.45529	3.38336	3.32135	3.34089	3.37883	3.37883	3.43778	3.44088	3.48079	3.37532	3.31553	3.3846	3.34947	3.45247	3.30445	3.37451	3.18433	3.48262	3.22398	3.22123	3.43225	3.32009	3.22112	3.30455	3.103	3.23161	3.29499	3.3771	3.36359	3.5192	+		+				C1P10 gem+_C1P10 ctrl;C1P25 gem+_C1P25 ctrl	0.00994234	0.00897574	-0.136081	-4.61178	0.641328	0.724565	-0.0204839
4.12674	4.10735	4.11325	4.12905	4.15016	4.10816	4.17483	4.11423	4.08612	4.13118	4.10166	4.10291	4.08603	4.12298	4.13672	4.10348	4.08737	4.1103	4.1341	4.1513	4.17625	4.12695	4.11462	4.08712	4.12319	4.10477	4.15851	4.11842	4.13448	4.12106	4.14006	4.16443	4.19399	4.1245	4.09183	4.0882						+	C1P40 gem+_C1P40 ctrl	0.376367	0.363268	0.0133378	0.994272	0.661925	0.74559	-0.013148
4.49356	4.50636	4.36256	3.93319	4.03274	3.98191	4.43565	4.41647	4.45298	4.44816	4.22043	4.34268	4.37725	4.50278	4.45699	4.39644	4.39343	4.40648	4.38324	4.40594	4.46574	4.31983	4.37212	4.30859	4.48315	4.44874	4.4378	4.39997	4.4219	4.36452	4.49275	4.4542	4.42122	4.37351	4.42507	4.36873	+						C1P10 gem+_C1P10 ctrl	0.000960845	0.00180519	-0.471544	-8.70055	0.215567	0.202358	-0.0979428
4.33651	4.332	4.33504	4.31942	4.34816	4.30467	4.35061	4.36214	4.34534	4.36428	4.30975	4.31567	4.29587	4.28724	4.29472	4.35524	4.33991	4.32027	4.34818	4.3572	4.35745	4.28867	4.26399	4.28807	4.31488	4.33756	4.32477	4.31852	4.28639	4.26197	4.36094	4.35833	4.32282	4.37365	4.32609	4.35815			+	+			C1P25 gem+_C1P25 ctrl;C1P30 gem+_C1P30 ctrl	0.461891	0.48517	-0.0104338	-0.812895	0.273422	0.265065	-0.022799
5.36078	5.38361	5.32114	5.23108	5.29365	5.238	5.34419	5.32928	5.39	5.37743	5.30951	5.35196	5.38515	5.43558	5.40404	5.32847	5.3934	5.42655	5.37351	5.37661	5.37299	5.34805	5.37315	5.35229	5.39386	5.41071	5.43518	5.36121	5.38489	5.37288	5.3995	5.37097	5.3713	5.39508	5.36721	5.36093	+				+		C1P10 gem+_C1P10 ctrl;C1P35 gem+_C1P35 ctrl	0.019982	0.0156814	-0.100933	-3.74799	0.776299	0.848717	-0.0081919
3.5205	3.4005	3.41971	3.59616	3.68072	3.57139	3.52011	3.57783	3.56845	3.66675	3.65755	3.64252	3.47095	3.56167	3.66819	3.63687	3.76397	3.60635	3.63133	3.63126	3.51128	3.64297	3.59617	3.61352	3.58284	3.71304	3.74833	3.60279	3.70608	3.64025	3.565	3.67096	3.68424	3.73767	3.72353	3.70629	+	+					C1P10 gem+_C1P10 ctrl;C1P20 gem+_C1P20 ctrl	0.0273477	0.0208684	0.169187	3.3972	0.00647811	0.0121728	0.100146
4.46165	4.49118	4.49376	4.49512	4.47626	4.49594	4.49262	4.52908	4.50658	4.51519	4.52839	4.53688	4.47172	4.449	4.47951	4.53121	4.48793	4.48403	4.48222	4.49229	4.51322	4.52962	4.51414	4.50311	4.46687	4.48908	4.46924	4.49334	4.47799	4.50709	4.44779	4.48443	4.51603	4.51693	4.48461	4.48639								0.599806	0.679544	0.00690794	0.568963	0.231918	0.22006	0.0173945
4.02627	4.06212	3.89966	4.13782	4.00844	3.89948	4.0357	4.06285	4.05029	4.16357	4.06731	4.11647	4.06748	4.09557	4.03338	4.1043	4.05298	4.15536	4.01961	3.98353	3.99799	4.11053	4.12369	4.07565	4.12775	4.07423	4.07604	4.13052	4.21191	4.11186	4.07905	4.12772	4.07387	4.18142	4.15901	4.13277				+			C1P30 gem+_C1P30 ctrl	0.831547	0.888078	0.0192268	0.227008	0.0837306	0.0802274	0.0661683
4.6705	4.72699	4.70827	4.71015	4.80291	4.73404	4.69791	4.64586	4.66412	4.69778	4.72787	4.81274	4.5511	4.53475	4.67077	4.72763	4.72657	4.79719	4.60935	4.71557	4.71254	4.80323	4.81734	4.76612	4.62512	4.60294	4.64845	4.81272	4.80435	4.82091	4.74666	4.73819	4.74821	4.78182	4.78634	4.72145			+	+	+		C1P25 gem+_C1P25 ctrl;C1P30 gem+_C1P30 ctrl;C1P35 gem+_C1P35 ctrl	0.219479	0.178954	0.047115	1.45455	0.110809	0.103707	0.0768328
3.95923	3.95712	3.98823	4.00355	3.99165	4.07104	3.90503	3.98781	4.00546	4.06533	4.04405	3.97357	3.99359	4.02265	3.97804	3.94164	3.97849	4.03145	3.97147	3.99599	3.97973	3.96868	3.98849	3.97248	3.88405	3.94828	4.00287	4.0258	3.93568	3.92977	3.96399	3.99676	4.05663	3.97744	3.92548	3.94595								0.113543	0.0864593	0.0538839	2.01965	0.212707	0.199764	0.0615517
3.50275	3.42641	3.40447	3.71098	4.00886	3.84183	3.46884	3.49097	3.39972	3.72855	3.59948	3.38146	3.51759	3.42857	3.08952	3.49405	3.41835	3.54557	3.37739	3.49628	3.40212	3.71635	3.63185	3.32721	3.47404	3.37522	3.50886	3.51266	3.47899	3.54336	2.97289	3.56172	3.46811	3.36315	3.50334	3.57282	+						C1P10 gem+_C1P10 ctrl	0.01092	0.00980944	0.409345	4.48831	0.328645	0.329777	0.116654
3.9575	3.95665	3.9607	3.95178	4.00711	3.92808	4.02178	3.96229	3.98406	3.98958	3.99439	3.95188	3.98953	3.96756	3.92593	4.00627	3.96454	3.95979	4.00292	3.98709	3.98443	3.96923	4.01133	3.9801	3.97853	3.96381	3.99328	3.96793	3.98616	3.95759	4.01666	3.96407	3.94426	4.00093	3.97041	3.98228								0.871543	0.917161	0.00404088	0.172334	0.649943	0.733745	-0.0107594
3.97737	3.9726	3.99225	4.01611	4.01726	3.86442	4.01586	4.01979	4.03021	4.00909	4.06215	3.99265	4.00448	4.04185	4.02171	4.15167	4.09475	3.96424	4.15473	4.01578	4.04235	4.07127	3.99278	3.95808	4.19535	4.05754	4.10877	4.00557	4.07694	3.94838	4.08983	4.10576	4.08947	4.03655	4.07226	4.16712								0.786335	0.855281	-0.014811	-0.289851	0.977038	0.985695	-0.000655413
3.92337	3.86099	3.83297	3.30652	3.7009	3.18828	3.87372	3.86818	3.92678	3.67436	3.46622	3.79011	4.00337	3.90498	3.95887	3.6914	3.7671	3.66782	3.92334	3.88765	3.85785	3.65322	3.69425	3.82759	3.97309	3.91744	3.95386	3.70942	3.71637	3.61948	3.90196	3.92831	3.78284	3.70587	3.68219	3.64533	+		+	+	+	+	C1P10 gem+_C1P10 ctrl;C1P25 gem+_C1P25 ctrl;C1P30 gem+_C1P30 ctrl;C1P35 gem+_C1P35 ctrl;C1P40 gem+_C1P40 ctrl	0.0394199	0.029387	-0.473875	-3.01336	0.0635059	0.0618267	-0.245995
3.76145	3.72658	3.82319	3.09666	3.14966	3.76659	3.81307	3.78415	3.77748	3.59133	3.68893	3.71307	3.8322	3.82038	3.81935	3.64871	3.72068	3.7373	3.83507	3.84418	3.84924	3.72558	3.8259	3.84984	3.78032	3.85357	3.89109	3.75344	3.75141	3.81618	3.97094	3.84689	3.82823	3.867	3.85807	3.81244		+	+				C1P20 gem+_C1P20 ctrl;C1P25 gem+_C1P25 ctrl	0.116707	0.0889314	-0.432773	-1.99556	0.0305705	0.0345464	-0.127125
3.83809	3.73194	3.84491	3.88373	3.10145	3.86519	3.85606	3.81138	3.93316	3.9397	3.83299	3.77194	3.86798	3.88414	3.83813	3.86831	3.89254	3.38072	3.93151	3.76989	3.79583	3.85653	3.97942	3.96106	3.94725	3.8899	3.80677	3.91695	3.83862	2.84106	3.86614	3.85145	3.89867	3.88429	3.81381	3.9157								0.509725	0.554325	-0.188189	-0.722945	0.773444	0.845929	-0.0186552
5.09926	5.09461	5.04995	5.01106	5.02594	4.97138	5.06397	5.06704	5.06295	5.06543	5.0224	5.06215	5.10365	5.0969	5.07952	5.04707	5.02113	5.06612	5.09629	5.09554	5.08699	5.05068	5.05613	5.07373	5.06622	5.09173	5.04808	5.07348	5.05665	5.07062	5.11607	5.07736	5.06912	5.05798	5.08836	5.02872	+		+	+			C1P10 gem+_C1P10 ctrl;C1P25 gem+_C1P25 ctrl;C1P30 gem+_C1P30 ctrl	0.0256424	0.0197246	-0.0784775	-3.46748	0.350483	0.355882	-0.0146608
4.65864	4.71868	4.64383	4.55756	4.60402	4.5602	4.68143	4.67337	4.7142	4.56748	4.61636	4.60374	4.70727	4.72402	4.79251	4.52146	4.5208	4.53483	4.70376	4.7439	4.7461	4.60645	4.59165	4.50023	4.6416	4.75196	4.67491	4.57892	4.5971	4.61445	4.63978	4.69198	4.819	4.56293	4.57087	4.54977	+	+	+	+			C1P10 gem+_C1P10 ctrl;C1P20 gem+_C1P20 ctrl;C1P25 gem+_C1P25 ctrl;C1P30 gem+_C1P30 ctrl	0.0219268	0.0171876	-0.0997934	-3.64195	0.00819907	0.0142465	-0.0938055
3.87988	3.88145	3.88859	3.81539	3.86801	3.8011	3.94709	3.89181	3.92045	3.8908	3.94223	3.88335	3.88371	3.91825	3.86515	3.9074	3.85678	3.87757	3.94244	3.87674	3.93182	3.84404	3.81834	3.8678	3.89445	3.86419	3.88152	3.7978	3.88919	3.8609	3.88996	3.91828	3.85959	3.85966	3.89499	3.82233	+			+			C1P10 gem+_C1P10 ctrl;C1P30 gem+_C1P30 ctrl	0.0548218	0.0409065	-0.0551403	-2.68712	0.589256	0.669353	-0.0143257
3.61188	3.57975	3.51824	3.50025	3.68642	3.58314	3.55472	3.55908	3.57321	3.57171	3.53662	3.56027	3.60877	3.58388	3.56988	3.51834	3.59976	3.49832	3.55785	3.54947	3.62555	3.5547	3.59476	3.57349	3.53813	3.51376	3.58759	3.50254	3.47419	3.45962	3.44951	3.53334	3.42476	3.47831	3.46929	3.61554								0.757656	0.832928	0.0199753	0.330433	0.629166	0.711693	-0.00613149
4.50212	4.53148	4.47799	4.42429	4.40331	4.38071	4.53071	4.48817	4.48035	4.47327	4.43123	4.43558	4.4693	4.47435	4.46399	4.43935	4.4057	4.41004	4.50608	4.49963	4.47225	4.45439	4.46074	4.46638	4.48357	4.48361	4.47638	4.41504	4.43926	4.45636	4.48574	4.47931	4.47479	4.45479	4.40813	4.4662	+		+	+	+		C1P10 gem+_C1P10 ctrl;C1P25 gem+_C1P25 ctrl;C1P30 gem+_C1P30 ctrl;C1P35 gem+_C1P35 ctrl	0.00712672	0.00757268	-0.101096	-5.07074	0.0613647	0.0599622	-0.0530502
3.75697	3.62471	3.53814	3.39134	3.4655	3.5056	3.6736	3.70073	3.69747	3.67224	3.58302	3.71253	3.70831	3.72194	3.60747	3.70473	3.64056	3.82058	3.79579	3.72676	3.72246	3.57984	3.66213	3.7688	3.73982	3.67678	3.7042	3.81956	3.75925	3.72334	3.75602	3.73738	3.67867	3.94146	3.98273	4.03357	+					+	C1P10 gem+_C1P10 ctrl;C1P40 gem+_C1P40 ctrl	0.0610539	0.0454927	-0.185791	-2.58424	0.426545	0.4561	-0.0346685
3.41292	2.92448	2.95072	2.89173	2.97843	3.04423	2.91712	2.81101	2.83047	3.00804	3.39929	3.08398	3.19691	3.03273	2.74858	3.08974	3.22996	3.14959	2.87122	2.89727	3.38976	3.26466	3.02487	3.23169	3.02626	3.03203	2.79381	3.21792	3.31256	3.0537	3.08885	2.97299	3.33849	3.41621	3.21637	3.19283								0.491386	0.528142	-0.124582	-0.756639	0.0664577	0.0646555	0.310901
5.25955	5.23902	5.21225	5.21651	5.23221	5.29264	5.31538	5.20694	5.17997	5.34146	5.26908	5.31457	5.21971	5.1294	5.23165	5.29441	5.34223	5.30153	5.19495	5.18489	5.15742	5.24086	5.26102	5.35326	5.20061	5.14794	5.26496	5.30665	5.24969	5.22844	5.19969	5.08906	5.20198	5.2864	5.28377	5.29125			+	+		+	C1P25 gem+_C1P25 ctrl;C1P30 gem+_C1P30 ctrl;C1P40 gem+_C1P40 ctrl	0.724872	0.807921	0.0101763	0.377654	0.18515	0.171497	0.0742726
4.84052	4.85037	4.79033	4.71362	4.7148	4.72799	4.84477	4.80897	4.78704	4.79166	4.79399	4.80884	4.8037	4.81729	4.80345	4.81418	4.8006	4.81732	4.79994	4.83627	4.79904	4.79741	4.81029	4.8018	4.81648	4.82941	4.82873	4.79553	4.78928	4.80418	4.81535	4.81456	4.83794	4.82138	4.81289	4.81494	+				+		C1P10 gem+_C1P10 ctrl;C1P35 gem+_C1P35 ctrl	0.00482526	0.0058255	-0.108271	-5.65278	0.43169	0.462457	-0.0154289
5.59379	5.61723	5.60847	5.57543	5.5764	5.58408	5.55152	5.55126	5.55797	5.55013	5.56786	5.55107	5.57568	5.5564	5.58121	5.57423	5.59413	5.57195	5.52969	5.54135	5.54902	5.62697	5.5862	5.59108	5.5089	5.55731	5.5236	5.60251	5.59802	5.59008	5.53023	5.50901	5.51059	5.62255	5.60922	5.6296	+			+	+	+	C1P10 gem+_C1P10 ctrl;C1P30 gem+_C1P30 ctrl;C1P35 gem+_C1P35 ctrl;C1P40 gem+_C1P40 ctrl	0.0193916	0.0154433	-0.0278595	-3.78264	0.676218	0.760597	0.0027717
4.09004	4.076	4.12508	4.35637	4.10199	4.0816	4.09384	4.20676	4.33951	4.31116	4.26884	4.28995	4.19115	4.30699	4.23751	4.21463	4.20545	4.27534	4.26457	4.18093	4.26733	4.24393	4.25741	4.23815	4.14815	4.14126	4.16048	4.24802	4.19299	4.25512	4.20497	4.30692	4.31297	4.18425	4.1605	4.13936					+		C1P35 gem+_C1P35 ctrl	0.406919	0.405686	0.0829434	0.925866	0.34751	0.352421	0.0766131
3.30132	3.39166	3.35546	3.17559	2.91575	2.92043	3.16761	3.19491	3.1276	3.36414	3.21092	3.268	3.25479	3.29261	3.29338	3.28423	3.27876	3.38077	3.0808	3.26183	3.31435	3.31732	3.28563	3.40017	3.24955	3.25103	3.34969	3.28174	3.38357	3.35747	3.27101	3.19529	3.20908	3.33873	3.53657	3.50514	+					+	C1P10 gem+_C1P10 ctrl;C1P40 gem+_C1P40 ctrl	0.0183118	0.0146235	-0.345553	-3.84941	0.0734692	0.0711296	0.117647
4.70457	4.71091	4.70347	4.702	4.71452	4.74541	4.71706	4.67988	4.69961	4.72223	4.7319	4.71504	4.67015	4.65839	4.67743	4.71664	4.68788	4.71302	4.69452	4.67845	4.69489	4.68687	4.66646	4.7139	4.67494	4.62383	4.61159	4.69459	4.69127	4.6827	4.65061	4.68975	4.69011	4.71161	4.71831	4.71607			+				C1P25 gem+_C1P25 ctrl	0.335687	0.310107	0.0143285	1.0933	0.109554	0.102502	0.0242016
5.38322	5.35723	5.36714	5.28452	5.29393	5.29471	5.33775	5.31808	5.33524	5.32981	5.33935	5.33299	5.34566	5.35004	5.37071	5.33982	5.3174	5.33135	5.34035	5.3851	5.35699	5.34353	5.33778	5.33898	5.30066	5.34664	5.34193	5.33094	5.33458	5.35211	5.33666	5.34685	5.37274	5.32451	5.31573	5.32305	+						C1P10 gem+_C1P10 ctrl	0.000693449	0.0017995	-0.0781434	-9.4707	0.615558	0.697125	0.00368913
4.23077	4.26391	4.17884	4.25457	4.27476	4.28368	4.2378	4.2226	4.20444	4.2876	4.27851	4.33959	4.19244	4.20874	4.23117	4.3233	4.3355	4.26987	4.18551	4.20866	4.18111	4.30318	4.31263	4.29487	4.14694	4.20145	4.1672	4.30121	4.28847	4.33753	4.23119	4.19914	4.2973	4.34837	4.32687	4.37103		+	+	+	+	+	C1P20 gem+_C1P20 ctrl;C1P25 gem+_C1P25 ctrl;C1P30 gem+_C1P30 ctrl;C1P35 gem+_C1P35 ctrl;C1P40 gem+_C1P40 ctrl	0.150769	0.117843	0.0464953	1.77381	0.0197117	0.0257946	0.0802851
4.84385	4.82371	4.87551	4.89865	4.92136	4.92964	4.86914	4.8671	4.86116	4.91991	4.92241	4.93062	4.84202	4.85608	4.89109	4.92632	4.91729	4.92385	4.88903	4.90829	4.89299	4.94249	4.9277	4.91797	4.85917	4.88184	4.83099	4.94561	4.92265	4.94293	4.88607	4.88868	4.91383	4.94858	4.94058	4.93106	+	+	+	+	+	+	C1P10 gem+_C1P10 ctrl;C1P20 gem+_C1P20 ctrl;C1P25 gem+_C1P25 ctrl;C1P30 gem+_C1P30 ctrl;C1P35 gem+_C1P35 ctrl;C1P40 gem+_C1P40 ctrl	0.0176746	0.014281	0.0688588	3.89107	0.000129769	0.00479592	0.0585183
4.38082	4.36661	4.36679	4.25167	4.32827	4.28751	4.34422	4.35264	4.34652	4.38918	4.40131	4.3779	4.40122	4.38693	4.40436	4.41457	4.41679	4.42607	4.40517	4.40453	4.40456	4.4106	4.4299	4.4131	4.35792	4.39014	4.37277	4.39695	4.39956	4.40271	4.37959	4.39494	4.38132	4.41643	4.40722	4.37899	+	+	+				C1P10 gem+_C1P10 ctrl;C1P20 gem+_C1P20 ctrl;C1P25 gem+_C1P25 ctrl	0.0220469	0.0173138	-0.0822543	-3.63577	0.00445603	0.00927812	0.04167
4.64522	4.64844	4.64577	4.60257	4.60097	4.60381	4.62366	4.6185	4.63533	4.54555	4.54648	4.58207	4.59215	4.61439	4.62281	4.56046	4.54533	4.54008	4.63908	4.62745	4.63454	4.5721	4.54232	4.51917	4.59509	4.63048	4.6104	4.53586	4.55558	4.55216	4.66934	4.64265	4.66532	4.54597	4.5385	4.54587	+	+	+	+	+	+	C1P10 gem+_C1P10 ctrl;C1P20 gem+_C1P20 ctrl;C1P25 gem+_C1P25 ctrl;C1P30 gem+_C1P30 ctrl;C1P35 gem+_C1P35 ctrl;C1P40 gem+_C1P40 ctrl	4.40312e-06	0	-0.0440267	-34.1175	0.00647091	0.0121809	-0.0677969
3.95522	4.00275	3.92672	3.7985	3.86466	3.96223	3.83639	3.74174	3.86482	3.90888	3.87533	3.84951	3.96245	4.00292	4.15532	3.93846	3.96671	3.87096	4.02687	4.08336	4.09653	3.90154	3.92929	3.99573	4.12364	4.06845	4.0413	3.95952	3.93573	3.84382	4.07311	4.07875	4.06776	3.95339	4.01165	4.03277				+	+		C1P30 gem+_C1P30 ctrl;C1P35 gem+_C1P35 ctrl	0.174844	0.138212	-0.0864321	-1.64729	0.195713	0.182551	0.0635905
4.53323	4.55344	4.45018	4.41049	4.45603	4.44756	4.49654	4.49681	4.50143	4.59388	4.51465	4.53883	4.48505	4.57751	4.48929	4.53054	4.50849	4.55845	4.53056	4.51222	4.51801	4.50805	4.54719	4.53832	4.53031	4.51077	4.5053	4.56514	4.55511	4.52815	4.52692	4.52467	4.52331	4.54862	4.56942	4.50567								0.0980783	0.0740889	-0.0742545	-2.14912	0.0964181	0.0912768	0.0508604
4.58307	4.5842	4.6231	4.58298	4.64324	4.58243	4.61635	4.60455	4.57471	4.52271	4.55661	4.54861	4.56998	4.57806	4.55603	4.52833	4.54174	4.53552	4.59668	4.5923	4.58742	4.55891	4.54124	4.51419	4.54498	4.55958	4.54121	4.54895	4.56293	4.54523	4.61371	4.56749	4.56608	4.55972	4.55466	4.55873		+	+	+			C1P20 gem+_C1P20 ctrl;C1P25 gem+_C1P25 ctrl;C1P30 gem+_C1P30 ctrl	0.812708	0.874784	0.00609605	0.253043	0.0253885	0.0306467	-0.0558944
4.34343	4.38624	4.34355	4.42821	4.44693	4.42025	4.42213	4.42748	4.46031	4.44238	4.42333	4.43838	4.41915	4.43925	4.44061	4.46575	4.46834	4.45469	4.44441	4.46069	4.4765	4.48232	4.48371	4.45607	4.44487	4.50894	4.46768	4.48983	4.45106	4.44483	4.43938	4.4925	4.49591	4.4546	4.45595	4.45565	+		+				C1P10 gem+_C1P10 ctrl;C1P25 gem+_C1P25 ctrl	0.0104638	0.00938428	0.07406	4.54418	0.890652	0.929604	-0.00194327
3.66815	3.71727	3.76261	4.06952	4.08499	4.12277	3.4444	3.76724	3.62676	3.6793	3.69654	3.77279	3.65856	3.62471	3.63728	3.59517	3.66136	3.67023	3.64168	3.5659	3.59476	3.73897	3.75833	3.68616	3.63791	3.59558	3.78151	3.65406	3.77762	3.66892	3.59234	3.57773	3.53386	3.70071	3.69037	3.75895	+			+		+	C1P10 gem+_C1P10 ctrl;C1P30 gem+_C1P30 ctrl;C1P40 gem+_C1P40 ctrl	0.000282003	0.00134638	0.376419	11.9389	0.349835	0.355355	0.103412
3.42368	3.4474	3.37884	3.62694	3.64944	3.44615	3.5247	3.53707	3.48592	3.59865	3.63077	3.62462	3.46418	3.50272	3.60256	3.60335	3.61369	3.6587	3.39904	3.64691	3.48936	3.62136	3.61096	3.47649	3.41404	3.47761	3.5623	3.57505	3.49645	3.50571	3.44258	3.74042	3.63936	3.52249	3.5184	3.68408		+					C1P20 gem+_C1P20 ctrl	0.079638	0.0588894	0.157538	2.33702	0.00503854	0.010248	0.102115
3.50246	3.23849	3.07532	3.30285	3.11646	3.66876	3.00342	3.23307	3.31543	3.20822	3.18092	3.35442	3.41099	3.34643	3.23814	3.02643	3.23896	3.26411	3.20747	3.08246	3.20231	3.42859	3.16309	3.33037	3.098	3.29881	3.25219	3.12592	3.33479	3.27663	2.79717	3.39192	3.20195	3.27928	3.33167	3.24737								0.680569	0.767157	0.0906026	0.44315	0.585292	0.664186	0.0638762
4.03618	4.04992	4.07466	4.16942	4.14624	4.12567	4.12929	4.05816	4.10122	4.14484	4.16476	4.1862	4.0723	4.07239	4.09794	4.16682	4.17386	4.17655	4.1061	4.15302	4.14167	4.18166	4.15385	4.13683	4.0636	4.14334	4.06766	4.1627	4.19212	4.19673	4.14216	4.1216	4.14795	4.19248	4.17539	4.20916	+	+	+		+	+	C1P10 gem+_C1P10 ctrl;C1P20 gem+_C1P20 ctrl;C1P25 gem+_C1P25 ctrl;C1P35 gem+_C1P35 ctrl;C1P40 gem+_C1P40 ctrl	0.00523842	0.00626485	0.0935221	5.52593	0.044526	0.045132	0.0690432
3.46211	3.55424	3.61624	3.18513	3.33587	3.39191	3.56945	3.59888	3.58035	3.52492	3.33026	3.4582	3.56133	3.62153	3.49344	3.49683	3.39586	3.45573	3.54312	3.63504	3.57767	3.42308	3.38989	3.49894	3.61595	3.57931	3.63428	3.42008	3.37259	3.38198	3.47838	3.57911	3.56522	3.47903	3.32698	3.52083	+			+	+		C1P10 gem+_C1P10 ctrl;C1P30 gem+_C1P30 ctrl;C1P35 gem+_C1P35 ctrl	0.0346689	0.0257562	-0.239893	-3.14534	0.065889	0.0642921	-0.145101
4.30656	4.29944	4.30806	4.19598	4.18472	4.23708	4.31785	4.29882	4.29076	4.19063	4.24526	4.18843	4.28738	4.2714	4.33521	4.20961	4.22158	4.23563	4.28019	4.26698	4.33258	4.21091	4.1875	4.21644	4.25898	4.28739	4.31543	4.19777	4.17063	4.18798	4.27395	4.22375	4.25176	4.19403	4.18844	4.21502	+	+	+	+	+		C1P10 gem+_C1P10 ctrl;C1P20 gem+_C1P20 ctrl;C1P25 gem+_C1P25 ctrl;C1P30 gem+_C1P30 ctrl;C1P35 gem+_C1P35 ctrl	0.00360555	0.00421777	-0.0987631	-6.12219	0.00958627	0.0155071	-0.0943678
4.00031	3.99242	3.97129	3.94305	3.91841	3.89375	3.97096	3.92232	4.00239	3.92838	3.97913	3.9613	3.9369	3.97802	3.93803	4.0014	3.98284	3.97093	3.90043	3.93616	3.93176	3.99112	3.9724	3.98471	3.91699	3.89739	3.95345	4.01554	4.01874	3.97857	3.89579	3.9217	3.98549	4.00996	3.94071	3.98901	+			+	+		C1P10 gem+_C1P10 ctrl;C1P30 gem+_C1P30 ctrl;C1P35 gem+_C1P35 ctrl	0.0139488	0.0116453	-0.0696018	-4.17729	0.762149	0.837327	-0.00895246
4.75246	4.77425	4.77844	4.9126	4.88678	4.96729	4.80285	4.71463	4.70578	4.81162	4.88376	4.90049	4.7122	4.71578	4.80494	4.76899	4.82458	4.84323	4.78048	4.78407	4.77948	4.85839	4.83231	4.84355	4.77841	4.78583	4.77955	4.81101	4.83354	4.8738	4.75354	4.73603	4.82847	4.81492	4.86812	4.79446	+	+		+	+		C1P10 gem+_C1P10 ctrl;C1P20 gem+_C1P20 ctrl;C1P30 gem+_C1P30 ctrl;C1P35 gem+_C1P35 ctrl	0.00357018	0.00423101	0.153841	6.13862	0.0395872	0.0412749	0.124201
3.80229	3.84274	3.77792	3.73557	3.74419	3.69215	3.85733	3.86133	3.77302	3.81069	3.75526	3.81139	3.73157	3.73585	3.7964	3.79359	3.77064	3.81502	3.74335	3.79156	3.77623	3.81632	3.73915	3.75508	3.79651	3.66068	3.72634	3.82992	3.85435	3.89866	3.73867	3.62727	3.765	3.76505	3.80253	3.83151	+				+		C1P10 gem+_C1P10 ctrl;C1P35 gem+_C1P35 ctrl	0.0280556	0.0213689	-0.0836785	-3.36954	0.32851	0.329671	-0.0381126
4.3701	4.31482	4.37907	4.3816	4.42631	4.4462	4.39193	4.348	4.35862	4.33936	4.37208	4.34333	4.35047	4.41904	4.39297	4.34336	4.38941	4.34444	4.43651	4.4362	4.45816	4.37646	4.4298	4.37391	4.41341	4.42819	4.43716	4.34119	4.34413	4.36258	4.45725	4.42375	4.41461	4.3348	4.32806	4.40815					+		C1P35 gem+_C1P35 ctrl	0.0842197	0.0632366	0.063371	2.28608	0.433459	0.464811	-0.0145936
3.6677	3.80787	3.63239	3.68116	3.89855	3.74095	3.65202	3.65112	3.68859	3.60351	3.68198	3.52476	3.60255	3.63684	3.62267	3.68757	3.63802	3.40585	3.66219	3.66554	3.67379	3.57448	3.66068	3.62605	3.69309	3.66381	3.69629	3.61322	3.65694	3.39332	3.68779	3.68236	3.71395	3.61118	3.61188	3.63276						+	C1P40 gem+_C1P40 ctrl	0.446736	0.46288	0.0709016	0.842901	0.267781	0.259012	-0.0604943
5.00217	4.98548	4.84841	4.90554	4.97716	4.94791	4.93007	4.93399	4.91733	5.05188	4.96036	5.02391	4.94858	5.04083	4.86158	5.01695	4.96322	5.0778	4.96509	5.00345	4.94334	4.99627	5.0353	5.03049	5.00577	4.9974	5.008	5.05678	5.02726	5.02924	5.01003	5.00549	5.02714	5.04831	5.04877	4.9923		+			+		C1P20 gem+_C1P20 ctrl;C1P35 gem+_C1P35 ctrl	0.974277	0.985479	-0.00181691	-0.0343057	0.0367969	0.0388463	0.0849257
4.77685	4.79714	4.69936	4.73271	4.71469	4.73771	4.75538	4.72089	4.77067	4.81255	4.81108	4.79922	4.74314	4.78074	4.7689	4.81708	4.79908	4.81598	4.78044	4.76463	4.76441	4.80012	4.78094	4.80431	4.79051	4.78177	4.79715	4.80939	4.80892	4.82578	4.7642	4.7783	4.80217	4.80928	4.80459	4.78629		+	+	+	+		C1P20 gem+_C1P20 ctrl;C1P25 gem+_C1P25 ctrl;C1P30 gem+_C1P30 ctrl;C1P35 gem+_C1P35 ctrl	0.390886	0.382478	-0.0294151	-0.961195	0.0186259	0.0251956	0.0586389
5.44399	5.43457	5.44715	5.36079	5.36767	5.39959	5.42945	5.43416	5.47343	5.33877	5.35553	5.38506	5.50599	5.50928	5.4776	5.35732	5.38478	5.38492	5.43438	5.41806	5.435	5.40502	5.42895	5.42907	5.4203	5.4716	5.45595	5.41214	5.40792	5.40366	5.4583	5.45285	5.42677	5.42377	5.41022	5.38466	+	+	+				C1P10 gem+_C1P10 ctrl;C1P20 gem+_C1P20 ctrl;C1P25 gem+_C1P25 ctrl	0.00626965	0.00700255	-0.0658819	-5.25644	0.0114981	0.0176936	-0.0858946
5.44658	5.42963	5.445	5.40289	5.38966	5.36716	5.44418	5.43801	5.43749	5.45006	5.45786	5.44731	5.37637	5.42139	5.43898	5.42195	5.43695	5.43166	5.4252	5.46658	5.4579	5.45647	5.45406	5.42234	5.4109	5.46227	5.45299	5.42692	5.44557	5.46453	5.48046	5.4775	5.49005	5.46339	5.48336	5.44481	+	+					C1P10 gem+_C1P10 ctrl;C1P20 gem+_C1P20 ctrl	0.0101617	0.00918512	-0.0538341	-4.58282	0.0361602	0.0383021	0.0118534
4.45732	4.46574	4.42853	4.52659	4.49284	4.496	4.40027	4.44131	4.4262	4.42104	4.49968	4.48653	4.46607	4.501	4.53537	4.44561	4.44373	4.43975	4.49581	4.54071	4.54012	4.43818	4.48411	4.42601	4.4995	4.58662	4.52927	4.40985	4.47359	4.48342	4.47103	4.44534	4.52778	4.41915	4.42175	4.4128	+			+			C1P10 gem+_C1P10 ctrl;C1P30 gem+_C1P30 ctrl	0.024774	0.0191246	0.0546122	3.50543	0.161558	0.148224	0.0464889
3.93497	4.02138	3.87942	4.19845	4.24468	4.24541	3.87235	3.85028	3.99212	4.16175	4.25484	4.22594	4.03135	4.04607	4.14431	4.05932	4.07722	4.1818	4.04977	4.06166	3.99608	4.10946	4.26935	4.18514	4.00486	4.05679	4.08868	4.12364	4.33203	4.28689	3.98901	4.04242	4.25521	4.21737	4.19625	4.2258	+	+		+	+		C1P10 gem+_C1P10 ctrl;C1P20 gem+_C1P20 ctrl;C1P30 gem+_C1P30 ctrl;C1P35 gem+_C1P35 ctrl	0.00298745	0.00423356	0.284256	6.44213	0.0039946	0.00866124	0.309259
3.93852	3.90846	3.85862	3.97749	3.92513	3.94531	3.89678	3.92415	3.92673	4.00629	3.92922	3.97691	3.95118	4.0141	3.97977	3.99672	4.06104	4.02938	3.94973	3.97193	3.9459	4.05038	4.04051	4.02797	4.0055	3.98818	4.02324	4.04423	4.05012	4.01629	3.97299	3.99005	3.99558	4.07891	4.01954	4.03498				+			C1P30 gem+_C1P30 ctrl	0.163588	0.128447	0.0474471	1.70399	0.0876904	0.0830305	0.054924
3.88293	3.0802	3.91754	3.93721	4.08007	3.91656	3.31919	3.94118	3.97887	4.00914	3.9055	4.09327	3.90329	3.95206	4.008	4.04992	3.98696	3.98868	4.05893	4.07245	4.03883	3.8775	3.87872	3.85362	3.89523	4.0484	4.05465	4.01898	3.96538	4.0049	3.04033	4.00039	4.14813	4.00079	3.96529	3.96193				+			C1P30 gem+_C1P30 ctrl	0.275722	0.238581	0.351062	1.26138	0.310167	0.307083	0.256227
4.17405	4.21428	4.20669	4.14546	4.14141	4.18883	4.24541	4.29743	4.24063	4.39491	4.36631	4.36287	4.25044	4.24679	4.29137	4.43424	4.39017	4.35838	4.29198	4.25075	4.2615	4.38324	4.34054	4.35744	4.28678	4.29868	4.29231	4.3831	4.31876	4.36537	4.24532	4.28107	4.2961	4.37304	4.38406	4.38582		+	+	+	+	+	C1P20 gem+_C1P20 ctrl;C1P25 gem+_C1P25 ctrl;C1P30 gem+_C1P30 ctrl;C1P35 gem+_C1P35 ctrl;C1P40 gem+_C1P40 ctrl	0.111801	0.0851674	-0.0397741	-2.03323	0.00550434	0.0107142	0.113539
4.18921	4.20129	4.17122	4.26076	4.22811	4.19417	4.22429	4.22683	4.22284	4.26241	4.29538	4.27394	4.2366	4.22238	4.26547	4.27943	4.25493	4.24799	4.23276	4.22819	4.21921	4.28469	4.25302	4.25194	4.16451	4.20153	4.19989	4.27123	4.27258	4.27714	4.24379	4.23251	4.28599	4.28799	4.29138	4.28709		+		+	+		C1P20 gem+_C1P20 ctrl;C1P30 gem+_C1P30 ctrl;C1P35 gem+_C1P35 ctrl	0.127968	0.0982239	0.040442	1.91526	0.00567614	0.0111994	0.0525866
4.95089	4.96076	4.93703	4.97984	5.01521	5.01888	4.9779	4.9995	4.93978	5.00932	5.03555	5.02295	4.95206	4.98354	4.99576	4.99186	4.9464	4.98974	4.97027	4.99091	5.0002	5.01359	5.01937	5.00923	4.9381	4.97716	4.94129	4.98535	5.00387	4.98842	4.94359	4.93744	5.01529	4.94349	4.9927	4.98424	+			+	+		C1P10 gem+_C1P10 ctrl;C1P30 gem+_C1P30 ctrl;C1P35 gem+_C1P35 ctrl	0.0179513	0.0143721	0.0550806	3.87276	0.0576776	0.0559773	0.0502116
4.22054	4.21757	4.24046	4.20955	4.25954	4.17537	4.33155	4.29413	4.23438	4.28188	4.25935	4.28764	4.23625	4.27345	4.30124	4.267	4.24017	4.24049	4.32076	4.3605	4.36612	4.23302	4.21953	4.20886	4.27866	4.32309	4.29351	4.25848	4.2294	4.26029	4.32032	4.33022	4.40365	4.1945	4.24575	4.26439				+	+	+	C1P30 gem+_C1P30 ctrl;C1P35 gem+_C1P35 ctrl;C1P40 gem+_C1P40 ctrl	0.678376	0.765151	-0.0113726	-0.44645	0.742957	0.819827	-0.0103984
3.83483	3.97226	3.84866	3.67111	3.74044	3.56122	3.90914	3.88171	3.97128	3.68128	3.71143	3.78754	3.95101	3.92443	3.93212	3.72406	3.76083	3.78203	3.88681	3.84454	3.85666	3.80823	3.83205	3.72595	3.85435	3.95974	3.86028	3.88808	3.78835	3.7376	3.90704	3.90824	3.85836	3.74311	3.83624	3.83088	+	+	+				C1P10 gem+_C1P10 ctrl;C1P20 gem+_C1P20 ctrl;C1P25 gem+_C1P25 ctrl	0.0286885	0.0217668	-0.227665	-3.3455	0.00929459	0.0150571	-0.193962
4.61194	4.63501	4.62189	4.84066	4.84639	4.8285	4.67541	4.63237	4.63709	4.73493	4.71461	4.74845	4.61195	4.61971	4.65724	4.71045	4.69855	4.73477	4.67136	4.71797	4.68641	4.72432	4.72396	4.70802	4.64808	4.68932	4.67222	4.7313	4.73547	4.7302	4.68536	4.71683	4.7168	4.70261	4.68843	4.69328	+	+	+		+		C1P10 gem+_C1P10 ctrl;C1P20 gem+_C1P20 ctrl;C1P25 gem+_C1P25 ctrl;C1P35 gem+_C1P35 ctrl	1.44291e-05	0	0.215567	25.3281	0.00738434	0.0131645	0.0843703
3.37698	3.34753	3.46426	3.8897	3.85068	3.88749	3.46967	3.47266	3.3749	3.92808	3.89794	3.89121	3.49725	3.48968	3.52395	3.92788	3.94277	3.91444	3.628	3.62596	3.6327	3.91927	3.92948	3.93166	3.71064	3.69359	3.77165	3.93369	3.90385	3.90345	3.74646	3.74258	3.78598	3.92011	3.93801	3.95442	+	+	+	+	+	+	C1P10 gem+_C1P10 ctrl;C1P20 gem+_C1P20 ctrl;C1P25 gem+_C1P25 ctrl;C1P30 gem+_C1P30 ctrl;C1P35 gem+_C1P35 ctrl;C1P40 gem+_C1P40 ctrl	0.000209955	0.000747153	0.479701	12.8732	0.000164035	0.00517857	0.466669
4.8001	4.80034	4.81094	4.88201	4.85952	4.84202	4.79839	4.77348	4.77284	4.86662	4.85998	4.84456	4.77122	4.75835	4.79529	4.84363	4.8401	4.84855	4.75421	4.78996	4.76411	4.8443	4.83837	4.85121	4.75463	4.77265	4.77133	4.84312	4.85702	4.85371	4.75207	4.75992	4.77144	4.86952	4.84008	4.83764	+	+	+	+	+	+	C1P10 gem+_C1P10 ctrl;C1P20 gem+_C1P20 ctrl;C1P25 gem+_C1P25 ctrl;C1P30 gem+_C1P30 ctrl;C1P35 gem+_C1P35 ctrl;C1P40 gem+_C1P40 ctrl	0.00905248	0.00863599	0.0573896	4.73771	0.00209522	0.00630168	0.0754806
3.68293	3.72777	3.7042	3.92246	3.96416	4.00198	3.68982	3.66657	3.56953	3.75479	3.65633	3.74855	3.68884	3.63166	3.71675	3.7923	3.77964	3.73251	3.6636	3.68629	3.76102	3.62218	3.77577	3.71322	3.76573	3.80403	3.76209	3.75737	3.72666	3.73708	3.77194	3.70649	3.75453	3.7435	3.7289	3.7185	+						C1P10 gem+_C1P10 ctrl	0.000612147	0.00191467	0.257897	9.78152	0.184759	0.170915	0.0779178
4.42609	4.46005	4.43997	4.49748	4.52312	4.44539	4.43935	4.49181	4.46824	4.42596	4.4807	4.42952	4.40973	4.37058	4.4165	4.42802	4.41234	4.39274	4.41913	4.41334	4.42324	4.44155	4.46459	4.37872	4.36413	4.42498	4.44183	4.41083	4.47167	4.43188	4.36709	4.41505	4.47049	4.45727	4.43546	4.44071								0.13445	0.103544	0.0466256	1.87245	0.41686	0.442891	-0.0210749
3.89331	3.87942	3.89251	3.71763	3.85391	3.67985	3.84097	3.9179	3.95097	3.78382	3.90927	3.91483	3.92713	3.97487	3.95695	3.87804	3.95338	3.83805	3.9062	3.93959	3.9038	3.82251	3.91912	3.86406	3.95067	3.98023	3.94838	3.82986	3.95889	3.82886	3.956	3.90316	4.01371	3.84734	3.90156	3.82729	+						C1P10 gem+_C1P10 ctrl	0.0600235	0.0445292	-0.137952	-2.60039	0.561843	0.633586	-0.0339711
3.21364	3.20064	3.41409	4.22624	3.92391	3.96514	3.26142	3.04612	2.92824	3.27922	3.70986	3.77942	3.00912	3.24926	3.12242	3.46405	3.09974	3.17211	3.53703	3.44123	3.59874	3.20502	3.119	3.07418	3.61353	3.593	3.16148	3.56886	3.6804	3.61496	2.73241	3.63467	2.91199	3.46474	3.13533	3.71464	+	+		+			C1P10 gem+_C1P10 ctrl;C1P20 gem+_C1P20 ctrl;C1P30 gem+_C1P30 ctrl	0.0028815	0.00412807	0.762305	6.50516	0.0502607	0.0495937	0.510909
3.45118	3.46658	3.5362	3.51144	3.58161	3.66332	3.52046	3.52492	3.50631	3.51292	3.55594	3.5881	3.51415	3.30994	3.38288	3.51424	3.54251	3.44638	3.36482	3.38682	3.44641	3.54232	3.63102	3.44219	3.60034	3.48767	3.60704	3.40683	3.57569	3.53851	3.32272	3.45394	3.29848	3.60618	3.5075	3.54849						+	C1P40 gem+_C1P40 ctrl	0.11973	0.0909127	0.100807	1.9732	0.193697	0.180117	0.0350895
4.26325	4.33888	4.30796	4.21302	4.18504	4.24669	4.27183	4.32096	4.30504	4.28881	4.30603	4.27414	4.30152	4.24054	4.31222	4.26539	4.21043	4.25068	4.32736	4.28661	4.28344	4.26554	4.25886	4.18586	4.29782	4.27351	4.26314	4.25558	4.2466	4.24928	4.30809	4.31168	4.27435	4.25837	4.28403	4.31339	+						C1P10 gem+_C1P10 ctrl	0.0352517	0.0260975	-0.0884449	-3.12805	0.60494	0.686654	-0.00962035
3.74878	3.79019	3.75556	3.73913	2.94514	3.34586	3.82332	3.84741	3.02811	3.43517	3.34259	3.24516	3.15072	3.3289	3.1508	3.26943	3.13225	3.14191	3.05614	3.23754	2.90991	2.91559	3.38283	3.39265	3.20462	3.1002	3.41707	3.0733	3.61598	2.99792	3.228	3.17558	3.48961	3.16203	3.14812	3.22306								0.140258	0.108612	-0.421466	-1.83594	0.458182	0.497606	-0.225307
3.46393	3.55628	3.36397	3.14548	3.75557	3.36512	3.48963	3.57659	3.56874	3.76179	3.65189	3.61616	3.47407	3.43467	3.34098	3.63991	3.65176	3.63098	3.45031	3.51547	3.65911	3.62063	3.7628	3.65097	3.56929	3.6865	3.53305	3.624	3.64893	3.70303	3.70838	3.57665	3.60493	3.69291	3.49407	3.63702			+				C1P25 gem+_C1P25 ctrl	0.843551	0.897912	-0.0393352	-0.21052	0.0641714	0.062443	0.131628
4.47639	4.36608	4.37324	4.20761	4.22669	4.26607	4.40987	4.33523	4.37306	4.44427	4.54204	4.4849	4.32974	4.32592	4.30694	4.43909	4.50105	4.41434	4.3605	4.18917	4.22443	4.46163	4.36425	4.46253	4.13224	4.33679	4.29903	4.39999	4.37937	4.33246	4.29115	4.30204	4.30253	4.40172	4.4532	4.43461	+	+	+			+	C1P10 gem+_C1P10 ctrl;C1P20 gem+_C1P20 ctrl;C1P25 gem+_C1P25 ctrl;C1P40 gem+_C1P40 ctrl	0.0122457	0.0104829	-0.171783	-4.34076	0.0298108	0.0340148	0.117684
4.35953	4.38662	4.36063	4.32081	4.29751	4.26681	4.39673	4.38223	4.37048	4.53257	4.5293	4.52516	4.38398	4.37222	4.37547	4.53649	4.55079	4.5529	4.38412	4.37568	4.36941	4.58461	4.57105	4.61081	4.31989	4.32445	4.33722	4.56482	4.53619	4.53681	4.33225	4.3229	4.37937	4.55244	4.53807	4.5565	+	+	+	+	+	+	C1P10 gem+_C1P10 ctrl;C1P20 gem+_C1P20 ctrl;C1P25 gem+_C1P25 ctrl;C1P30 gem+_C1P30 ctrl;C1P35 gem+_C1P35 ctrl;C1P40 gem+_C1P40 ctrl	0.0147134	0.0120702	-0.0738837	-4.11156	5.03163e-05	0.00373333	0.145862
4.6408	4.68966	4.7145	4.61473	4.57849	4.654	4.70812	4.73333	4.70816	4.64872	4.65608	4.63311	4.76479	4.69782	4.66729	4.6438	4.64713	4.66304	4.74118	4.76941	4.77388	4.63041	4.65055	4.67028	4.70773	4.78166	4.75502	4.67099	4.68144	4.65502	4.78332	4.78779	4.80125	4.6798	4.62759	4.64684		+		+	+	+	C1P20 gem+_C1P20 ctrl;C1P30 gem+_C1P30 ctrl;C1P35 gem+_C1P35 ctrl;C1P40 gem+_C1P40 ctrl	0.098496	0.0744878	-0.0659132	-2.14533	0.00282127	0.00749904	-0.0705682
4.96857	4.99511	4.96665	4.8541	4.80221	4.85525	4.96911	4.93177	4.94799	4.8885	4.90123	4.8818	4.95612	4.92265	4.93672	4.8692	4.85991	4.85529	4.9209	4.92293	4.95038	4.85872	4.87189	4.86306	4.9023	4.92256	4.95453	4.88558	4.89648	4.8812	4.92546	4.91707	4.90646	4.87641	4.8895	4.88201	+	+	+	+		+	C1P10 gem+_C1P10 ctrl;C1P20 gem+_C1P20 ctrl;C1P25 gem+_C1P25 ctrl;C1P30 gem+_C1P30 ctrl;C1P40 gem+_C1P40 ctrl	0.00211693	0.00367702	-0.139591	-7.06547	0.00841587	0.0141585	-0.0591127
4.88618	4.88018	4.90499	4.86108	4.91028	4.87995	4.92787	4.96965	4.91932	4.91207	4.94756	4.95149	4.93072	4.86597	4.87635	4.92917	4.89978	4.90818	4.9593	4.98225	5.01647	4.9196	4.89181	4.90341	4.9304	4.95791	4.94471	4.9194	4.91366	4.93394	4.97779	4.90346	4.96936	4.93359	4.90953	4.9042				+			C1P30 gem+_C1P30 ctrl	0.700743	0.78508	-0.00667731	-0.413064	0.928427	0.95344	-0.00190973
4.12855	4.07479	4.07246	4.07835	4.15314	4.08673	4.10634	4.12266	4.0858	4.08429	4.10223	4.07012	4.02475	4.05571	4.06148	4.1112	4.0652	4.10401	4.07418	4.04496	4.04593	4.13219	4.1163	4.1007	3.96176	4.04261	4.01529	4.06528	4.11211	4.0719	4.0628	3.99771	4.0224	4.10473	4.14458	4.07828				+			C1P30 gem+_C1P30 ctrl	0.661171	0.747634	0.0141392	0.472539	0.242351	0.231668	-0.0193872
4.25098	4.27733	4.24243	4.244	4.24488	4.35511	4.24899	4.26598	4.28786	4.38735	4.34154	4.33991	4.27241	4.30496	4.25705	4.34978	4.33972	4.32078	4.35503	4.29646	4.28234	4.37134	4.36103	4.38786	4.20351	4.28585	4.33004	4.42455	4.39062	4.37623	4.30701	4.26171	4.29697	4.42598	4.3656	4.36638		+	+		+	+	C1P20 gem+_C1P20 ctrl;C1P25 gem+_C1P25 ctrl;C1P35 gem+_C1P35 ctrl;C1P40 gem+_C1P40 ctrl	0.559003	0.624474	0.0244169	0.636582	0.00988665	0.0157815	0.0886564
4.1393	4.18753	4.17161	4.03542	3.90278	3.86002	4.12471	4.12522	4.11424	4.11836	4.09961	4.09459	4.18813	4.1835	4.07773	4.15277	4.07988	4.11812	4.1849	4.16434	4.14595	4.09982	4.08764	4.11542	4.17613	4.12169	4.17062	4.09864	4.11051	4.02376	4.09208	4.11931	4.1094	4.04578	4.09124	4.1007	+			+			C1P10 gem+_C1P10 ctrl;C1P30 gem+_C1P30 ctrl	0.0129616	0.0108424	-0.233405	-4.26889	0.099991	0.0944615	-0.0172017
4.20052	4.1895	4.08837	3.97086	3.9508	3.98445	4.18527	4.16875	4.1544	4.22473	4.11457	4.17939	4.14198	4.24403	4.13829	4.20091	4.18251	4.23857	4.20117	4.16034	4.18258	4.17712	4.16128	4.19264	4.2591	4.23597	4.17903	4.19869	4.21869	4.16358	4.19014	4.17028	4.14188	4.18583	4.21292	4.19637	+						C1P10 gem+_C1P10 ctrl	0.00672003	0.00724066	-0.19076	-5.15525	0.922692	0.948988	0.00342846
4.48929	4.49586	4.48221	4.51411	4.5001	4.49605	4.45494	4.42236	4.3827	4.39789	4.4045	4.42395	4.40368	4.43927	4.46598	4.37199	4.33534	4.39536	4.41506	4.42183	4.38727	4.42883	4.43797	4.40581	4.33965	4.41554	4.40484	4.38945	4.4044	4.40507	4.39124	4.3968	4.46606	4.39452	4.41417	4.41286								0.101281	0.0765621	0.0142992	2.12053	0.641223	0.724502	-0.0112241
4.75615	4.71071	4.74841	4.56866	4.52127	4.53537	4.71148	4.69797	4.68034	4.64411	4.59236	4.54128	4.65181	4.71371	4.68553	4.60742	4.61031	4.5882	4.70626	4.69961	4.70517	4.58741	4.60237	4.59272	4.63979	4.72861	4.66943	4.59705	4.59982	4.58371	4.64452	4.65023	4.64205	4.61883	4.6401	4.63064	+	+	+	+	+		C1P10 gem+_C1P10 ctrl;C1P20 gem+_C1P20 ctrl;C1P25 gem+_C1P25 ctrl;C1P30 gem+_C1P30 ctrl;C1P35 gem+_C1P35 ctrl	0.000583708	0.00183311	-0.196657	-9.90257	0.0285035	0.0331564	-0.104013
4.53116	4.54922	4.50211	4.51822	4.57088	4.56389	4.60582	4.56981	4.5379	4.52284	4.48698	4.49733	4.52563	4.54887	4.51251	4.53495	4.57542	4.49699	4.53332	4.53002	4.49705	4.44238	4.46641	4.45524	4.51027	4.57013	4.52332	4.45369	4.51478	4.40861	4.51957	4.54519	4.53428	4.51953	4.49357	4.5038		+		+			C1P20 gem+_C1P20 ctrl;C1P30 gem+_C1P30 ctrl	0.335217	0.309423	0.0234979	1.09451	0.036881	0.0388685	-0.068792
4.37753	4.42599	4.37354	4.37778	4.35979	4.38431	4.4181	4.47424	4.33248	4.41612	4.33641	4.51444	4.46306	4.46298	4.49832	4.40173	4.38999	4.43005	4.47068	4.5251	4.54866	4.37377	4.39677	4.41248	4.37019	4.45794	4.41403	4.41876	4.41986	4.44783	4.46519	4.48592	4.43708	4.42787	4.44308	4.38594			+	+			C1P25 gem+_C1P25 ctrl;C1P30 gem+_C1P30 ctrl	0.373611	0.359802	-0.0183942	-1.00068	0.84173	0.896883	0.0140486
4.59296	4.60217	4.6007	4.59	4.62921	4.65227	4.5982	4.61561	4.57447	4.65392	4.64379	4.67302	4.59334	4.61087	4.65643	4.65028	4.62211	4.64446	4.61798	4.63433	4.66264	4.57908	4.60368	4.57804	4.53292	4.62316	4.57572	4.61193	4.60553	4.60903	4.6137	4.58538	4.71937	4.60073	4.6096	4.60906		+		+			C1P20 gem+_C1P20 ctrl;C1P30 gem+_C1P30 ctrl	0.242394	0.202491	0.0252163	1.37055	0.0143567	0.0212041	0.0608204
4.49873	4.4927	4.51313	4.17608	4.14091	4.13494	4.50355	4.51463	4.53755	4.54241	4.52452	4.48034	4.5311	4.52207	4.56727	4.5524	4.53421	4.5909	4.53228	4.60961	4.56154	4.54691	4.54712	4.47777	4.58429	4.52394	4.5326	4.52133	4.5597	4.56722	4.51387	4.60186	4.579	4.49864	4.47327	4.54536	+						C1P10 gem+_C1P10 ctrl	1.58906e-05	0	-0.350879	-24.7213	0.899586	0.935697	-0.00282049
5.40749	5.38253	5.41156	5.25385	5.29517	5.26926	5.40067	5.41308	5.41963	5.28961	5.29664	5.2784	5.37841	5.36759	5.38033	5.31252	5.30384	5.32024	5.36873	5.36773	5.38559	5.32025	5.26179	5.30805	5.37841	5.33777	5.37112	5.29603	5.28621	5.27242	5.3584	5.37333	5.37382	5.28165	5.2523	5.29543	+	+	+	+	+	+	C1P10 gem+_C1P10 ctrl;C1P20 gem+_C1P20 ctrl;C1P25 gem+_C1P25 ctrl;C1P30 gem+_C1P30 ctrl;C1P35 gem+_C1P35 ctrl;C1P40 gem+_C1P40 ctrl	0.0010657	0.00185124	-0.127769	-8.46829	8.95441e-05	0.00286131	-0.122912
4.11555	4.10197	4.10861	3.99402	4.02999	4.00803	4.11691	4.1575	4.14385	4.07119	4.10026	4.07323	4.15436	4.15476	4.19461	4.10185	4.08827	4.09187	4.14338	4.14664	4.16994	4.12702	4.09804	4.11437	4.14887	4.11341	4.15446	4.07226	4.08678	4.09603	4.15566	4.11889	4.15245	4.08346	4.08628	4.09705	+	+	+	+	+	+	C1P10 gem+_C1P10 ctrl;C1P20 gem+_C1P20 ctrl;C1P25 gem+_C1P25 ctrl;C1P30 gem+_C1P30 ctrl;C1P35 gem+_C1P35 ctrl;C1P40 gem+_C1P40 ctrl	0.000931973	0.00184309	-0.0980306	-8.77007	0.0188509	0.0252479	-0.0578624
5.25973	5.27989	5.29102	5.15332	5.18165	5.16221	5.27055	5.22521	5.2296	5.2138	5.20444	5.21546	5.25043	5.23817	5.24873	5.23048	5.21678	5.22413	5.21546	5.23903	5.23409	5.23724	5.23558	5.22392	5.15752	5.23895	5.21447	5.23342	5.23637	5.24443	5.2395	5.22667	5.22026	5.23882	5.24811	5.22424	+		+				C1P10 gem+_C1P10 ctrl;C1P25 gem+_C1P25 ctrl	0.000857147	0.00175854	-0.111157	-8.9634	0.108602	0.101522	-0.0305549
4.23649	4.26606	4.18534	4.31382	4.29585	4.38075	4.25876	4.23861	4.27774	4.38313	4.42085	4.43036	4.2919	4.28172	4.33596	4.31152	4.33527	4.3542	4.30009	4.3419	4.34439	4.34297	4.35613	4.37228	4.29034	4.30841	4.32195	4.29757	4.35164	4.32851	4.30456	4.29168	4.4196	4.31919	4.30211	4.33623	+	+					C1P10 gem+_C1P10 ctrl;C1P20 gem+_C1P20 ctrl	0.0448581	0.033336	0.100845	2.88343	0.00112146	0.00470695	0.153077
5.97194	5.93795	5.96205	6.10091	6.11313	6.11184	5.95854	5.95613	5.91228	6.02253	6.00136	6.01739	5.94872	5.93399	5.86625	6.01677	6.00776	6.02633	5.92798	5.93287	5.90497	6.02245	6.03058	6.03823	5.91745	5.93713	5.92388	6.01009	5.99632	5.98013	5.93737	5.93718	5.93507	6.00002	6.00089	6.00298	+	+	+	+	+	+	C1P10 gem+_C1P10 ctrl;C1P20 gem+_C1P20 ctrl;C1P25 gem+_C1P25 ctrl;C1P30 gem+_C1P30 ctrl;C1P35 gem+_C1P35 ctrl;C1P40 gem+_C1P40 ctrl	0.000151208	0.000258427	0.151313	13.9954	0.0119241	0.018302	0.0714436
4.02622	4.13742	4.13691	4.3769	4.39936	4.37813	4.0532	4.27189	4.20791	4.40161	4.35972	4.42048	4.25271	4.25575	4.29882	4.41393	4.41297	4.35472	4.33622	4.35338	4.364	4.37308	4.35959	4.37747	4.32337	4.32497	4.24231	4.37083	4.37562	4.36015	4.40234	4.42975	4.34315	4.38717	4.40585	4.38818	+	+	+				C1P10 gem+_C1P10 ctrl;C1P20 gem+_C1P20 ctrl;C1P25 gem+_C1P25 ctrl	0.00164836	0.00300702	0.284613	7.5507	0.0325579	0.0358063	0.216272
3.99827	3.91004	3.90175	4.38525	3.87712	4.21664	3.94194	3.91171	3.84673	3.68312	3.53438	3.79654	3.8851	3.94543	3.7787	3.76075	3.82375	3.83771	3.81273	3.86304	3.89399	3.75923	3.92463	3.82536	3.92874	3.84883	3.71098	3.72127	3.81109	3.8221	3.86738	3.83565	3.78671	3.80946	3.85305	3.76493		+					C1P20 gem+_C1P20 ctrl	0.217705	0.177584	0.222988	1.46142	0.0475092	0.0475686	-0.228778
4.12324	4.19178	4.13184	3.91442	4.01358	4.01037	4.1809	4.24102	4.2528	4.12249	4.15634	4.22413	4.19701	4.16911	4.17799	4.11042	4.10141	4.12638	4.18441	4.25755	4.27093	4.12052	4.13563	4.06009	4.22624	4.18205	4.14505	4.09744	4.14741	4.14282	4.16584	4.08982	4.20245	4.09116	4.1175	4.18159	+		+	+			C1P10 gem+_C1P10 ctrl;C1P25 gem+_C1P25 ctrl;C1P30 gem+_C1P30 ctrl	0.0122236	0.0104916	-0.169497	-4.34305	0.199264	0.186205	-0.05725
4.27096	4.29316	4.2918	4.18222	4.24632	4.17326	4.29432	4.31927	4.33372	4.25232	4.29703	4.29769	4.3064	4.29793	4.28632	4.31797	4.27523	4.27321	4.31929	4.32652	4.30978	4.30161	4.29393	4.28145	4.25159	4.28701	4.33173	4.27284	4.34475	4.34656	4.32491	4.27968	4.31781	4.30368	4.30696	4.32213	+			+			C1P10 gem+_C1P10 ctrl;C1P30 gem+_C1P30 ctrl	0.0245712	0.0189774	-0.0847031	-3.51453	0.151993	0.139256	-0.0334225
4.66189	4.6634	4.63537	4.71658	4.72499	4.68804	4.61318	4.64093	4.61686	4.77755	4.78985	4.794	4.66475	4.70629	4.6856	4.75811	4.77011	4.78126	4.6573	4.71093	4.72329	4.7762	4.79614	4.77796	4.63405	4.65841	4.62369	4.78715	4.77441	4.75702	4.6438	4.68207	4.73255	4.78647	4.79582	4.74917	+	+	+	+	+		C1P10 gem+_C1P10 ctrl;C1P20 gem+_C1P20 ctrl;C1P25 gem+_C1P25 ctrl;C1P30 gem+_C1P30 ctrl;C1P35 gem+_C1P35 ctrl	0.017452	0.0141955	0.0563121	3.90605	8.21743e-05	0.0029697	0.163477
4.09996	4.20786	4.13073	4.29505	4.36896	4.38431	4.08187	4.1882	4.12559	4.33966	4.27645	4.25838	4.18924	4.21936	4.25315	4.27392	4.21335	4.23456	4.26266	4.24256	4.2077	4.23871	4.23594	4.29563	4.17782	4.13837	4.06653	4.28481	4.14081	4.23193	4.12198	4.11163	4.21995	4.25117	4.19423	4.26089	+	+					C1P10 gem+_C1P10 ctrl;C1P20 gem+_C1P20 ctrl	0.00861241	0.00840408	0.20326	4.80568	0.0155805	0.0225993	0.159606
3.00261	3.02955	3.03399	3.41879	3.08284	2.99047	3.04824	3.08067	3.09098	3.16175	3.18454	2.86098	2.79702	3.06161	3.02435	3.03366	3.07275	3.11302	3.00597	3.00193	2.9555	3.01306	3.04242	3.46182	3.03548	3.09298	2.9182	3.02533	2.8843	2.82764	2.98015	3.14525	3.06567	3.06945	3.05906	2.90063								0.337785	0.312265	0.141985	1.08794	0.96997	0.980535	-0.00420777
4.68689	4.68321	4.676	4.97398	4.87186	4.91976	4.62723	4.63884	4.67357	4.69879	4.7776	4.79868	4.67549	4.69933	4.73158	4.69509	4.6996	4.7029	4.68868	4.69255	4.70881	4.73556	4.73675	4.68142	4.59533	4.63464	4.61035	4.71653	4.73273	4.69728	4.66592	4.60654	4.74123	4.6918	4.70313	4.64931	+	+			+		C1P10 gem+_C1P10 ctrl;C1P20 gem+_C1P20 ctrl;C1P35 gem+_C1P35 ctrl	0.00127266	0.0022754	0.239833	8.08341	0.0287219	0.0333278	0.111815
4.23512	4.14569	4.21431	4.12456	4.09644	4.16262	4.26574	4.23964	4.26305	4.21632	4.22513	4.23711	4.26047	4.2324	4.24482	4.18567	4.23089	4.24218	4.28035	4.28439	4.31593	4.21843	4.16225	4.14376	4.24809	4.22797	4.27523	4.22874	4.19188	4.17378	4.25454	4.25029	4.26979	4.24022	4.15686	4.21462		+		+			C1P20 gem+_C1P20 ctrl;C1P30 gem+_C1P30 ctrl	0.100442	0.0758882	-0.0705024	-2.12793	0.0430804	0.0439764	-0.0299582
4.11359	4.24065	4.15887	4.1104	4.03462	4.11076	4.19493	4.13086	4.0984	4.00724	4.07122	4.01401	4.08714	4.0842	4.19636	4.08349	3.97645	4.05495	4.11121	4.18047	4.23494	4.01738	4.00287	4.00906	4.22421	4.28662	4.24311	4.07911	4.03509	3.95736	4.22135	4.18885	4.18712	4.05011	4.02956	4.06969		+		+	+	+	C1P20 gem+_C1P20 ctrl;C1P30 gem+_C1P30 ctrl;C1P35 gem+_C1P35 ctrl;C1P40 gem+_C1P40 ctrl	0.129215	0.0989312	-0.0857751	-1.90684	0.0338245	0.0363755	-0.110578
4.3905	4.38943	4.36433	4.88967	4.87789	4.84098	4.37978	4.37274	4.15912	4.46669	4.4811	4.51923	4.57214	4.70853	3.2873	3.33869	4.25105	4.60862	3.22074	3.32599	4.64062	4.54082	4.62694	4.26263	3.3521	3.36699	3.37518	4.55038	4.55929	4.54123	4.20188	4.62846	3.54126	2.97468	3.98211	4.59986	+				+		C1P10 gem+_C1P10 ctrl;C1P35 gem+_C1P35 ctrl	8.71228e-06	0	0.488096	28.7496	0.0668509	0.0649541	0.185124
5.13834	5.12604	5.1421	5.06065	5.11879	5.07515	5.15704	5.15773	5.17927	5.10728	5.17556	5.19233	5.15952	5.15127	5.21305	5.14478	5.1005	5.15456	5.17212	5.22604	5.23758	5.138	5.15831	5.10273	5.18407	5.18093	5.18968	5.12515	5.13994	5.17863	5.2131	5.15934	5.19979	5.1778	5.14428	5.13709	+			+			C1P10 gem+_C1P10 ctrl;C1P30 gem+_C1P30 ctrl	0.0491929	0.036205	-0.0506328	-2.79237	0.827323	0.884947	-0.00628964
3.62156	3.61521	3.58084	3.38694	3.37978	3.34894	3.70116	3.72466	3.64421	3.85615	3.76185	3.79299	3.75503	3.74884	3.65431	3.7784	3.83965	3.81627	3.69439	3.81045	3.71801	3.77981	3.7791	3.77225	3.82665	3.83366	3.75968	3.76435	3.72268	3.79954	3.77773	3.75693	3.83141	3.75439	3.78436	3.74608	+	+					C1P10 gem+_C1P10 ctrl;C1P20 gem+_C1P20 ctrl	0.000169141	0.000243386	-0.233984	-13.602	0.0360552	0.0383178	0.113651
3.00333	3.38727	3.3295	3.5036	3.16363	3.13641	3.09791	3.20755	3.18721	3.41341	3.31176	3.03705	2.90787	3.35067	3.11775	3.16658	3.16111	3.09913	3.14382	3.46787	3.34938	3.19082	3.21673	3.30509	3.15355	3.24507	3.18168	3.0674	3.35187	3.26466	3.39585	3.11423	3.2134	3.35139	3.12495	3.24168								0.876417	0.920255	0.0278477	0.165719	0.48655	0.536151	0.0898482
3.93728	3.95993	3.94948	4.03969	4.07185	4.04001	3.99868	3.93872	3.95736	4.01342	4.00582	4.03299	4.00548	4.00007	4.00161	4.03423	3.97135	3.98015	4.02471	4.02659	4.03321	4.03219	4.016	3.92705	3.93583	4.01854	4.00227	3.9904	3.99736	4.0098	3.97488	4.01566	4.09044	4.00997	4.00691	3.99767	+						C1P10 gem+_C1P10 ctrl	0.00125113	0.00218042	0.10162	8.1197	0.0543942	0.0535525	0.0524904
5.38725	5.38793	5.35767	5.29206	5.32771	5.31676	5.39091	5.37144	5.37977	5.42879	5.42879	5.43141	5.37387	5.37223	5.39472	5.39505	5.40461	5.40964	5.37075	5.39591	5.38202	5.42343	5.4291	5.41337	5.31084	5.36748	5.33319	5.3889	5.41554	5.42319	5.37608	5.36763	5.39727	5.40729	5.39805	5.38134	+	+		+	+		C1P10 gem+_C1P10 ctrl;C1P20 gem+_C1P20 ctrl;C1P30 gem+_C1P30 ctrl;C1P35 gem+_C1P35 ctrl	0.0107489	0.00982211	-0.065441	-4.50892	0.00101469	0.00499359	0.0489534
4.50368	4.47101	4.55411	4.71703	4.72161	4.70798	4.58785	4.54735	4.50785	4.60875	4.60915	4.60984	4.61654	4.51164	4.58029	4.62196	4.59155	4.6076	4.56891	4.54347	4.52687	4.63002	4.60511	4.61849	4.54837	4.54288	4.57578	4.63295	4.60593	4.62727	4.60746	4.60656	4.5808	4.60876	4.60101	4.60874	+			+	+		C1P10 gem+_C1P10 ctrl;C1P30 gem+_C1P30 ctrl;C1P35 gem+_C1P35 ctrl	0.00109666	0.0019551	0.205936	8.40508	0.0560735	0.054883	0.0615649
4.09496	4.17659	4.06235	4.35913	4.43806	4.38101	4.25312	4.23103	4.45611	4.3619	4.47284	4.45851	4.2917	4.11459	4.29027	4.32724	4.29402	4.31681	4.27413	4.36877	4.3112	4.38814	4.38773	4.2923	4.00858	4.17531	4.16755	4.41146	4.4175	4.43681	4.30168	4.20762	4.43751	4.34641	4.36083	4.29219	+				+		C1P10 gem+_C1P10 ctrl;C1P35 gem+_C1P35 ctrl	0.00242963	0.00368668	0.281434	6.81015	0.213683	0.200924	0.117663
4.9747	4.97076	4.99099	4.9429	4.87132	4.94949	4.94127	5.00133	4.95045	4.97384	4.91324	4.93831	4.96652	4.98107	4.99025	4.97073	4.98918	4.95876	4.98536	4.94279	4.95174	4.97734	4.99323	4.98091	5.00742	4.93814	5.00863	4.93385	4.97909	4.93624	4.98431	4.94987	4.92224	4.95625	4.98583	4.96699								0.0893303	0.0672683	-0.05758	-2.23282	0.42896	0.459039	-0.0225515
4.51435	4.51994	4.53459	4.69283	4.717	4.6338	4.52338	4.44656	4.45093	4.52501	4.55564	4.59965	4.46396	4.44019	4.52831	4.50176	4.53813	4.53723	4.48371	4.49721	4.49531	4.56464	4.54906	4.56158	4.49161	4.51805	4.47311	4.55788	4.55637	4.5843	4.49678	4.45408	4.53569	4.55106	4.52686	4.5216	+			+	+		C1P10 gem+_C1P10 ctrl;C1P30 gem+_C1P30 ctrl;C1P35 gem+_C1P35 ctrl	0.00339909	0.00432051	0.158253	6.22103	0.0588212	0.0572901	0.0864739
4.36526	4.32961	4.33135	4.32241	4.32885	4.32076	4.35482	4.33508	4.36857	4.37211	4.37526	4.34753	4.33393	4.35333	4.37276	4.37783	4.38243	4.36766	4.34709	4.34076	4.35219	4.36288	4.36222	4.34267	4.3697	4.37676	4.34432	4.3654	4.34493	4.35648	4.3643	4.32226	4.35068	4.32575	4.36643	4.38409								0.202383	0.16278	-0.0180678	-1.52318	0.406024	0.428558	0.0121422
4.72693	4.73298	4.69019	4.57866	4.56706	4.59344	4.72891	4.71899	4.67895	4.76901	4.69631	4.72033	4.71049	4.76035	4.6761	4.67241	4.63596	4.70962	4.68187	4.72724	4.69924	4.68629	4.68016	4.68299	4.66524	4.72034	4.6736	4.68427	4.69177	4.66299	4.68379	4.69253	4.7217	4.67827	4.68324	4.66249	+						C1P10 gem+_C1P10 ctrl	0.000882149	0.00174266	-0.13698	-8.89655	0.497123	0.550603	0.019602
4.27983	4.28995	4.23897	4.14897	4.25423	4.18843	4.30469	4.30655	4.27119	4.28091	4.30337	4.25253	4.29049	4.31608	4.29305	4.28206	4.2355	4.21511	4.32244	4.32934	4.28231	4.28873	4.22989	4.27029	4.30302	4.32804	4.30859	4.25808	4.22996	4.23322	4.30176	4.30345	4.31324	4.1934	4.19554	4.24875					+	+	C1P35 gem+_C1P35 ctrl;C1P40 gem+_C1P40 ctrl	0.103394	0.0785008	-0.0723796	-2.10222	0.461003	0.500991	-0.0152051
3.37787	3.32978	3.37273	3.49879	3.53634	3.5069	3.42532	3.34269	3.35542	3.55047	3.40707	3.46915	3.30005	3.3443	3.4047	3.42213	3.46243	3.52131	3.43353	3.20312	3.45337	3.42764	3.49976	3.48003	3.50172	3.37967	3.49378	3.66131	3.41588	3.50432	3.34474	3.44448	3.38131	3.55285	3.53981	3.56208	+					+	C1P10 gem+_C1P10 ctrl;C1P40 gem+_C1P40 ctrl	0.00127299	0.00227324	0.153885	8.08286	0.107164	0.100299	0.101091
4.40606	4.40252	4.35287	4.35985	4.36568	4.4022	4.35134	4.37207	4.39628	4.36752	4.37635	4.38448	4.39928	4.43845	4.40332	4.39248	4.41145	4.43042	4.37538	4.3967	4.36608	4.39565	4.40643	4.41445	4.38406	4.39828	4.38829	4.41539	4.35388	4.40243	4.3952	4.40259	4.41348	4.38549	4.36992	4.34752								0.631691	0.715833	-0.0112391	-0.518155	0.84534	0.899202	0.0028882
3.94385	3.96928	4.01476	3.88135	3.99517	3.92278	4.00815	3.9611	3.99844	3.97568	4.04987	4.01345	4.09605	4.03599	4.10704	3.96872	4.06175	4.02075	3.93757	3.95321	4.00172	3.9656	4.01647	3.99202	3.98126	4.06636	3.9955	4.02705	4.08532	4.01724	4.02049	4.00368	3.99248	4.0062	4.05023	4.03344								0.335602	0.310023	-0.0428631	-1.09352	0.408628	0.431822	0.0237703
3.76408	3.78089	3.69086	3.82466	3.84695	3.77999	3.73796	3.77017	3.65407	3.77433	3.86515	3.76844	3.74499	3.75449	3.75039	3.81246	3.77718	3.77121	3.6325	3.68812	3.67518	3.69149	3.73501	3.85038	3.75321	3.80082	3.93123	3.80982	3.84315	3.74009	3.78881	3.49379	3.79508	3.76404	3.86388	3.87801								0.101376	0.0767135	0.0719272	2.1197	0.15404	0.141124	0.08191
3.20523	3.14774	3.31704	3.17287	3.33547	3.4814	3.20752	3.11406	3.19615	3.13443	3.26569	3.32634	3.10433	3.15302	3.09781	3.22962	3.22752	3.34351	3.11459	3.09845	3.17409	3.2304	3.39529	3.24593	3.21403	3.34187	3.27601	3.23195	3.16917	3.31569	3.1078	3.07308	3.29329	3.10014	3.36113	3.26597			+				C1P25 gem+_C1P25 ctrl	0.35519	0.335146	0.10658	1.04457	0.336954	0.338953	0.06958
4.67682	4.70521	4.73784	4.628	4.69858	4.61449	4.70183	4.69255	4.70466	4.71297	4.72694	4.70742	4.72619	4.68687	4.73209	4.72388	4.7091	4.69011	4.70605	4.75053	4.7383	4.67964	4.66664	4.68711	4.71808	4.71026	4.73508	4.70467	4.70929	4.71729	4.74801	4.74246	4.74475	4.72252	4.72785	4.68346				+			C1P30 gem+_C1P30 ctrl	0.131169	0.100872	-0.0596018	-1.89383	0.078979	0.0758643	0.0160945
4.71415	4.7463	4.75189	4.71483	4.70838	4.71092	4.73455	4.76503	4.79505	4.8087	4.78394	4.79651	4.813	4.82564	4.84347	4.79676	4.83543	4.81648	4.79417	4.7826	4.77806	4.8559	4.85094	4.87755	4.81052	4.81555	4.77099	4.81612	4.81975	4.8301	4.79222	4.78008	4.81338	4.83566	4.80183	4.80447				+			C1P30 gem+_C1P30 ctrl	0.0938515	0.0710629	-0.0260647	-2.18848	0.170355	0.156371	0.0315029
4.93848	4.91532	4.98129	5.12983	5.10984	5.03679	4.8802	4.95558	4.9531	5.06165	4.99753	4.99775	4.93412	4.97575	4.97482	4.99904	5.02855	5.00014	4.93957	4.93696	4.91685	5.02722	4.99249	5.01911	4.86336	4.93431	4.916	5.00992	5.00263	4.98447	4.97389	4.95793	4.96525	5.05862	5.00886	5.02303	+			+	+	+	C1P10 gem+_C1P10 ctrl;C1P30 gem+_C1P30 ctrl;C1P35 gem+_C1P35 ctrl;C1P40 gem+_C1P40 ctrl	0.0126878	0.0106721	0.147124	4.2958	0.0521129	0.0515602	0.0893553
4.74555	4.74237	4.75887	4.66311	4.67423	4.70572	4.76833	4.77887	4.76587	4.71877	4.74144	4.7599	4.72921	4.73322	4.7233	4.72393	4.73014	4.70108	4.75866	4.76503	4.75947	4.71235	4.71392	4.68296	4.73435	4.73195	4.74409	4.7102	4.71516	4.72218	4.7583	4.73427	4.76497	4.71824	4.70489	4.71391	+			+	+	+	C1P10 gem+_C1P10 ctrl;C1P30 gem+_C1P30 ctrl;C1P35 gem+_C1P35 ctrl;C1P40 gem+_C1P40 ctrl	0.00777236	0.00803424	-0.0679096	-4.94799	0.0689766	0.0674399	-0.0309827
3.94831	3.90704	3.89948	4.03722	3.80791	3.84945	3.94157	3.93482	3.94693	3.71731	3.83056	3.86495	3.87159	3.85197	3.79892	3.80352	3.78104	3.7854	3.85043	3.80043	3.89319	3.80852	3.80897	3.75868	3.85043	3.86022	3.83804	3.74027	3.82504	3.82181	3.83761	3.80514	3.788	3.82519	3.78564	3.74402		+					C1P20 gem+_C1P20 ctrl	0.794564	0.861525	-0.0200815	-0.278316	0.037712	0.0396959	-0.136834
3.17033	3.2085	2.98269	3.7621	3.71816	3.69037	3.52668	3.65959	3.68091	3.91228	3.90772	3.89215	3.74167	3.81833	3.85391	3.8363	3.84706	3.85308	3.87845	3.84304	3.89737	3.92521	3.92758	3.92498	3.74756	3.83092	3.86306	3.82361	3.9054	3.95063	3.89322	3.89565	3.87783	3.86303	3.78459	3.79354	+	+		+			C1P10 gem+_C1P10 ctrl;C1P20 gem+_C1P20 ctrl;C1P30 gem+_C1P30 ctrl	0.00116207	0.00213519	0.603038	8.27853	0.00441875	0.00924961	0.281661
4.27352	4.23729	4.27192	4.32791	4.36786	4.35458	4.32061	4.31647	4.30726	4.39901	4.36853	4.3915	4.29784	4.3513	4.34591	4.40458	4.41125	4.37032	4.34307	4.32293	4.34114	4.39119	4.40314	4.38813	4.32443	4.33375	4.30939	4.42068	4.39265	4.40708	4.32041	4.3406	4.3668	4.40072	4.38476	4.38331	+	+		+	+		C1P10 gem+_C1P10 ctrl;C1P20 gem+_C1P20 ctrl;C1P30 gem+_C1P30 ctrl;C1P35 gem+_C1P35 ctrl	0.00587252	0.00661506	0.0892072	5.35333	0.00200473	0.00642369	0.0715659
4.40644	4.40239	4.43035	4.28775	4.38095	4.34636	4.42547	4.40324	4.42034	4.46373	4.41798	4.45219	4.41473	4.39104	4.38768	4.42504	4.43081	4.44745	4.43169	4.4508	4.46884	4.40986	4.36233	4.34787	4.39911	4.40857	4.44013	4.38694	4.37968	4.36603	4.4551	4.43787	4.46444	4.4192	4.36987	4.42804	+		+	+			C1P10 gem+_C1P10 ctrl;C1P25 gem+_C1P25 ctrl;C1P30 gem+_C1P30 ctrl	0.059088	0.0440786	-0.074704	-2.61533	0.138099	0.126479	0.028283
3.83832	3.85984	3.86033	4.23283	4.16492	4.13334	3.83053	3.99177	3.97508	4.06342	4.10369	4.16554	3.93183	3.83179	3.75772	3.99034	4.06473	4.00899	4.08054	4.05096	4.04213	4.02741	4.12237	4.03387	3.9638	3.97088	3.9914	4.12275	4.20565	4.23023	4.01077	3.99821	3.92942	4.21235	4.22679	4.22061	+	+	+		+	+	C1P10 gem+_C1P10 ctrl;C1P20 gem+_C1P20 ctrl;C1P25 gem+_C1P25 ctrl;C1P35 gem+_C1P35 ctrl;C1P40 gem+_C1P40 ctrl	0.000428725	0.00155943	0.324203	10.7226	0.0393693	0.0412962	0.17842
4.21889	4.23308	4.21669	4.20235	4.27029	4.21885	4.21493	4.22924	4.22852	4.25651	4.25008	4.2977	4.21352	4.18817	4.24568	4.24443	4.26557	4.24361	4.20491	4.23962	4.20178	4.24934	4.28651	4.27718	4.22117	4.20019	4.21681	4.26082	4.26103	4.22948	4.2155	4.18766	4.23804	4.25544	4.2205	4.26005		+		+	+		C1P20 gem+_C1P20 ctrl;C1P30 gem+_C1P30 ctrl;C1P35 gem+_C1P35 ctrl	0.736525	0.816927	0.00761048	0.360759	0.0484507	0.0483174	0.0438649
3.87851	3.88255	3.8811	3.8439	3.33244	3.97386	3.90382	3.91983	4.00365	3.90805	3.93004	4.01203	3.92375	3.98752	3.86882	4.07398	4.04834	3.99411	3.94522	3.89829	3.98644	3.98346	3.99287	4.02053	4.01329	3.87314	4.00531	3.99707	3.99369	4.0042	3.9747	3.99202	3.87649	4.04824	3.9742	4.00278								0.449373	0.467448	-0.163988	-0.837622	0.871861	0.917482	0.00760865
4.56257	4.57289	4.4996	4.53257	4.57525	4.56514	4.58172	4.5483	4.53852	4.56793	4.59742	4.59863	4.5865	4.6062	4.56187	4.56548	4.51781	4.59473	4.60525	4.62396	4.58447	4.58842	4.62243	4.61335	4.57386	4.61065	4.59187	4.61403	4.58394	4.60842	4.55951	4.58057	4.61318	4.59599	4.61283	4.59131								0.655757	0.742495	0.0126328	0.480827	0.125908	0.11542	0.03181
4.76954	4.73544	4.79422	4.62995	4.69886	4.67755	4.80345	4.80272	4.81631	4.71342	4.72274	4.71641	4.81066	4.80852	4.8219	4.71872	4.68745	4.70433	4.83696	4.82492	4.83627	4.669	4.66295	4.65408	4.78339	4.82607	4.80551	4.66696	4.67751	4.67567	4.80793	4.8022	4.82183	4.70281	4.69859	4.72373	+	+	+	+	+	+	C1P10 gem+_C1P10 ctrl;C1P20 gem+_C1P20 ctrl;C1P25 gem+_C1P25 ctrl;C1P30 gem+_C1P30 ctrl;C1P35 gem+_C1P35 ctrl;C1P40 gem+_C1P40 ctrl	0.0212891	0.0166462	-0.0976141	-3.67544	6.54312e-05	0.0034087	-0.0899722
4.54245	4.51949	4.526	4.44645	4.45127	4.43078	4.5546	4.52752	4.51235	4.54797	4.52222	4.51924	4.52887	4.53014	4.52582	4.53818	4.54407	4.54599	4.53894	4.54134	4.55335	4.54592	4.5269	4.5458	4.56356	4.55046	4.5642	4.53653	4.51249	4.53195	4.50693	4.52149	4.52214	4.55185	4.53632	4.54093	+		+		+	+	C1P10 gem+_C1P10 ctrl;C1P25 gem+_C1P25 ctrl;C1P35 gem+_C1P35 ctrl;C1P40 gem+_C1P40 ctrl	0.00071929	0.00177503	-0.0864778	-9.38126	0.918205	0.947193	-0.00167926
4.44489	4.39453	4.42138	4.45565	4.36019	4.3917	4.42769	4.39336	4.45868	4.29989	4.36266	4.32869	4.46858	4.46965	4.47803	4.361	4.33943	4.35098	4.42456	4.41938	4.47837	4.39538	4.40652	4.32075	4.34272	4.35848	4.37333	4.36208	4.37355	4.33639	4.42706	4.45434	4.47757	4.34234	4.36338	4.3453		+	+			+	C1P20 gem+_C1P20 ctrl;C1P25 gem+_C1P25 ctrl;C1P40 gem+_C1P40 ctrl	0.604545	0.685177	-0.0177519	-0.561307	0.0213079	0.0271651	-0.0961637
2.77591	2.76053	2.68244	3.49627	2.77246	2.87626	3.29776	2.91	2.80105	3.0349	2.95882	2.78879	2.89059	3.52271	2.65074	2.83316	2.67859	3.27714	2.89417	2.90655	2.84371	2.85656	2.8206	2.80708	2.93102	2.80552	2.83191	2.72985	2.81711	2.91106	2.78742	2.66734	2.96173	3.52275	2.87085	2.85322								0.246867	0.206487	0.308701	1.35507	0.675563	0.760049	-0.0754304
4.20849	4.19651	4.17302	4.19608	4.17894	4.1721	4.12078	4.1716	4.17668	4.20415	4.16591	4.21662	4.20332	4.17636	4.13892	4.20423	4.16256	4.14957	4.17387	4.18667	4.23301	4.20929	4.1894	4.18607	4.10914	4.12129	4.11303	4.18457	4.19463	4.18338	4.14015	4.19016	4.1681	4.17552	4.20739	4.1645					+		C1P35 gem+_C1P35 ctrl	0.460449	0.483267	-0.0102984	-0.815716	0.170269	0.156271	0.039207
4.67683	4.68028	4.69534	4.72018	4.73613	4.69657	4.6774	4.6384	4.6746	4.65648	4.71571	4.70597	4.66837	4.64395	4.68247	4.67076	4.65319	4.66709	4.64505	4.69779	4.65078	4.68303	4.68706	4.65981	4.63576	4.59416	4.60925	4.68019	4.68405	4.72079	4.63739	4.65579	4.70408	4.69325	4.66295	4.70964	+				+		C1P10 gem+_C1P10 ctrl;C1P35 gem+_C1P35 ctrl	0.059326	0.044328	0.0334811	2.61151	0.258432	0.24924	0.0292552
4.86569	4.83076	4.78899	4.64331	4.70844	4.70897	4.82698	4.82654	4.75783	4.78016	4.73357	4.75873	4.78983	4.84349	4.72878	4.7398	4.68546	4.74458	4.84389	4.83395	4.80315	4.74566	4.76517	4.76731	4.7824	4.83214	4.80192	4.77369	4.75541	4.74696	4.80987	4.83068	4.82797	4.76623	4.79231	4.7446	+			+	+	+	C1P10 gem+_C1P10 ctrl;C1P30 gem+_C1P30 ctrl;C1P35 gem+_C1P35 ctrl;C1P40 gem+_C1P40 ctrl	0.0103905	0.00921096	-0.141572	-4.55344	0.157123	0.144271	-0.0462983
4.6463	4.64239	4.64883	4.61411	4.61983	4.63583	4.65188	4.62241	4.62719	4.62427	4.64482	4.62737	4.64941	4.63798	4.64468	4.63655	4.63821	4.64156	4.62379	4.65861	4.62428	4.63012	4.63478	4.63304	4.61944	4.63554	4.64882	4.61467	4.61903	4.60951	4.621	4.63205	4.65681	4.61668	4.62264	4.62549	+						C1P10 gem+_C1P10 ctrl	0.028876	0.0218114	-0.0225824	-3.3385	0.887995	0.927946	-0.00167274
3.58963	3.5699	3.6134	3.69041	3.56804	3.68458	3.54766	3.57359	3.62211	3.38309	3.41218	3.4872	3.6268	3.57148	3.58798	3.5108	3.54863	3.44527	3.56264	3.4541	3.61063	3.51568	3.47097	3.50295	3.65842	3.58395	3.66	3.5702	3.61599	3.56695	3.54413	3.67404	3.55636	3.65078	3.56177	3.57415		+					C1P20 gem+_C1P20 ctrl	0.246383	0.205906	0.0566994	1.35673	0.015456	0.0224578	-0.153633
4.47992	4.48452	4.45255	4.27185	4.29548	4.39739	4.46537	4.47951	4.45687	4.45124	4.4219	4.45335	4.49853	4.48528	4.47806	4.4602	4.47144	4.45182	4.45544	4.48752	4.44679	4.42595	4.44768	4.47024	4.46952	4.48389	4.4894	4.45789	4.44217	4.41513	4.46797	4.46752	4.48475	4.43772	4.44876	4.4505	+		+		+	+	C1P10 gem+_C1P10 ctrl;C1P25 gem+_C1P25 ctrl;C1P35 gem+_C1P35 ctrl;C1P40 gem+_C1P40 ctrl	0.0192898	0.0154714	-0.150756	-3.78874	0.107014	0.100053	-0.0250902
4.06989	4.11818	4.12167	3.95676	3.89698	3.97909	4.11891	4.07828	4.07077	3.97927	3.95131	3.9687	4.11034	4.02791	4.07821	4.03597	4.00105	3.98736	4.01918	3.99446	4.02724	4.01322	4.00461	4.00069	3.98759	4.05597	4.04543	4.02562	3.93486	3.9679	3.99928	4.04578	4.02404	3.98772	3.99068	3.95565	+	+					C1P10 gem+_C1P10 ctrl;C1P20 gem+_C1P20 ctrl	0.00584972	0.00663589	-0.158971	-5.35913	0.00195513	0.0065127	-0.122893
3.35712	3.39283	3.2713	3.75695	3.82456	3.78367	3.35439	3.37039	3.34103	3.47546	3.53416	3.62888	3.44959	3.33895	3.34362	3.52082	3.43029	3.48391	3.42294	3.35448	3.37477	3.50307	3.58764	3.56018	3.29513	3.3189	3.33302	3.53024	3.49678	3.62593	3.37656	3.37679	3.47627	3.49369	3.49799	3.48667	+	+		+	+		C1P10 gem+_C1P10 ctrl;C1P20 gem+_C1P20 ctrl;C1P30 gem+_C1P30 ctrl;C1P35 gem+_C1P35 ctrl	0.000401199	0.00161576	0.447979	10.9071	0.0137387	0.0202596	0.190894
3.8758	3.94306	3.8526	3.95367	3.76675	3.73027	3.82174	3.8865	3.81181	4.04407	3.93004	3.96304	3.82638	3.92247	3.84286	3.97576	3.96725	3.95425	3.90939	3.88119	3.87947	3.94402	3.93212	3.8989	3.86377	3.84182	3.95938	3.91592	3.90033	3.91829	3.87458	3.94475	3.91079	3.95558	3.95003	3.93043		+	+				C1P20 gem+_C1P20 ctrl;C1P25 gem+_C1P25 ctrl	0.378117	0.365682	-0.0735943	-0.990228	0.0278899	0.0326132	0.139035
3.76692	3.73064	3.73871	3.35041	3.72552	3.21647	3.81333	3.71876	3.71623	3.55268	3.80289	3.7717	3.76749	3.72215	3.80741	3.69836	3.69295	3.71011	3.73238	3.81363	3.84106	3.86505	3.79794	3.77725	3.73596	3.77489	3.81091	3.69541	3.84406	3.87302	3.56539	3.74866	3.8179	3.76074	3.90007	3.80287								0.108481	0.0825221	-0.314622	-2.05977	0.6596	0.743969	-0.040351
4.80165	4.78377	4.76471	4.60843	4.59876	4.63886	4.75252	4.75829	4.71995	4.70431	4.68358	4.68594	4.72174	4.73162	4.71445	4.67349	4.66271	4.67486	4.70138	4.70136	4.70885	4.66306	4.64442	4.66203	4.70197	4.70465	4.70917	4.67022	4.66791	4.66647	4.65937	4.67063	4.68652	4.65551	4.67621	4.65285	+	+	+	+	+		C1P10 gem+_C1P10 ctrl;C1P20 gem+_C1P20 ctrl;C1P25 gem+_C1P25 ctrl;C1P30 gem+_C1P30 ctrl;C1P35 gem+_C1P35 ctrl	0.000478292	0.00165706	-0.168025	-10.4248	0.0184278	0.0248299	-0.0523098
3.75532	3.75458	3.65138	3.4906	3.53079	3.46183	3.70313	3.68993	3.65858	3.5838	3.52892	3.51466	3.56427	3.66298	3.60897	3.64571	3.46492	3.55669	3.66803	3.64013	3.68852	3.54182	3.56849	3.55586	3.5927	3.66139	3.68436	3.54226	3.48933	3.47294	3.58909	3.59912	3.61227	3.51486	3.48617	3.51334	+	+		+	+	+	C1P10 gem+_C1P10 ctrl;C1P20 gem+_C1P20 ctrl;C1P30 gem+_C1P30 ctrl;C1P35 gem+_C1P35 ctrl;C1P40 gem+_C1P40 ctrl	0.00478692	0.00578451	-0.226017	-5.66523	0.00472587	0.00961585	-0.141418
4.67274	4.64955	4.66464	4.72035	4.7003	4.66903	4.66968	4.65379	4.66375	4.69004	4.69573	4.69597	4.64872	4.61141	4.63943	4.67137	4.67216	4.6567	4.66954	4.67169	4.6816	4.66683	4.65645	4.65063	4.61942	4.61738	4.6297	4.64899	4.66999	4.68265	4.63528	4.6264	4.65138	4.65721	4.66691	4.69379		+			+		C1P20 gem+_C1P20 ctrl;C1P35 gem+_C1P35 ctrl	0.105103	0.079675	0.0342479	2.08771	0.00329999	0.0083466	0.031511
4.16912	4.16017	4.10377	4.05287	4.01958	4.05359	4.16065	4.16482	4.14074	4.11522	4.11371	4.11648	4.14776	4.13351	4.14075	4.16434	4.18252	4.15891	4.16376	4.14418	4.16759	4.1564	4.18883	4.17275	4.17408	4.13743	4.1679	4.1641	4.14776	4.1406	4.17606	4.14423	4.15174	4.11498	4.1538	4.17309	+	+	+				C1P10 gem+_C1P10 ctrl;C1P20 gem+_C1P20 ctrl;C1P25 gem+_C1P25 ctrl	0.0118119	0.0102845	-0.102342	-4.38682	0.00573202	0.0112549	-0.0402699
3.26436	3.12647	3.20608	3.13546	3.35127	3.38186	3.03024	3.34325	3.08473	3.03049	3.28245	3.00173	3.20256	2.99289	3.13635	3.33113	3.1003	3.08982	2.90461	2.93271	3.02449	3.22676	3.24175	3.18537	2.96969	2.7674	3.01466	3.01406	3.28027	3.17071	3.13466	3.24306	2.98404	3.20964	3.24875	3.25669				+			C1P30 gem+_C1P30 ctrl	0.357843	0.338371	0.090558	1.03813	0.734205	0.813174	-0.0478514
4.62164	4.65556	4.66915	4.70657	4.7084	4.7079	4.62719	4.64383	4.65202	4.69876	4.66428	4.68391	4.68069	4.6891	4.68708	4.68182	4.6726	4.67392	4.69951	4.66707	4.67345	4.68224	4.653	4.68522	4.6977	4.68993	4.67889	4.67047	4.67041	4.66071	4.66793	4.69898	4.69639	4.70072	4.68058	4.70517	+	+			+		C1P10 gem+_C1P10 ctrl;C1P20 gem+_C1P20 ctrl;C1P35 gem+_C1P35 ctrl	0.0141223	0.0116345	0.0588449	4.162	0.0288648	0.0334481	0.0413071
4.39071	4.35425	4.37717	4.45174	4.4121	4.46081	4.37815	4.40576	4.39516	4.42568	4.42029	4.4149	4.40559	4.41199	4.40678	4.43817	4.44229	4.41697	4.37054	4.39397	4.40023	4.45033	4.40625	4.41065	4.37705	4.44271	4.36178	4.4257	4.41356	4.42237	4.41872	4.37738	4.38877	4.42979	4.43985	4.43374	+	+					C1P10 gem+_C1P10 ctrl;C1P20 gem+_C1P20 ctrl	0.0212453	0.0166697	0.0675054	3.67778	0.0340953	0.0366464	0.027267
4.58945	4.56986	4.58928	4.75055	4.76718	4.75646	4.55365	4.55485	4.55702	4.56885	4.62265	4.58389	4.5639	4.56495	4.57738	4.58001	4.56555	4.59735	4.56321	4.56211	4.58513	4.60217	4.59821	4.57948	4.53591	4.57426	4.59405	4.58607	4.5947	4.61643	4.5677	4.56488	4.59967	4.60878	4.60079	4.59062	+						C1P10 gem+_C1P10 ctrl	2.73523e-05	0	0.175199	21.5645	0.0846943	0.0808879	0.036623
4.00627	3.97481	3.94935	3.90465	3.89791	3.95833	4.0151	4.00352	3.95454	3.86066	3.92961	3.88287	3.89111	3.86042	3.94643	3.89925	3.94047	3.86943	3.90079	3.92082	3.89538	3.9306	3.87228	3.85021	3.94037	3.88233	3.98406	3.9056	3.90051	3.86294	3.97252	4.0241	3.97808	3.88841	3.88985	3.89824		+				+	C1P20 gem+_C1P20 ctrl;C1P40 gem+_C1P40 ctrl	0.0886091	0.0666376	-0.0565114	-2.24013	0.0220786	0.0276131	-0.100008
3.21472	2.98242	2.87832	4.08113	4.01209	4.00525	3.82665	3.81582	3.88017	3.95215	4.00793	4.02525	3.9118	3.84736	3.84143	3.96472	3.96921	3.91656	3.907	4.00223	3.95096	4.01817	3.94576	3.92411	3.88736	3.86371	3.89768	3.98214	3.96988	3.96543	3.99336	3.96735	4.02596	4.0709	4.01486	3.98459	+	+			+		C1P10 gem+_C1P10 ctrl;C1P20 gem+_C1P20 ctrl;C1P35 gem+_C1P35 ctrl	0.000596751	0.00181326	1.00767	9.84617	0.00654694	0.0121004	0.154231
4.3111	4.29966	4.27361	4.31743	4.30551	4.28828	4.25939	4.26495	4.26721	4.07415	4.09874	4.09936	4.24635	4.24291	4.23405	4.10708	4.09982	4.09655	4.25662	4.26076	4.22509	4.12167	4.1214	4.12773	4.18649	4.21604	4.25829	4.17905	4.15475	4.13396	4.17887	4.1871	4.2211	4.13401	4.14686	4.15332		+	+	+		+	C1P20 gem+_C1P20 ctrl;C1P25 gem+_C1P25 ctrl;C1P30 gem+_C1P30 ctrl;C1P40 gem+_C1P40 ctrl	0.556101	0.620432	0.00895151	0.641515	3.63271e-05	0.00225882	-0.173098
3.99199	4.03625	4.03299	4.29952	4.25722	4.2138	4.07703	4.01755	4.00871	4.16289	4.2179	4.21153	3.98701	3.96981	4.00338	4.18841	4.16826	4.11157	3.99749	4.05165	4.07726	4.1278	4.13379	4.12939	4.03332	4.04166	4.03943	4.18953	4.17953	4.20562	4.01349	3.99255	4.02384	4.20181	4.20385	4.23064	+	+	+	+	+	+	C1P10 gem+_C1P10 ctrl;C1P20 gem+_C1P20 ctrl;C1P25 gem+_C1P25 ctrl;C1P30 gem+_C1P30 ctrl;C1P35 gem+_C1P35 ctrl;C1P40 gem+_C1P40 ctrl	0.00116037	0.00202985	0.236439	8.2817	0.00411603	0.00871176	0.163013
3.96261	3.96912	4.03586	3.94563	3.99808	3.9436	4.01561	4.02257	3.93196	3.97084	3.96897	3.97073	3.95428	3.98784	3.98957	3.97283	3.93359	3.94989	3.99331	3.94691	3.97021	3.95204	3.99693	3.95346	3.97102	4.02347	4.01431	3.90923	3.97411	3.95985	4.03392	4.00442	3.98329	3.96778	3.96267	4.00163								0.414676	0.416944	-0.0267548	-0.909193	0.532444	0.596357	-0.0198713
3.56783	3.5552	3.63077	3.34928	3.20636	3.05983	3.57026	3.65609	3.57208	3.69341	3.72049	3.61048	3.58337	3.58154	3.62709	3.66226	3.60964	3.70227	3.61044	3.62022	3.65271	3.57366	3.59073	3.61258	3.66357	3.54921	3.60274	3.61125	3.65937	3.56146	3.61052	3.65984	3.55451	3.62071	3.60631	3.63499	+						C1P10 gem+_C1P10 ctrl	0.0119383	0.0102547	-0.379445	-4.37319	0.158806	0.145908	0.0753143
4.85128	4.88539	4.87778	4.83117	4.8515	4.8365	4.87014	4.83735	4.87827	4.85248	4.87878	4.87763	4.88817	4.89447	4.90247	4.87911	4.89882	4.9209	4.8779	4.90513	4.87685	4.89368	4.89156	4.87383	4.85326	4.8817	4.86985	4.88956	4.88298	4.89926	4.89585	4.88542	4.91188	4.86984	4.87489	4.86095	+					+	C1P10 gem+_C1P10 ctrl;C1P40 gem+_C1P40 ctrl	0.0571152	0.042632	-0.0317569	-2.64776	0.638202	0.721158	0.00770553
4.84596	4.86451	4.88882	4.75084	4.79893	4.7707	4.91385	4.9407	4.90584	4.84853	4.82301	4.84082	4.87432	4.90103	4.89126	4.84869	4.85725	4.8104	4.93635	4.93247	4.8904	4.82642	4.82872	4.79488	4.8688	4.87241	4.87526	4.84485	4.80053	4.82673	4.91283	4.91362	4.92085	4.87929	4.86395	4.82873	+	+	+	+	+	+	C1P10 gem+_C1P10 ctrl;C1P20 gem+_C1P20 ctrl;C1P25 gem+_C1P25 ctrl;C1P30 gem+_C1P30 ctrl;C1P35 gem+_C1P35 ctrl;C1P40 gem+_C1P40 ctrl	0.0076131	0.00792543	-0.0929427	-4.97708	0.00310654	0.00838674	-0.0826782
4.14527	4.14856	4.15407	4.14884	3.9735	4.10913	4.1939	4.15027	4.19804	4.20752	4.13466	4.18876	4.14131	4.1195	4.08266	4.23509	4.20397	4.18129	4.17814	4.1187	4.17091	4.1696	4.16101	4.16745	4.16956	4.18525	4.15146	4.19657	4.17753	4.21759	4.14835	4.19029	4.19352	4.18291	4.20813	4.18266			+				C1P25 gem+_C1P25 ctrl	0.246161	0.205776	-0.0721398	-1.3575	0.89476	0.932724	-0.00375589
4.8205	4.81869	4.84856	4.72169	4.77964	4.81004	4.85531	4.8701	4.89284	4.84066	4.8352	4.82414	4.88698	4.86685	4.88964	4.8697	4.87172	4.85392	4.89303	4.91965	4.88903	4.87245	4.869	4.88441	4.88569	4.89999	4.86013	4.86084	4.85663	4.86942	4.89512	4.87485	4.88198	4.86686	4.86136	4.83371		+					C1P20 gem+_C1P20 ctrl	0.100705	0.0760488	-0.0587948	-2.1256	0.0299621	0.0341244	-0.0394216
4.23043	4.21979	4.21268	4.31903	4.34228	4.31576	4.27785	4.29963	4.32764	4.28906	4.3456	4.34572	4.30247	4.31117	4.35281	4.37058	4.35869	4.36476	4.2858	4.34632	4.30084	4.4031	4.3955	4.40124	4.29741	4.26007	4.30176	4.4023	4.36702	4.4049	4.30081	4.28891	4.28455	4.37421	4.35011	4.37104	+			+	+	+	C1P10 gem+_C1P10 ctrl;C1P30 gem+_C1P30 ctrl;C1P35 gem+_C1P35 ctrl;C1P40 gem+_C1P40 ctrl	0.00043679	0.00154232	0.104723	10.6713	0.350297	0.355736	0.0250848
5.3149	5.31768	5.22473	5.1454	5.19008	5.19023	5.25064	5.21722	5.22797	5.37914	5.29753	5.297	5.27345	5.37677	5.26026	5.31293	5.33881	5.36388	5.27956	5.24745	5.24316	5.30971	5.32602	5.37261	5.23792	5.27765	5.28272	5.35341	5.33794	5.29875	5.29546	5.3005	5.30425	5.33024	5.32654	5.28867	+	+		+	+		C1P10 gem+_C1P10 ctrl;C1P20 gem+_C1P20 ctrl;C1P30 gem+_C1P30 ctrl;C1P35 gem+_C1P35 ctrl	0.031296	0.0235117	-0.110531	-3.25269	0.0331614	0.0360685	0.0926129
4.23106	4.24118	4.13673	4.05334	4.13613	4.13207	4.18328	4.17236	4.15711	4.30037	4.21613	4.25651	4.19893	4.27528	4.18295	4.25973	4.24981	4.30316	4.25974	4.22424	4.22864	4.2304	4.26275	4.29256	4.26901	4.29914	4.27061	4.28529	4.27169	4.2618	4.24446	4.25759	4.24872	4.26877	4.24443	4.24125		+					C1P20 gem+_C1P20 ctrl	0.0887903	0.0669064	-0.0958072	-2.23829	0.0271631	0.0318011	0.0867542
3.74194	3.84504	3.79313	3.21978	3.49006	3.02196	3.86399	4.15972	3.92829	3.4168	3.18307	3.54057	3.33321	3.23947	3.38712	3.13305	3.2662	3.35115	3.5033	3.53108	3.59721	3.30772	3.37215	3.27585	3.35867	3.33656	3.4903	3.32069	2.89866	3.44042	3.21097	3.23385	2.9406	3.2184	3.15179	3.54316	+	+					C1P10 gem+_C1P10 ctrl;C1P20 gem+_C1P20 ctrl	0.0167364	0.0135433	-0.549434	-3.9558	0.0119213	0.0183114	-0.603854
3.5538	3.47492	3.53729	3.50989	3.25306	3.62727	3.54943	3.35229	2.92022	3.50073	3.32512	3.56168	3.12309	3.46178	3.56031	3.64542	3.44703	3.56658	3.4886	3.48493	3.5582	3.53164	3.55973	3.4945	3.57061	3.50749	3.66357	3.52757	3.59275	3.4752	3.50823	3.55212	3.5107	3.53235	3.51243	3.51712								0.631663	0.715905	-0.0585965	-0.518199	0.396824	0.416743	0.188531
4.80346	4.78941	4.74013	4.65261	4.69567	4.65426	4.68088	4.66789	4.71	4.7129	4.71678	4.71087	4.73279	4.72124	4.69493	4.69217	4.68635	4.71046	4.69987	4.72966	4.70567	4.67841	4.74958	4.70208	4.72859	4.69732	4.68494	4.69976	4.71116	4.71893	4.68927	4.69181	4.67904	4.72508	4.69506	4.67986	+						C1P10 gem+_C1P10 ctrl	0.00983861	0.00891408	-0.110154	-4.62574	0.0959016	0.0907695	0.0272625
4.22954	4.25095	4.24804	4.44468	4.43093	4.45299	4.25723	4.21655	4.19208	4.40853	4.41971	4.41	4.23428	4.26042	4.22569	4.40071	4.36451	4.38345	4.27002	4.29176	4.28159	4.41727	4.3915	4.37963	4.28118	4.2661	4.26047	4.40758	4.39997	4.3982	4.28343	4.28868	4.33184	4.39501	4.35453	4.37241	+	+	+	+	+	+	C1P10 gem+_C1P10 ctrl;C1P20 gem+_C1P20 ctrl;C1P25 gem+_C1P25 ctrl;C1P30 gem+_C1P30 ctrl;C1P35 gem+_C1P35 ctrl;C1P40 gem+_C1P40 ctrl	2.75409e-05	0	0.200026	21.5272	0.000590067	0.00415833	0.190789
3.86387	3.69468	3.77799	3.99771	3.94586	3.83762	3.78734	3.78002	3.82717	3.76466	3.78444	3.75766	3.73077	3.64944	3.66836	3.6847	3.63444	3.63154	3.66389	3.67162	3.6771	3.68977	3.75994	3.68179	3.76324	3.74573	3.75083	3.6736	3.77428	3.78087	3.70436	3.71127	3.68319	3.71915	3.71374	3.65626								0.0944215	0.0714	0.148217	2.18306	0.154685	0.141736	-0.0292561
4.05946	4.0222	4.04505	3.84951	3.77556	3.90016	4.06007	4.05261	4.06404	4.15308	4.07064	4.12265	4.05553	4.06172	4.02434	4.13518	4.14074	4.17802	4.08097	3.99644	4.04142	4.08109	4.15059	4.16543	4.08886	4.022	4.06455	4.16496	4.13441	4.12007	3.99342	4.04886	3.99431	4.14581	4.16498	4.17778	+		+		+	+	C1P10 gem+_C1P10 ctrl;C1P25 gem+_C1P25 ctrl;C1P35 gem+_C1P35 ctrl;C1P40 gem+_C1P40 ctrl	0.00605287	0.00682049	-0.200495	-5.30837	0.0805168	0.0771279	0.0565486
4.23405	4.2293	4.25414	4.13226	4.17997	4.16663	4.22798	4.24847	4.22687	4.23037	4.20187	4.21027	4.27386	4.26513	4.2725	4.24065	4.22506	4.22013	4.23153	4.23492	4.25632	4.23554	4.22938	4.26447	4.25252	4.27285	4.241	4.2189	4.24233	4.22809	4.25758	4.26343	4.23765	4.20239	4.22175	4.21238	+		+			+	C1P10 gem+_C1P10 ctrl;C1P25 gem+_C1P25 ctrl;C1P40 gem+_C1P40 ctrl	0.0078486	0.00800758	-0.0795422	-4.93431	0.138957	0.127096	-0.0202686
4.70957	4.70905	4.73772	4.65541	4.68492	4.67819	4.69496	4.71235	4.70872	4.64784	4.6381	4.63584	4.68492	4.65702	4.6586	4.64488	4.64389	4.64985	4.70037	4.68852	4.67195	4.63286	4.6352	4.64252	4.65265	4.65674	4.65628	4.61609	4.62141	4.65494	4.68714	4.67674	4.65607	4.6475	4.63716	4.63098	+	+		+		+	C1P10 gem+_C1P10 ctrl;C1P20 gem+_C1P20 ctrl;C1P30 gem+_C1P30 ctrl;C1P40 gem+_C1P40 ctrl	0.0242517	0.0187123	-0.0459379	-3.52903	0.000554057	0.00408584	-0.0647478
4.26208	4.22985	4.26168	4.11861	4.21456	4.11468	4.29694	4.27221	4.23338	4.24197	4.20445	4.22468	4.27444	4.24872	4.23675	4.22012	4.24729	4.20503	4.30834	4.30377	4.31928	4.19802	4.16615	4.1732	4.32829	4.24871	4.29672	4.17585	4.22566	4.18073	4.3181	4.31441	4.20863	4.16805	4.1949	4.22251	+			+	+		C1P10 gem+_C1P10 ctrl;C1P30 gem+_C1P30 ctrl;C1P35 gem+_C1P35 ctrl	0.0412914	0.0311085	-0.10192	-2.9664	0.110495	0.103551	-0.0438118
3.4908	3.57012	3.54716	3.33863	3.44181	3.28819	3.35931	3.55797	3.45646	3.47812	3.07474	3.58049	3.49274	3.47587	3.43409	3.5002	3.42767	3.49741	3.55268	3.6064	3.4893	3.5041	3.4738	3.42984	3.51515	3.55183	3.58026	3.56163	3.42493	3.39141	3.49085	3.5202	3.49678	3.5098	3.49489	3.49779	+						C1P10 gem+_C1P10 ctrl	0.0242925	0.0187362	-0.17982	-3.52717	0.652022	0.73536	-0.08013
4.76931	4.78623	4.77533	4.66885	4.63734	4.65007	4.76271	4.74612	4.75296	4.64173	4.63987	4.66278	4.75943	4.7549	4.77481	4.67707	4.67863	4.66602	4.76899	4.79052	4.77487	4.66399	4.68226	4.67126	4.77115	4.79009	4.78385	4.67251	4.68439	4.68182	4.77176	4.76141	4.75274	4.69548	4.69534	4.69424	+	+	+	+	+	+	C1P10 gem+_C1P10 ctrl;C1P20 gem+_C1P20 ctrl;C1P25 gem+_C1P25 ctrl;C1P30 gem+_C1P30 ctrl;C1P35 gem+_C1P35 ctrl;C1P40 gem+_C1P40 ctrl	0.000276333	0.00114851	-0.12487	-12.0011	0.00027184	0.00441026	-0.105803
4.36402	4.34364	4.33908	4.31551	4.41818	4.3271	4.2864	4.32666	4.3491	4.41523	4.39099	4.4191	4.36685	4.38393	4.36892	4.40837	4.4183	4.41595	4.33997	4.31588	4.34107	4.47805	4.39501	4.4191	4.39333	4.37015	4.42091	4.42829	4.45835	4.38052	4.39519	4.42453	4.37371	4.47006	4.39214	4.42503		+	+	+			C1P20 gem+_C1P20 ctrl;C1P25 gem+_C1P25 ctrl;C1P30 gem+_C1P30 ctrl	0.895207	0.933293	0.00468	0.140296	0.0125237	0.018803	0.0877188
4.20103	4.2324	4.2283	4.32359	4.288	4.33026	4.17566	4.16562	4.17932	4.22453	4.28023	4.30123	4.23679	4.20567	4.22088	4.25194	4.27295	4.21719	4.21867	4.16187	4.1888	4.26487	4.2945	4.25273	4.19664	4.17582	4.2041	4.27537	4.29017	4.28695	4.17475	4.16654	4.23741	4.28163	4.2695	4.27129	+	+		+	+	+	C1P10 gem+_C1P10 ctrl;C1P20 gem+_C1P20 ctrl;C1P30 gem+_C1P30 ctrl;C1P35 gem+_C1P35 ctrl;C1P40 gem+_C1P40 ctrl	0.00469974	0.00583692	0.0933741	5.69398	0.0149487	0.0218121	0.095133
5.27615	5.26067	5.28205	5.40712	5.3858	5.3749	5.27306	5.26566	5.27085	5.30722	5.35159	5.33025	5.29811	5.27209	5.3074	5.34219	5.32064	5.31267	5.316	5.33551	5.34485	5.31274	5.30222	5.26888	5.27675	5.31753	5.3125	5.28823	5.30612	5.31306	5.32618	5.30094	5.32454	5.29842	5.31039	5.30071	+	+					C1P10 gem+_C1P10 ctrl;C1P20 gem+_C1P20 ctrl	0.000521094	0.00175469	0.116319	10.197	0.0100023	0.0158444	0.0598299
3.04464	3.2538	3.32656	3.56605	3.40904	3.29144	3.04458	3.13784	3.04651	3.40932	3.41733	3.34334	3.18071	3.28603	3.38366	3.40537	3.30311	3.14769	2.98171	3.26893	3.23943	3.25588	3.28298	3.24407	3.30433	3.04599	3.27908	3.21824	3.31007	3.41094	3.24619	3.19473	3.23352	3.35289	3.37363	3.36578		+				+	C1P20 gem+_C1P20 ctrl;C1P40 gem+_C1P40 ctrl	0.139171	0.107751	0.213842	1.84265	0.00125719	0.00536571	0.313685
3.89447	3.76536	3.73779	3.60768	3.61485	3.53419	3.68723	3.65108	3.64354	3.60983	3.67939	3.66371	3.69963	3.6753	3.63642	3.58129	3.7223	3.61924	3.53174	3.56673	3.53517	3.65649	3.64229	3.83043	3.5385	3.37781	3.35439	3.75147	3.72593	3.67671	3.6384	3.51155	3.71212	3.66617	3.72492	3.59022	+				+		C1P10 gem+_C1P10 ctrl;C1P35 gem+_C1P35 ctrl	0.0175013	0.0141849	-0.213634	-3.90271	0.71946	0.801221	-0.0096434
4.5941	4.63147	4.6393	4.50136	4.54887	4.57537	4.63911	4.64846	4.61079	4.54626	4.57978	4.58211	4.69953	4.6691	4.67649	4.57588	4.56662	4.56204	4.66926	4.68795	4.63742	4.59009	4.57252	4.56936	4.67546	4.70723	4.67582	4.58415	4.58897	4.58894	4.64602	4.64076	4.64402	4.60531	4.59933	4.61904	+	+	+	+	+	+	C1P10 gem+_C1P10 ctrl;C1P20 gem+_C1P20 ctrl;C1P25 gem+_C1P25 ctrl;C1P30 gem+_C1P30 ctrl;C1P35 gem+_C1P35 ctrl;C1P40 gem+_C1P40 ctrl	0.0363237	0.0268761	-0.0797575	-3.09708	0.0173337	0.0240845	-0.0634022
4.90007	4.89261	4.84059	4.82008	4.82867	4.85025	4.85756	4.8719	4.91213	4.84029	4.8396	4.86856	4.94939	4.86831	4.8903	4.85849	4.88661	4.90371	4.90004	4.94581	4.90642	4.85832	4.8713	4.88214	4.87587	4.87362	4.87341	4.84014	4.88348	4.86165	4.90916	4.8936	4.931	4.87945	4.83682	4.83765				+		+	C1P30 gem+_C1P30 ctrl;C1P40 gem+_C1P40 ctrl	0.0972299	0.0736333	-0.0447559	-2.15687	0.176075	0.162262	-0.0310464
5.14143	5.14382	5.1463	5.27416	5.2463	5.24531	5.16511	5.14912	5.17028	5.16399	5.15363	5.12732	5.16492	5.1472	5.17803	5.13263	5.1404	5.13859	5.18142	5.20483	5.19242	5.16897	5.15758	5.15233	5.17901	5.19282	5.19431	5.14243	5.14607	5.14849	5.22077	5.21295	5.20687	5.15615	5.13641	5.14165	+			+	+	+	C1P10 gem+_C1P10 ctrl;C1P30 gem+_C1P30 ctrl;C1P35 gem+_C1P35 ctrl;C1P40 gem+_C1P40 ctrl	0.000310063	0.00149343	0.111406	11.6525	0.355347	0.362651	-0.0131941
4.84902	4.86805	4.83716	4.90529	4.92304	4.89857	4.86306	4.85828	4.86388	4.87484	4.89219	4.88207	4.87435	4.87676	4.90389	4.87186	4.86104	4.86209	4.9023	4.9244	4.92566	4.89275	4.88061	4.82985	4.87101	4.8971	4.89819	4.86308	4.86564	4.87586	4.91038	4.88939	4.92422	4.85506	4.8453	4.87399	+	+				+	C1P10 gem+_C1P10 ctrl;C1P20 gem+_C1P20 ctrl;C1P40 gem+_C1P40 ctrl	0.00765875	0.00795611	0.0575569	4.96867	0.0161669	0.0229559	0.0212876
4.02406	4.12136	4.02623	4.23682	4.1759	4.1587	4.13383	4.29109	4.26791	4.28013	4.29113	4.28201	4.29823	4.23996	4.29086	4.36559	4.36206	4.36369	4.18326	4.21958	4.1577	4.3277	4.32756	4.31964	4.13448	4.14338	4.16469	4.32647	4.31989	4.33045	4.20528	4.19774	4.29858	4.29673	4.32443	4.37017	+		+	+	+		C1P10 gem+_C1P10 ctrl;C1P25 gem+_C1P25 ctrl;C1P30 gem+_C1P30 ctrl;C1P35 gem+_C1P35 ctrl	0.0288065	0.0217995	0.133255	3.34109	0.337586	0.339503	0.0534795
4.26339	4.34391	4.33047	4.08887	4.28508	4.25941	4.32557	4.36106	4.34016	4.24276	4.29698	4.34026	4.28534	4.31302	4.29434	4.3099	4.35484	4.31622	4.24662	4.30048	4.29733	4.40261	4.2766	4.35741	4.24898	4.22426	4.34894	4.34821	4.34982	4.30799	4.29509	4.29037	4.29165	4.34042	4.36643	4.31086								0.201299	0.162144	-0.101469	-1.52772	0.178504	0.164986	-0.048931
4.63005	4.67041	4.6601	4.59924	4.6071	4.60589	4.65224	4.64464	4.64472	4.61308	4.65698	4.66966	4.67969	4.64009	4.66763	4.64132	4.65912	4.66537	4.66748	4.65497	4.68084	4.6536	4.6537	4.65833	4.66021	4.68054	4.66018	4.65858	4.6982	4.6841	4.66839	4.6699	4.67644	4.66858	4.67046	4.68948	+						C1P10 gem+_C1P10 ctrl	0.0160944	0.0130152	-0.0494448	-4.00266	0.972968	0.982821	-0.000624657
4.66497	4.689	4.71526	4.85202	4.80845	4.79687	4.70825	4.66723	4.67162	4.76763	4.83227	4.79567	4.73256	4.68514	4.73858	4.7809	4.7693	4.78526	4.7695	4.80087	4.77626	4.78416	4.77794	4.76722	4.71634	4.72605	4.78754	4.76941	4.78717	4.77052	4.78081	4.7617	4.78336	4.78811	4.78552	4.78788	+	+	+				C1P10 gem+_C1P10 ctrl;C1P20 gem+_C1P20 ctrl;C1P25 gem+_C1P25 ctrl	0.00431849	0.00539835	0.129369	5.82788	0.00699675	0.0125426	0.116159
5.05163	5.05992	5.06493	5.13688	5.12586	5.16219	5.08271	5.09756	5.0822	5.16917	5.17155	5.17481	5.08375	5.08576	5.10454	5.16652	5.1632	5.16004	5.10477	5.11133	5.10671	5.18577	5.15923	5.19195	5.09062	5.09299	5.09675	5.16351	5.17127	5.16407	5.10586	5.09541	5.12361	5.1772	5.1693	5.16573	+	+	+	+	+	+	C1P10 gem+_C1P10 ctrl;C1P20 gem+_C1P20 ctrl;C1P25 gem+_C1P25 ctrl;C1P30 gem+_C1P30 ctrl;C1P35 gem+_C1P35 ctrl;C1P40 gem+_C1P40 ctrl	0.00192872	0.00352482	0.0828136	7.24273	9.0919e-05	0.0028	0.0843525
2.63124	3.03801	2.97161	3.40823	3.16874	3.22445	3.64059	2.91663	2.91209	3.17223	3.26985	3.73494	3.23979	2.47981	2.89734	2.79207	3.05478	3.33052	2.83179	2.76586	2.892	3.26006	3.09547	3.3806	3.13926	2.56349	3.53444	2.6082	2.62158	3.09255	3.02648	2.80842	2.83693	3.26454	2.97185	3.10577	+			+			C1P10 gem+_C1P10 ctrl;C1P30 gem+_C1P30 ctrl	0.0562348	0.0420109	0.386852	2.66265	0.472738	0.517434	0.235899
3.74541	3.6287	3.56758	3.9623	4.03	3.90947	3.64768	3.5332	3.60212	3.77872	3.76992	3.85902	3.71624	3.77837	3.73858	3.70084	3.71896	3.72291	3.71625	3.78648	3.75243	3.61543	3.76392	3.69647	3.68589	3.7275	3.64183	3.67211	3.71074	3.67301	3.70785	3.70065	3.65487	3.67428	3.68982	3.77224	+	+					C1P10 gem+_C1P10 ctrl;C1P20 gem+_C1P20 ctrl	0.0069843	0.00757501	0.320024	5.09965	0.00888468	0.0149929	0.208222
3.96715	4.01321	3.99531	4.0575	4.03472	3.97996	3.99462	4.03725	4.04213	3.98662	3.96949	3.96379	4.03917	4.05461	4.01469	4.02693	3.95938	4.03591	4.04339	4.04264	4.00991	3.97075	4.01151	4.00593	4.0213	4.03312	4.05451	3.96689	4.00066	3.9885	4.08837	4.04606	4.03146	4.03009	4.00747	3.98223		+			+		C1P20 gem+_C1P20 ctrl;C1P35 gem+_C1P35 ctrl	0.293558	0.258263	0.0321707	1.20807	0.0362595	0.0383231	-0.051369
5.99876	5.9484	5.88166	6.00242	6.05854	6.01132	5.95664	5.92419	5.84188	6.01264	6.03364	6.02022	5.9278	5.95467	5.76158	6.0286	5.87058	5.99732	5.99224	6.02594	5.96107	6.04621	6.0784	6.05904	5.96953	5.96751	5.93967	6.08434	6.10644	6.11252	5.95997	5.98363	5.99282	6.08533	6.07309	6.03913		+		+	+	+	C1P20 gem+_C1P20 ctrl;C1P30 gem+_C1P30 ctrl;C1P35 gem+_C1P35 ctrl;C1P40 gem+_C1P40 ctrl	0.100364	0.07586	0.0811513	2.12862	0.0298718	0.0341268	0.114598
4.26934	4.24893	4.25306	4.01209	4.13724	4.12763	4.23215	4.23724	4.25363	4.25537	4.25745	4.27269	4.19221	4.2324	4.27489	4.29302	4.32283	4.30821	4.2796	4.28152	4.30872	4.27724	4.24036	4.28276	4.26374	4.25778	4.22525	4.25862	4.26236	4.23986	4.25252	4.2329	4.23682	4.29312	4.29477	4.30454	+					+	C1P10 gem+_C1P10 ctrl;C1P40 gem+_C1P40 ctrl	0.0154787	0.0126086	-0.164791	-4.04977	0.069851	0.0683025	0.0208308
4.21317	4.23803	4.21991	4.33302	4.38387	4.36597	4.27413	4.2548	4.26876	4.3089	4.33952	4.32852	4.18757	4.20128	4.24313	4.29918	4.31665	4.27056	4.24964	4.27867	4.28071	4.30783	4.29649	4.28216	4.26545	4.23667	4.1845	4.3097	4.33307	4.32028	4.2437	4.26017	4.26306	4.33332	4.32759	4.36419	+	+	+		+	+	C1P10 gem+_C1P10 ctrl;C1P20 gem+_C1P20 ctrl;C1P25 gem+_C1P25 ctrl;C1P35 gem+_C1P35 ctrl;C1P40 gem+_C1P40 ctrl	0.00117841	0.00212673	0.137247	8.24827	0.00495809	0.0102789	0.0597502
4.27007	4.31316	4.20133	4.56505	4.61188	4.24566	4.28843	4.29549	4.17506	4.41019	4.43726	4.29664	4.19431	4.18341	4.10277	4.30063	4.21945	4.26854	3.97426	4.25242	4.19807	4.29806	4.32476	4.27674	4.07089	4.05633	4.12276	4.26127	4.25146	4.34713	4.19676	4.18312	4.23465	4.2826	4.34181	4.19169					+		C1P35 gem+_C1P35 ctrl	0.14996	0.117176	0.212672	1.77842	0.0917695	0.0867639	0.128369
3.84216	3.88678	3.88612	3.2493	3.32266	3.13102	3.85974	3.90581	3.82577	3.42446	3.18983	3.08624	3.62382	3.71484	3.71851	3.69668	3.3186	3.34234	3.71462	3.72267	3.73642	3.14657	3.2016	3.03813	3.53982	3.67372	3.49647	3.20111	3.26716	3.52732	3.35486	3.35025	3.56479	3.21331	3.38792	3.32951	+	+		+			C1P10 gem+_C1P10 ctrl;C1P20 gem+_C1P20 ctrl;C1P30 gem+_C1P30 ctrl	0.00038303	0.00163455	-0.637363	-11.0377	0.00357417	0.00866495	-0.630265
4.64792	4.68024	4.63376	4.64492	4.71323	4.6771	4.68876	4.67712	4.67724	4.75514	4.74051	4.69857	4.65554	4.54503	4.64915	4.73099	4.72975	4.69009	4.67537	4.71037	4.68553	4.70838	4.71285	4.6447	4.69168	4.69865	4.67308	4.71543	4.7229	4.7224	4.68125	4.57639	4.66492	4.70269	4.71004	4.75916		+			+		C1P20 gem+_C1P20 ctrl;C1P35 gem+_C1P35 ctrl	0.366962	0.350367	0.0244436	1.0163	0.0442568	0.0449767	0.0503672
4.70286	4.68432	4.61023	4.51622	4.5624	4.56674	4.63233	4.64987	4.59781	4.70443	4.63344	4.64294	4.61039	4.64182	4.55272	4.65099	4.61321	4.69106	4.60648	4.62104	4.60322	4.63752	4.63232	4.63734	4.61855	4.67772	4.62679	4.67483	4.66154	4.64523	4.59945	4.59858	4.60966	4.63396	4.66775	4.62481	+			+			C1P10 gem+_C1P10 ctrl;C1P30 gem+_C1P30 ctrl	0.0227439	0.0178346	-0.117349	-3.60071	0.281265	0.274106	0.0335976
5.09925	5.07692	5.06973	4.9491	4.95203	4.93757	5.07812	5.07026	5.07712	5.10697	5.08586	5.06765	5.12056	5.09584	5.10259	5.10233	5.12409	5.10775	5.07256	5.06327	5.06045	5.11138	5.09735	5.12534	5.07862	5.05856	5.08783	5.09196	5.0868	5.07305	5.07874	5.06277	5.07838	5.09544	5.08917	5.09369	+			+		+	C1P10 gem+_C1P10 ctrl;C1P30 gem+_C1P30 ctrl;C1P40 gem+_C1P40 ctrl	0.0001655	0.000245989	-0.135729	-13.6775	0.372622	0.386642	0.0116617
5.02583	5.01621	5.06072	4.9568	4.96316	4.96388	5.04516	5.02073	5.04777	4.97719	4.95282	4.91377	5.01122	5.01149	5.01198	4.93009	5.00884	4.97946	5.01814	5.00164	4.96157	4.99032	4.98587	4.93539	4.98579	5.024	5.05585	4.96531	5.00105	5.04461	5.02931	5.01358	5.01192	5.03419	5.01339	5.00043	+	+					C1P10 gem+_C1P10 ctrl;C1P20 gem+_C1P20 ctrl	0.00599397	0.00675611	-0.0729721	-5.32287	0.0115642	0.0177624	-0.0899574
3.7756	3.73589	3.7555	3.84539	3.86561	3.75411	3.76718	3.73167	3.78416	3.84714	3.81164	3.80348	3.7763	3.84252	3.75156	3.80792	3.82248	3.82144	3.70351	3.78971	3.72238	3.85364	3.84253	3.86734	3.88267	3.79754	3.70203	3.87065	3.84616	3.82587	3.8404	3.79849	3.82714	3.87049	3.84587	3.83629		+		+			C1P20 gem+_C1P20 ctrl;C1P30 gem+_C1P30 ctrl	0.141843	0.110003	0.0660441	1.82625	0.0432437	0.0442852	0.0597517
4.13033	4.14909	4.13211	4.00095	4.05406	3.94061	4.142	4.23915	4.19973	4.18927	4.18453	4.14089	4.21764	4.21492	4.22186	4.21698	4.22192	4.22182	4.24429	4.2125	4.20478	4.17404	4.2223	4.20084	4.19626	4.16611	4.19521	4.18623	4.17399	4.15974	4.18534	4.18526	4.1865	4.22214	4.16892	4.2456	+						C1P10 gem+_C1P10 ctrl	0.0141274	0.0116253	-0.138639	-4.16155	0.530195	0.593573	-0.022059
4.8566	4.85866	4.87952	4.89511	4.92336	4.91909	4.85838	4.84378	4.8821	4.89676	4.92339	4.89343	4.90354	4.91302	4.91506	4.8878	4.93289	4.91833	4.90485	4.90834	4.87356	4.93175	4.91102	4.92059	4.86167	4.88835	4.89375	4.90497	4.91592	4.92016	4.90676	4.90927	4.96904	4.94257	4.90244	4.93093	+	+			+		C1P10 gem+_C1P10 ctrl;C1P20 gem+_C1P20 ctrl;C1P35 gem+_C1P35 ctrl	0.0141406	0.0116207	0.0475936	4.1604	0.0422796	0.0431482	0.0431089
4.0589	4.03627	4.02558	4.15114	4.0602	4.15386	4.01485	4.09713	4.05111	4.13837	4.18229	4.18154	3.99524	3.99381	3.98636	4.14688	4.11429	4.14594	4.00101	3.9734	4.01657	4.17213	4.14038	4.16549	3.94789	4.03357	4.0211	4.13874	4.1384	4.20181	4.06439	4.00682	4.04108	4.08421	4.11023	4.15812	+	+	+	+	+		C1P10 gem+_C1P10 ctrl;C1P20 gem+_C1P20 ctrl;C1P25 gem+_C1P25 ctrl;C1P30 gem+_C1P30 ctrl;C1P35 gem+_C1P35 ctrl	0.0652096	0.0481656	0.0814838	2.52212	0.0154246	0.0224165	0.113038
5.00866	5.01616	5.04483	5.10687	5.09534	5.08019	5.00216	5.03053	5.04313	4.97487	5.01976	4.99029	5.03637	5.04593	5.05973	5.01823	4.971	4.97097	5.04246	5.00511	5.04961	4.95929	4.97074	4.9726	5.01645	5.08554	5.01584	4.94703	5.04	4.94259	5.09776	5.04784	5.03215	5.05408	5.0171	5.05794	+		+	+			C1P10 gem+_C1P10 ctrl;C1P25 gem+_C1P25 ctrl;C1P30 gem+_C1P30 ctrl	0.0062199	0.00696774	0.0709195	5.26816	0.16568	0.151888	-0.0302966
3.94939	3.97257	3.91348	3.3778	3.98605	3.75197	4.12842	4.01467	3.94292	4.04704	4.00784	4.09572	4.0099	4.0281	4.03109	4.07418	4.04419	4.04644	4.04843	4.07069	3.99864	4.03512	4.08241	3.9884	4.019	4.04968	4.03229	4.04541	4.01339	4.01863	4.00842	4.05255	3.98017	4.04815	4.06668	4.02891								0.24898	0.208109	-0.239871	-1.34786	0.736527	0.814418	0.0215325
3.64943	3.64363	3.66685	3.67751	3.68706	3.74332	3.63407	3.78637	3.70744	3.70964	3.75841	3.71672	3.60471	3.7031	3.69688	3.6999	3.67044	3.56062	3.6641	3.71924	3.634	3.65804	3.60139	3.42919	3.64778	3.62274	3.53535	3.65461	3.64213	3.62488	3.67404	3.63896	3.68411	3.58358	3.53059	3.60491						+	C1P40 gem+_C1P40 ctrl	0.0852709	0.0640813	0.049326	2.27484	0.704563	0.787979	0.0189579
4.55906	4.56967	4.48495	4.85477	4.88644	4.87126	4.57051	4.73896	4.81266	4.81529	4.88003	4.87344	4.75009	4.7092	4.73105	4.83458	4.82528	4.82589	4.81564	4.78643	4.80414	4.89711	4.85665	4.81831	4.75269	4.73917	4.72619	4.84268	4.87919	4.91292	4.81217	4.82905	4.81942	4.86638	4.882	4.85723	+		+		+	+	C1P10 gem+_C1P10 ctrl;C1P25 gem+_C1P25 ctrl;C1P35 gem+_C1P35 ctrl;C1P40 gem+_C1P40 ctrl	0.000293496	0.00132308	0.332929	11.8175	0.116545	0.108052	0.148875
3.1683	3.21187	3.27116	3.494	3.40048	3.23467	3.06438	3.31224	3.25777	2.88323	3.385	3.44668	3.05242	3.20594	3.30263	3.30299	3.06658	3.24886	3.35174	3.39172	3.33557	3.27511	3.22311	3.16463	3.40918	3.28799	3.23724	3.1939	3.10563	3.26169	3.30052	3.43273	3.23125	3.34538	3.12635	3.38017				+			C1P30 gem+_C1P30 ctrl	0.122276	0.0931444	0.159274	1.95484	0.896456	0.934078	0.0268389
3.63178	3.18485	3.68199	3.73968	3.74805	3.27116	3.6461	3.55457	3.57062	3.67955	3.64407	3.69142	3.62899	3.6379	3.67742	3.66333	3.65169	3.70138	3.65608	3.61267	3.62356	3.70301	3.68268	3.69078	3.67297	3.70464	3.63266	3.66196	3.76658	3.76211	3.58054	3.17635	3.66515	3.73224	3.71752	3.78659				+			C1P30 gem+_C1P30 ctrl	0.717255	0.801686	0.0867588	0.388767	0.061908	0.0604132	0.0812512
4.30899	4.28929	4.29232	4.20936	4.2709	4.24166	4.26286	4.2899	4.30989	4.26834	4.2462	4.25001	4.31346	4.28676	4.28455	4.28969	4.24903	4.23023	4.27255	4.31266	4.35702	4.27457	4.19958	4.22479	4.28356	4.30031	4.30999	4.28348	4.24682	4.28919	4.28149	4.24256	4.32625	4.28894	4.24116	4.24651	+						C1P10 gem+_C1P10 ctrl	0.0402914	0.0301523	-0.0562223	-2.99117	0.0985018	0.093052	-0.0326994
4.24158	4.27758	4.22747	4.33718	4.38735	4.27794	4.25222	4.32066	4.23117	4.46833	4.50609	4.49321	4.32589	4.32595	4.36673	4.47695	4.47622	4.47221	4.3511	4.47896	4.38314	4.43616	4.41705	4.47403	4.33187	4.34292	4.36855	4.50281	4.45465	4.48691	4.42984	4.39207	4.38616	4.46707	4.51644	4.48524		+	+		+	+	C1P20 gem+_C1P20 ctrl;C1P25 gem+_C1P25 ctrl;C1P35 gem+_C1P35 ctrl;C1P40 gem+_C1P40 ctrl	0.0712558	0.052755	0.0852825	2.43938	0.00162805	0.00588564	0.22119
3.54068	3.65391	3.58846	3.65769	3.61701	3.73352	3.59748	3.65525	3.59162	3.77308	3.85946	3.72031	3.68154	3.63884	3.59751	3.76359	3.7187	3.80465	3.5627	3.63181	3.66067	3.77288	3.73727	3.69183	3.50901	3.41796	3.43904	3.70044	3.70489	3.82267	3.65192	3.58871	3.7825	3.76793	3.76302	3.73674		+	+	+	+		C1P20 gem+_C1P20 ctrl;C1P25 gem+_C1P25 ctrl;C1P30 gem+_C1P30 ctrl;C1P35 gem+_C1P35 ctrl	0.188163	0.150118	0.0750562	1.58492	0.0201726	0.0262762	0.1695
4.23103	4.24367	4.22694	4.04721	4.20513	4.12483	4.20915	4.22004	4.20583	4.1688	4.16112	4.18331	4.25239	4.2097	4.23303	4.13916	4.1698	4.18251	4.2223	4.22133	4.24295	4.19571	4.20806	4.21768	4.21329	4.22934	4.22433	4.18705	4.19804	4.20758	4.2034	4.1988	4.20334	4.17537	4.18817	4.18484		+	+		+	+	C1P20 gem+_C1P20 ctrl;C1P25 gem+_C1P25 ctrl;C1P35 gem+_C1P35 ctrl;C1P40 gem+_C1P40 ctrl	0.0778277	0.0578338	-0.108154	-2.35806	0.00647898	0.0121647	-0.0405947
4.13185	4.20925	4.20472	4.30881	4.10267	4.19546	4.24661	4.16537	4.11373	4.24541	4.23093	4.22816	4.17056	4.1379	4.20059	4.20241	4.25111	4.24533	4.14589	4.24065	4.19489	4.22618	4.23256	4.1963	4.15741	4.11555	4.16439	4.20664	4.27501	4.17936	4.1679	4.19048	4.24181	4.27764	4.23017	4.25581								0.768453	0.841177	0.0203753	0.31508	0.2016	0.18864	0.0595991
4.22631	4.21493	4.20991	4.29326	4.31257	4.35487	4.24127	4.20429	4.24857	4.17508	4.18068	4.19372	4.19872	4.20812	4.21424	4.18902	4.18042	4.16851	4.20029	4.18713	4.25194	4.17117	4.16591	4.15748	4.24681	4.22844	4.26485	4.20456	4.15887	4.23958	4.25095	4.20237	4.19668	4.15342	4.20151	4.20253	+	+	+				C1P10 gem+_C1P10 ctrl;C1P20 gem+_C1P20 ctrl;C1P25 gem+_C1P25 ctrl	0.00539794	0.0063609	0.103187	5.48019	0.0310032	0.0349462	-0.0482173
3.84905	3.89335	3.92939	4.00313	4.08015	4.06907	3.95169	3.88483	3.91024	4.062	4.08189	4.05347	3.9764	3.93725	4.01734	4.06071	4.01593	4.03862	3.9493	3.94794	4.00866	3.98429	4.01528	4.02626	3.93381	3.93967	3.96721	4.01649	4.00452	4.04159	3.96212	3.92318	3.91776	4.03249	4.03675	4.02806	+	+			+	+	C1P10 gem+_C1P10 ctrl;C1P20 gem+_C1P20 ctrl;C1P35 gem+_C1P35 ctrl;C1P40 gem+_C1P40 ctrl	0.00870211	0.00852359	0.160188	4.79149	0.00210571	0.00639465	0.150198
3.96279	3.99044	3.98453	4.05703	4.0678	4.17609	4.0522	3.96414	4.07311	4.10531	4.11224	4.09276	4.05863	3.98445	4.08952	4.09426	4.04239	4.07827	4.10536	4.07008	4.06763	4.04887	4.06744	4.06198	4.00948	4.06506	4.0285	4.06176	4.07806	3.9923	4.00737	4.01585	4.09897	4.11616	4.08564	4.1057	+						C1P10 gem+_C1P10 ctrl	0.0359119	0.026545	0.121051	3.10885	0.0954276	0.0904155	0.0736195
3.86935	3.84854	3.93624	3.43648	3.53474	3.76632	3.86098	3.92173	3.91546	3.79267	3.90238	3.82913	3.88822	3.93529	3.82993	3.8916	3.90304	3.90187	3.84383	3.81882	3.85065	3.81887	3.78633	3.80168	3.85719	3.82721	3.88714	3.84687	3.80551	3.81635	3.80032	3.82648	3.81579	3.88666	3.88995	3.84492	+					+	C1P10 gem+_C1P10 ctrl;C1P40 gem+_C1P40 ctrl	0.0393038	0.0293477	-0.30553	-3.01636	0.197703	0.18475	-0.0579967
5.47547	5.48985	5.50924	5.51908	5.53998	5.51741	5.49705	5.48956	5.51962	5.56906	5.54667	5.556	5.48483	5.48013	5.51161	5.56926	5.58354	5.55212	5.50682	5.49226	5.50888	5.55214	5.5305	5.55565	5.51155	5.5266	5.50238	5.53881	5.54957	5.53811	5.5259	5.52413	5.51652	5.54958	5.56352	5.55887	+	+	+	+	+	+	C1P10 gem+_C1P10 ctrl;C1P20 gem+_C1P20 ctrl;C1P25 gem+_C1P25 ctrl;C1P30 gem+_C1P30 ctrl;C1P35 gem+_C1P35 ctrl;C1P40 gem+_C1P40 ctrl	0.0493746	0.0364468	0.0339716	2.78876	0.00771959	0.0138277	0.0551674
3.58605	3.56223	3.53189	3.77058	3.70907	3.64865	3.41727	3.58824	3.49152	3.17356	3.57809	3.56299	3.53566	3.47666	3.47351	3.6294	3.55792	3.64853	3.52278	3.64235	3.60072	3.61474	3.53851	3.57857	3.50117	3.56078	3.36252	3.56742	3.59349	3.58242	3.51279	3.65145	3.62593	3.58994	3.51592	3.56757	+		+				C1P10 gem+_C1P10 ctrl;C1P25 gem+_C1P25 ctrl	0.0178882	0.0143481	0.149379	3.87691	0.689265	0.772831	-0.0607978
3.68459	3.87442	3.82164	3.0162	3.85035	3.92272	3.86737	3.85304	3.7466	3.81122	3.91271	3.90136	3.85602	3.80449	3.79283	3.81312	3.81523	3.77171	3.78731	3.81365	3.80033	3.78684	3.87985	3.85138	3.83735	3.75095	3.76379	3.79775	3.81563	3.79015	3.81385	3.8655	3.84107	3.80713	3.76355	3.80356								0.542275	0.600828	-0.197129	-0.665271	0.349331	0.354835	0.0527565
3.99068	3.96144	4.01761	4.07011	3.89324	4.01899	4.04598	4.07396	4.05809	4.08622	4.04752	4.09987	4.0403	4.02967	4.08168	4.08225	4.06253	4.02051	4.03324	4.00408	4.02783	4.0348	3.93304	4.02688	4.01718	4.07	4.03019	3.97324	4.04844	4.02325	4.01807	4.0452	4.09706	4.03558	4.01528	4.04174								0.942725	0.965138	0.00420491	0.0764592	0.35303	0.35936	0.0185281
4.87787	4.88459	4.88304	5.00076	5.02437	5.02118	4.87306	4.85692	4.84433	4.9477	4.96312	4.95995	4.8725	4.85189	4.86881	4.94788	4.95494	4.94554	4.8619	4.86269	4.87609	4.97833	4.96796	4.97184	4.85019	4.89318	4.86876	4.95383	4.97297	4.97027	4.89343	4.87224	4.91421	4.98822	4.98019	4.97734	+	+	+	+	+	+	C1P10 gem+_C1P10 ctrl;C1P20 gem+_C1P20 ctrl;C1P25 gem+_C1P25 ctrl;C1P30 gem+_C1P30 ctrl;C1P35 gem+_C1P35 ctrl;C1P40 gem+_C1P40 ctrl	6.37407e-05	0	0.133599	17.4206	0.000492556	0.00393533	0.0988172
3.98179	3.98382	3.94055	4.03899	4.07991	4.05679	3.93532	4.00539	4.04042	4.0852	4.08496	4.08766	4.05123	4.00777	4.02867	4.10717	4.07634	4.08893	4.0264	4.05682	4.06073	4.11033	4.09688	4.09846	4.01754	4.08554	4.06468	4.06626	4.09774	4.08208	4.04193	4.06523	4.08402	4.08638	4.07949	4.10912	+	+	+	+			C1P10 gem+_C1P10 ctrl;C1P20 gem+_C1P20 ctrl;C1P25 gem+_C1P25 ctrl;C1P30 gem+_C1P30 ctrl	0.00816197	0.0081937	0.0898432	4.87977	0.0405817	0.0418618	0.0922274
4.31755	4.32829	4.25962	4.20339	4.23977	4.20364	4.33434	4.31305	4.35334	4.38332	4.35525	4.35569	4.33578	4.34157	4.39682	4.38746	4.40292	4.39561	4.38377	4.40317	4.38465	4.35194	4.39393	4.34709	4.365	4.38117	4.41648	4.38987	4.36356	4.38137	4.40535	4.41712	4.40061	4.37703	4.38204	4.36541	+					+	C1P10 gem+_C1P10 ctrl;C1P40 gem+_C1P40 ctrl	0.0245074	0.0188795	-0.0862207	-3.5174	0.104365	0.0975381	0.0311756
5.46944	5.48304	5.49862	5.33905	5.35429	5.32269	5.52081	5.50634	5.52758	5.39629	5.39622	5.39476	5.5403	5.53105	5.54829	5.41967	5.40729	5.41056	5.54982	5.54866	5.55113	5.39775	5.40026	5.39647	5.52096	5.56601	5.5446	5.38002	5.39227	5.3935	5.54911	5.53728	5.54057	5.39664	5.39451	5.40165	+	+	+	+	+	+	C1P10 gem+_C1P10 ctrl;C1P20 gem+_C1P20 ctrl;C1P25 gem+_C1P25 ctrl;C1P30 gem+_C1P30 ctrl;C1P35 gem+_C1P35 ctrl;C1P40 gem+_C1P40 ctrl	0.000307991	0.00150189	-0.145024	-11.6725	4.08416e-05	0.00312088	-0.122487
3.41982	3.39523	2.54956	3.39046	3.78095	3.22622	3.54289	3.29882	3.09795	3.62984	3.81861	3.70711	3.67972	3.51471	3.58183	3.53704	3.59222	3.67614	3.49194	3.6483	3.55285	3.06254	3.6232	3.62606	3.46726	3.63649	3.63382	3.59568	3.62121	3.62676	3.42392	3.60103	3.57302	3.47847	3.53547	3.60776		+					C1P20 gem+_C1P20 ctrl	0.355656	0.335589	0.344341	1.04344	0.0441797	0.0449581	0.405303
3.73637	3.71821	3.64321	3.62857	3.55972	3.21072	3.70248	3.79504	3.75176	3.71869	3.71858	3.67402	3.76028	3.67787	3.77974	3.72812	3.66003	3.63655	3.59412	3.6688	3.67153	3.77086	3.71559	3.73523	3.75293	3.70046	3.64476	3.74027	3.74391	3.61438	3.70408	3.68866	3.64449	3.70389	3.66737	3.71557				+			C1P30 gem+_C1P30 ctrl	0.153458	0.120029	-0.232933	-1.75865	0.207196	0.194007	-0.0459957
4.57086	4.57353	4.60726	4.59666	4.61022	4.61332	4.56564	4.58888	4.57607	4.6752	4.67385	4.67602	4.60518	4.57278	4.61287	4.70488	4.69273	4.66227	4.61466	4.59906	4.62394	4.67237	4.6724	4.65525	4.61917	4.61382	4.60246	4.65537	4.6683	4.67332	4.59998	4.60425	4.63684	4.68167	4.68622	4.69293		+	+	+	+	+	C1P20 gem+_C1P20 ctrl;C1P25 gem+_C1P25 ctrl;C1P30 gem+_C1P30 ctrl;C1P35 gem+_C1P35 ctrl;C1P40 gem+_C1P40 ctrl	0.148355	0.115733	0.0228496	1.78765	0.000130053	0.00477157	0.0981598
4.58486	4.58729	4.59441	4.42886	4.48651	4.46884	4.60233	4.57799	4.59808	4.55585	4.55731	4.54496	4.58035	4.55806	4.59247	4.5577	4.5782	4.53694	4.5684	4.57313	4.59455	4.54592	4.53812	4.51979	4.56681	4.56057	4.59072	4.55982	4.55357	4.55526	4.58657	4.5864	4.57781	4.55451	4.54725	4.56745	+	+		+		+	C1P10 gem+_C1P10 ctrl;C1P20 gem+_C1P20 ctrl;C1P30 gem+_C1P30 ctrl;C1P40 gem+_C1P40 ctrl	0.00180596	0.0036251	-0.127451	-7.37029	0.0090302	0.0150683	-0.0400922
4.28416	4.26407	4.18214	4.18405	4.21129	4.21165	4.22548	4.28555	4.27375	4.3489	4.22416	4.2853	4.25928	4.33082	4.20638	4.30411	4.2959	4.34458	4.34785	4.34297	4.32326	4.29633	4.31699	4.29778	4.38002	4.40032	4.40108	4.36862	4.31753	4.29758	4.37622	4.40161	4.39162	4.32177	4.35923	4.3087				+	+	+	C1P30 gem+_C1P30 ctrl;C1P35 gem+_C1P35 ctrl;C1P40 gem+_C1P40 ctrl	0.274635	0.237435	-0.0411234	-1.26473	0.576793	0.653855	0.0245279
5.06265	5.09219	5.0827	4.94868	4.98725	4.99893	5.08526	5.0928	5.11801	5.03003	5.05503	5.05215	5.11282	5.1028	5.12439	5.06044	5.06359	5.04812	5.09917	5.12336	5.12707	5.05467	5.05585	5.02398	5.05741	5.08949	5.09704	5.02579	5.06204	5.07038	5.09904	5.09394	5.12021	5.06238	5.04963	5.0524	+	+	+	+		+	C1P10 gem+_C1P10 ctrl;C1P20 gem+_C1P20 ctrl;C1P25 gem+_C1P25 ctrl;C1P30 gem+_C1P30 ctrl;C1P40 gem+_C1P40 ctrl	0.00449326	0.00575188	-0.100895	-5.76477	0.0139061	0.0205318	-0.0529553
3.85317	4.02216	3.96259	3.8767	3.82953	3.83063	3.94516	3.85084	3.84712	3.84302	3.82918	3.93021	3.94584	3.87322	3.83402	3.84144	3.93064	3.92343	4.05451	3.96143	4.04198	3.90281	3.99557	3.98702	3.8288	3.97837	3.94645	3.91939	3.87845	3.95816	3.92207	3.76678	3.77334	3.93424	3.92537	3.90062								0.125125	0.0959305	-0.100356	-1.93478	0.778257	0.850098	-0.0135682
3.96307	3.92554	3.86022	3.95319	3.9093	3.92372	3.93969	3.81164	3.84422	3.72521	3.83118	3.84452	3.8292	3.75096	3.82272	3.81768	3.67532	3.7679	3.78505	3.80552	3.95772	3.91451	3.76689	3.85546	3.74747	3.84465	3.806	3.68461	3.74536	3.75638	3.75872	3.84656	3.78664	3.76613	3.77032	3.66621								0.722608	0.806197	0.0124601	0.380952	0.294774	0.288701	-0.0648785
4.20282	4.23465	4.20519	4.25463	4.31295	4.25489	4.24947	4.2229	4.22407	4.27009	4.25948	4.26729	4.20414	4.19719	4.22176	4.27882	4.27121	4.26946	4.22876	4.22274	4.21702	4.2514	4.23837	4.24378	4.23797	4.2267	4.2588	4.25341	4.25085	4.23319	4.22429	4.20967	4.20638	4.24272	4.27947	4.28116	+	+	+	+		+	C1P10 gem+_C1P10 ctrl;C1P20 gem+_C1P20 ctrl;C1P25 gem+_C1P25 ctrl;C1P30 gem+_C1P30 ctrl;C1P40 gem+_C1P40 ctrl	0.0522999	0.0388036	0.0599351	2.73265	0.0222429	0.0278647	0.0334757
3.92645	3.95687	3.9217	3.29531	3.90392	3.84574	3.91118	3.79113	3.80991	3.94647	3.91407	3.84695	3.84093	3.89975	3.83541	3.88779	3.95727	3.90939	3.86641	3.87087	3.90763	3.91489	3.84688	3.9168	3.81989	3.89823	3.79056	3.95774	3.92323	3.91179	3.78021	3.92735	3.84761	3.89879	3.91393	3.94899								0.262058	0.222613	-0.253353	-1.30449	0.241842	0.231009	0.0650867
3.6696	3.62554	3.65864	3.827	3.74738	3.72748	3.68569	3.71205	3.77071	3.6625	3.6734	3.70384	3.75023	3.71449	3.70606	3.70333	3.70838	3.68145	3.74873	3.7715	3.70866	3.6462	3.65651	3.64232	3.76654	3.76622	3.86594	3.71328	3.70607	3.65972	3.71578	3.7387	3.68067	3.66618	3.74541	3.67398	+			+	+		C1P10 gem+_C1P10 ctrl;C1P30 gem+_C1P30 ctrl;C1P35 gem+_C1P35 ctrl	0.0249246	0.0190796	0.116028	3.49874	0.200282	0.187183	-0.0429033
4.44393	4.41577	4.45795	4.38353	4.3822	4.38543	4.39555	4.40757	4.40117	4.4629	4.48115	4.54512	4.45026	4.41605	4.46547	4.4782	4.48038	4.50262	4.41509	4.42528	4.43318	4.50175	4.48653	4.48088	4.33148	4.42316	4.34304	4.49082	4.5091	4.51794	4.36256	4.35978	4.36094	4.49007	4.48367	4.48673	+	+		+	+	+	C1P10 gem+_C1P10 ctrl;C1P20 gem+_C1P20 ctrl;C1P30 gem+_C1P30 ctrl;C1P35 gem+_C1P35 ctrl;C1P40 gem+_C1P40 ctrl	0.0111457	0.00984471	-0.055497	-4.4617	0.0195537	0.0255794	0.0949616
4.4252	4.45579	4.46426	4.44868	4.44831	4.43991	4.45005	4.45129	4.46067	4.47661	4.4858	4.47336	4.48538	4.47755	4.48939	4.47788	4.50575	4.49566	4.46564	4.48127	4.47751	4.50172	4.49875	4.48188	4.50657	4.49132	4.50404	4.49508	4.51921	4.5164	4.48114	4.4969	4.5258	4.51745	4.4994	4.51095		+					C1P20 gem+_C1P20 ctrl	0.830589	0.887323	-0.00278664	-0.228328	0.00801405	0.0141201	0.0245881
3.82938	3.80919	3.6796	3.75386	3.85435	3.7949	3.81725	3.77994	3.78881	3.83072	3.7987	3.83479	3.73112	3.78426	3.74665	3.80585	3.81979	3.80629	3.79262	3.80148	3.77258	3.7735	3.80091	3.78061	3.77021	3.77912	3.79501	3.80267	3.77756	3.76208	3.76712	3.75244	3.783	3.82156	3.8281	3.83009			+			+	C1P25 gem+_C1P25 ctrl;C1P40 gem+_C1P40 ctrl	0.635382	0.719818	0.0283107	0.512377	0.179156	0.165557	0.0260686
4.39694	4.39909	4.42402	4.40119	4.46123	4.42465	4.38668	4.38542	4.42006	4.39707	4.37705	4.36892	4.42365	4.45323	4.45766	4.36923	4.40558	4.35899	4.39964	4.39191	4.37192	4.39367	4.39006	4.36144	4.43277	4.46949	4.45347	4.3647	4.37915	4.36783	4.37718	4.40539	4.38767	4.39348	4.39204	4.42068			+		+		C1P25 gem+_C1P25 ctrl;C1P35 gem+_C1P35 ctrl	0.316035	0.284681	0.0223417	1.14508	0.309862	0.306818	-0.0163752
3.78871	3.58961	3.65868	3.65472	3.78188	3.71208	3.54147	3.55883	3.54337	3.7636	3.82155	3.76441	3.64416	3.63472	3.65328	3.79705	3.73	3.79802	3.81441	3.75885	3.79222	3.85457	3.73415	3.78543	3.71517	3.62443	3.62217	3.81591	3.82435	3.82277	3.83855	3.75972	3.8433	3.76816	3.86399	3.79826		+	+		+		C1P20 gem+_C1P20 ctrl;C1P25 gem+_C1P25 ctrl;C1P35 gem+_C1P35 ctrl	0.618077	0.701603	0.0372268	0.53965	0.000296143	0.0041571	0.235296
4.34724	4.34062	4.4193	4.17538	4.23069	4.21503	4.35191	4.39895	4.42508	4.24782	4.26419	4.18102	4.39723	4.36211	4.36527	4.23679	4.22047	4.21659	4.36953	4.3788	4.33951	4.24961	4.21814	4.19677	4.25662	4.31829	4.27452	4.21356	4.15025	4.2548	4.35938	4.33545	4.35317	4.25697	4.21486	4.25154	+	+	+	+		+	C1P10 gem+_C1P10 ctrl;C1P20 gem+_C1P20 ctrl;C1P25 gem+_C1P25 ctrl;C1P30 gem+_C1P30 ctrl;C1P40 gem+_C1P40 ctrl	0.00575596	0.00661044	-0.162019	-5.38329	0.00839068	0.014167	-0.160971
4.73008	4.71845	4.73566	4.65981	4.6444	4.66621	4.76773	4.6894	4.72783	4.77134	4.76891	4.77267	4.76622	4.76515	4.80212	4.75537	4.80748	4.79184	4.78005	4.78223	4.76152	4.78188	4.78198	4.7897	4.7276	4.79365	4.75823	4.80149	4.78249	4.77999	4.79996	4.78024	4.7935	4.78078	4.75279	4.78035	+						C1P10 gem+_C1P10 ctrl	0.000974524	0.00179355	-0.071255	-8.66851	0.132673	0.12091	0.0426553
4.95121	5.02883	4.9679	4.94373	4.91413	4.94815	4.97074	5.04694	5.00265	4.96796	5.06629	5.06222	5.05089	5.01573	5.05538	5.03807	5.01846	5.03669	5.0527	5.08866	5.09959	5.01019	4.96436	4.9725	4.9858	4.97592	5.01817	5.01041	5.00129	5.00149	5.08663	5.04857	5.02033	5.02539	5.03849	4.98362				+			C1P30 gem+_C1P30 ctrl	0.141703	0.109897	-0.0473092	-1.8271	0.550555	0.619554	0.0253801
4.66653	4.68313	4.68751	4.6651	4.69201	4.66871	4.66572	4.66385	4.66572	4.71175	4.73332	4.74638	4.66929	4.68926	4.69708	4.68367	4.67895	4.70423	4.7257	4.75921	4.76462	4.69132	4.70241	4.69538	4.68831	4.70903	4.69458	4.69202	4.69962	4.70443	4.73288	4.70197	4.78285	4.67631	4.68217	4.64817		+		+			C1P20 gem+_C1P20 ctrl;C1P30 gem+_C1P30 ctrl	0.738909	0.818719	-0.00378116	-0.357317	0.00295156	0.00772505	0.0653866
4.63546	4.61884	4.61813	4.50668	4.51873	4.54834	4.63954	4.61181	4.63997	4.60287	4.6208	4.66407	4.64973	4.64712	4.63647	4.62397	4.62261	4.64073	4.64264	4.65275	4.62484	4.64454	4.64741	4.63017	4.58951	4.62453	4.64749	4.64051	4.65341	4.66389	4.64633	4.58838	4.63742	4.67908	4.66741	4.67454	+						C1P10 gem+_C1P10 ctrl	0.00185821	0.00358313	-0.0995587	-7.31472	0.956312	0.972389	-0.00119003
3.37906	3.33103	3.14296	3.19289	3.35323	3.19199	3.35021	3.2857	3.27939	3.38924	3.21426	3.21601	3.29518	3.30597	3.41614	3.36302	3.30235	3.23534	3.46165	3.3377	3.34302	3.2864	3.29341	3.30213	3.34009	3.33066	3.23686	3.31483	3.27269	3.19037	3.36644	3.32376	3.29836	3.33533	3.17546	3.36225								0.691543	0.777833	-0.0383165	-0.426727	0.635238	0.718688	-0.0319308
4.57557	4.54702	4.59616	4.6306	4.657	4.59546	4.56646	4.62803	4.61398	4.51186	4.56489	4.59062	4.62675	4.57355	4.60578	4.58155	4.59914	4.61037	4.57326	4.60366	4.58539	4.55791	4.54953	4.56212	4.60947	4.65492	4.61385	4.6164	4.60652	4.60089	4.62403	4.62848	4.62886	4.59114	4.5966	4.59397				+		+	C1P30 gem+_C1P30 ctrl;C1P40 gem+_C1P40 ctrl	0.0743512	0.0555983	0.0547659	2.40006	0.18896	0.175524	-0.0470365
3.31279	3.43124	3.42522	3.8118	3.74426	3.6821	3.46318	3.24336	3.49766	3.49232	3.14952	3.50877	3.29528	3.41417	3.32642	2.89682	3.20672	3.2634	3.36613	3.34551	3.09903	3.33538	3.43745	3.25194	3.55262	3.13425	3.35014	3.57938	3.39925	3.3079	3.16308	2.97733	3.48227	3.48714	3.39612	3.53494	+						C1P10 gem+_C1P10 ctrl	0.00268181	0.00402817	0.356307	6.63211	0.905705	0.939306	-0.0178645
4.1088	4.12105	4.14121	4.06596	4.09365	4.1736	4.11321	4.16159	4.13745	4.16097	4.17535	4.16557	4.17491	4.20932	4.19071	4.15589	4.18702	4.15051	4.17978	4.17419	4.13757	4.15835	4.18858	4.14746	4.19256	4.18127	4.22942	4.1442	4.17346	4.17424	4.2347	4.20824	4.21266	4.167	4.18897	4.12585								0.726531	0.809173	-0.0126185	-0.37524	0.110048	0.102994	0.029877
4.76016	4.76413	4.78037	4.59682	4.66059	4.5855	4.7903	4.74124	4.75363	4.65478	4.68686	4.69944	4.72077	4.73165	4.7071	4.76124	4.72634	4.68538	4.78002	4.73264	4.76929	4.70756	4.65451	4.67175	4.78696	4.74291	4.72523	4.6644	4.69766	4.74083	4.70594	4.75765	4.6558	4.68158	4.66547	4.7485	+	+		+			C1P10 gem+_C1P10 ctrl;C1P20 gem+_C1P20 ctrl;C1P30 gem+_C1P30 ctrl	0.00312042	0.00423841	-0.153922	-6.36681	0.0148556	0.0216758	-0.0813572
5.43998	5.46566	5.45011	5.40569	5.39341	5.42933	5.42927	5.40234	5.4033	5.38917	5.43709	5.42379	5.45739	5.47274	5.47924	5.42989	5.39515	5.40326	5.45444	5.47631	5.46364	5.42957	5.4495	5.46925	5.3981	5.36682	5.37613	5.41602	5.44785	5.41586	5.43476	5.41077	5.41908	5.4592	5.42515	5.40879	+		+		+		C1P10 gem+_C1P10 ctrl;C1P25 gem+_C1P25 ctrl;C1P35 gem+_C1P35 ctrl	0.0303413	0.0229104	-0.042438	-3.28558	0.778539	0.850122	0.00504986
4.61736	4.58055	4.59894	4.63673	4.56183	4.59757	4.61725	4.60398	4.64434	4.68676	4.71693	4.71567	4.6913	4.68069	4.70303	4.6845	4.7384	4.66601	4.69017	4.72569	4.66431	4.66392	4.7179	4.67557	4.72533	4.72453	4.6612	4.63926	4.69305	4.6854	4.71215	4.68583	4.68865	4.65234	4.70109	4.66336		+					C1P20 gem+_C1P20 ctrl	0.992575	0.996527	-0.000238578	-0.00990038	0.0053922	0.0105984	0.0845971
4.89713	4.88124	4.92419	4.92506	4.84909	4.90002	4.9151	4.88525	4.92414	4.86945	4.90096	4.87379	4.91715	4.87092	4.89634	4.92365	4.90454	4.87572	4.85553	4.88071	4.88686	4.86337	4.86566	4.88678	4.91479	4.88573	4.88828	4.88333	4.87112	4.89016	4.88775	4.84888	4.8547	4.88553	4.85938	4.85828								0.730633	0.812883	-0.00946379	-0.369286	0.155989	0.142974	-0.0267628
4.45121	4.42108	4.37796	4.30967	4.35185	4.40732	4.33983	4.23199	4.09036	4.3417	4.2739	4.30886	4.45098	4.48206	4.46268	4.3239	4.33089	4.28699	4.44183	4.46101	4.43087	4.33696	4.30142	4.39563	4.41695	4.35707	4.40779	4.35122	4.29311	4.32131	4.5078	4.52099	4.51686	4.34214	4.33486	4.36339			+	+	+	+	C1P25 gem+_C1P25 ctrl;C1P30 gem+_C1P30 ctrl;C1P35 gem+_C1P35 ctrl;C1P40 gem+_C1P40 ctrl	0.162542	0.127474	-0.0604731	-1.70947	0.307629	0.304421	0.0874263
3.58259	3.57816	3.57184	3.51228	3.60602	3.48592	3.62295	3.64954	3.64609	3.50835	3.43489	3.51192	3.56701	3.66545	3.63172	3.70399	3.64515	3.65084	3.67103	3.70602	3.61663	3.57096	3.64455	3.64918	3.70963	3.71099	3.67988	3.67646	3.61158	3.56437	3.62776	3.58842	3.52631	3.55575	3.45553	3.55087		+					C1P20 gem+_C1P20 ctrl	0.307013	0.273698	-0.0427884	-1.16984	0.00428795	0.00901749	-0.154471
3.78649	3.76334	3.83635	3.62159	3.7849	3.60124	3.76085	3.66885	3.78611	3.70808	3.59951	3.62359	3.81516	3.85514	3.77923	3.60049	3.72907	3.72628	3.76711	3.74559	3.68942	3.73587	3.6984	3.7722	3.73781	3.8095	3.72729	3.76381	3.73889	3.68933	3.74131	3.73312	3.70062	3.68408	3.70059	3.73444								0.111564	0.0849869	-0.126152	-2.0351	0.12212	0.112809	-0.0948803
3.6533	3.33152	3.54803	3.38005	3.69565	3.25289	3.48529	3.66067	3.65811	3.54548	3.46525	3.67441	3.61177	3.5614	3.60163	3.47755	3.59219	3.41022	3.60887	3.47205	3.72702	3.64052	3.55015	3.4657	3.57196	3.5871	3.59263	3.58971	3.61549	3.57741	3.56983	3.76368	3.52432	3.56935	3.50195	3.67379								0.696142	0.781193	-0.0680873	-0.419884	0.662086	0.745679	-0.0396427
4.5987	4.5879	4.5077	4.73511	4.80385	4.76299	4.55935	4.47952	4.40853	4.73705	4.76546	4.77744	4.49234	4.53493	4.41216	4.74675	4.6262	4.70879	4.58536	4.60927	4.53793	4.72778	4.7503	4.74915	4.54215	4.56487	4.54537	4.779	4.80346	4.76595	4.51965	4.6011	4.64048	4.73937	4.77263	4.77324	+	+	+	+	+	+	C1P10 gem+_C1P10 ctrl;C1P20 gem+_C1P20 ctrl;C1P25 gem+_C1P25 ctrl;C1P30 gem+_C1P30 ctrl;C1P35 gem+_C1P35 ctrl;C1P40 gem+_C1P40 ctrl	0.00441328	0.00566357	0.202552	5.79327	0.00356142	0.00870224	0.277518
4.82824	4.81316	4.82951	5.0394	5.03739	5.05666	4.7876	4.76645	4.79895	4.87275	4.93018	4.92974	4.81619	4.80121	4.8245	4.87882	4.92387	4.87539	4.7931	4.83035	4.79419	4.91092	4.91904	4.88033	4.75271	4.7913	4.80699	4.92194	4.929	4.94376	4.80887	4.75164	4.85848	4.91421	4.88521	4.92063	+	+	+	+	+		C1P10 gem+_C1P10 ctrl;C1P20 gem+_C1P20 ctrl;C1P25 gem+_C1P25 ctrl;C1P30 gem+_C1P30 ctrl;C1P35 gem+_C1P35 ctrl	1.05469e-05	0	0.220845	27.4028	0.00403504	0.00877534	0.126555
5.18258	5.19229	5.18792	5.25431	5.24251	5.24778	5.17956	5.17204	5.18441	5.1188	5.13273	5.12146	5.15924	5.15527	5.16953	5.12176	5.1316	5.13189	5.12464	5.13578	5.12616	5.12759	5.13207	5.13389	5.11122	5.1423	5.13611	5.13372	5.12684	5.10946	5.11886	5.1177	5.13363	5.11092	5.11538	5.11687	+	+	+				C1P10 gem+_C1P10 ctrl;C1P20 gem+_C1P20 ctrl;C1P25 gem+_C1P25 ctrl	0.000163492	0.000248649	0.0606052	13.7201	0.000624316	0.0042915	-0.0543434
3.82957	3.85553	3.8669	3.30311	3.80429	3.85473	3.88757	3.80539	3.77425	3.10409	3.8324	3.14408	3.81577	3.7712	3.7484	3.41422	3.50162	3.41451	3.77896	3.75531	3.76202	3.39245	3.66565	3.35461	3.71073	3.72694	3.7089	3.60978	3.27043	3.7012	3.71803	3.65637	3.8329	3.3991	3.91137	3.68175			+	+			C1P25 gem+_C1P25 ctrl;C1P30 gem+_C1P30 ctrl	0.327492	0.299404	-0.196624	-1.11455	0.125004	0.11487	-0.46221
4.68607	4.73271	4.74839	4.42247	4.54513	4.49758	4.74074	4.72746	4.75854	4.72049	4.70768	4.71794	4.74964	4.69501	4.76764	4.75674	4.70095	4.71932	4.76169	4.76282	4.80875	4.68808	4.67568	4.66999	4.74863	4.73158	4.7144	4.66631	4.70046	4.66904	4.74623	4.74644	4.71096	4.69415	4.73164	4.73008	+			+	+		C1P10 gem+_C1P10 ctrl;C1P30 gem+_C1P30 ctrl;C1P35 gem+_C1P35 ctrl	0.00438198	0.00561444	-0.233994	-5.8046	0.0520674	0.0515762	-0.0268753
4.6232	4.64391	4.65843	4.60642	4.61322	4.60637	4.63978	4.62349	4.68029	4.6297	4.6407	4.63991	4.68568	4.7158	4.71449	4.63047	4.68222	4.66142	4.6641	4.69285	4.68583	4.63476	4.66267	4.61815	4.72695	4.78087	4.73508	4.66432	4.66773	4.58427	4.71712	4.74132	4.69912	4.60297	4.66961	4.69147	+				+		C1P10 gem+_C1P10 ctrl;C1P35 gem+_C1P35 ctrl	0.0339457	0.0252587	-0.0331742	-3.16729	0.555537	0.62589	-0.0110847
3.97293	3.96096	3.90407	3.85189	3.8701	3.91577	4.01817	3.98247	4.01826	3.83263	3.86363	3.88956	3.87804	3.88418	3.91871	3.91406	3.91769	3.89544	3.95954	3.92436	3.93901	3.885	3.90204	3.8998	3.90503	3.89555	3.93725	3.93484	3.94528	3.96423	3.94991	3.9683	3.9732	4.16113	4.18242	4.18752		+		+		+	C1P20 gem+_C1P20 ctrl;C1P30 gem+_C1P30 ctrl;C1P40 gem+_C1P40 ctrl	0.0792274	0.0586211	-0.0667328	-2.34174	0.00207216	0.00631579	-0.144359
3.36268	3.30617	3.36308	3.20925	3.40795	3.3391	3.2399	3.5917	3.26388	3.57592	3.5671	3.37285	3.0438	3.36524	3.29017	3.57589	3.59037	3.40067	3.23438	3.21413	3.09445	3.39906	3.37815	3.47068	3.26094	3.16048	3.09154	3.49599	3.41903	3.4248	3.26176	3.23031	3.41198	3.56271	3.51955	3.55562				+	+	+	C1P30 gem+_C1P30 ctrl;C1P35 gem+_C1P35 ctrl;C1P40 gem+_C1P40 ctrl	0.701746	0.786258	-0.0252076	-0.411579	0.346359	0.351196	0.140129
3.541	3.41295	3.42773	3.01141	3.56929	3.50939	3.42031	3.41672	3.35271	3.34695	3.35079	3.47653	3.34874	3.04727	3.36677	3.41323	3.43584	3.37222	3.40142	3.36723	3.19307	2.97593	3.33756	3.45519	3.31872	3.35866	3.34523	3.16357	3.3749	3.13579	2.99885	3.32735	3.26155	3.29561	3.29863	3.43414								0.620478	0.704121	-0.0971975	-0.535838	0.919423	0.947397	-0.00515819
5.17609	5.18205	5.16516	5.37671	5.41964	5.38336	5.17408	5.2169	5.21803	5.30459	5.35731	5.36965	5.23852	5.14977	5.15334	5.20476	5.25919	5.24698	4.96576	5.14684	5.08014	5.27988	5.30552	5.26573	4.7152	4.94347	4.85901	5.25253	5.31936	5.30667	5.05832	4.98726	5.15009	5.31722	5.28697	5.22615	+	+		+	+	+	C1P10 gem+_C1P10 ctrl;C1P20 gem+_C1P20 ctrl;C1P30 gem+_C1P30 ctrl;C1P35 gem+_C1P35 ctrl;C1P40 gem+_C1P40 ctrl	0.000104325	0.000326241	0.218807	15.3782	0.0046363	0.00961663	0.140847
4.31977	4.28536	4.30172	4.16554	4.19408	4.20661	4.28597	4.23541	4.24481	4.25769	4.23659	4.24199	4.23016	4.20385	4.20427	4.23108	4.24216	4.24463	4.29834	4.29841	4.25786	4.24472	4.25239	4.24063	4.21189	4.24543	4.23756	4.25503	4.21421	4.1632	4.26854	4.27538	4.27046	4.25914	4.26748	4.28437	+						C1P10 gem+_C1P10 ctrl	0.00193817	0.00351623	-0.113539	-7.23333	0.583973	0.662931	-0.00997178
3.61159	3.71948	3.67577	3.54661	3.44039	3.51483	3.65577	3.5437	3.72175	3.59513	3.52237	3.67055	3.7184	3.70819	3.73111	3.61154	3.62077	3.62071	3.6794	3.64343	3.6184	3.61781	3.6621	3.73691	3.65706	3.68631	3.64012	3.6739	3.65253	3.63651	3.67801	3.66026	3.61298	3.58934	3.59183	3.55657	+		+				C1P10 gem+_C1P10 ctrl;C1P25 gem+_C1P25 ctrl	0.0192615	0.0153693	-0.168337	-3.79044	0.545605	0.613112	-0.0443927
4.68138	4.60872	4.63989	4.8048	4.76522	4.81504	4.62164	4.59491	4.57824	4.71567	4.64048	4.69483	4.63036	4.6277	4.57442	4.63292	4.66959	4.67294	4.60424	4.64772	4.63088	4.68464	4.65045	4.69146	4.5573	4.6218	4.62337	4.68833	4.65907	4.7087	4.60705	4.62275	4.60005	4.66986	4.70211	4.68773	+	+			+	+	C1P10 gem+_C1P10 ctrl;C1P20 gem+_C1P20 ctrl;C1P35 gem+_C1P35 ctrl;C1P40 gem+_C1P40 ctrl	0.00427395	0.00529717	0.151693	5.84447	0.0294115	0.0337584	0.0854001
4.89298	4.87013	4.83235	4.88364	4.89104	4.89419	4.87868	4.88836	4.88602	4.92886	4.88494	4.93304	4.88867	4.90819	4.92518	4.89326	4.90283	4.9187	4.87909	4.92842	4.89609	4.90665	4.90782	4.885	4.85883	4.87112	4.85987	4.91137	4.91141	4.90654	4.90854	4.89054	4.94253	4.92471	4.91517	4.86711					+		C1P35 gem+_C1P35 ctrl	0.24458	0.204483	0.0244683	1.36295	0.116592	0.108082	0.0312572
4.16339	4.202	4.2304	4.35548	4.37935	4.3665	4.23229	4.19171	4.23567	4.3525	4.34173	4.35342	4.29281	4.28214	4.2891	4.3525	4.35988	4.37585	4.25946	4.26308	4.29568	4.36842	4.39606	4.40189	4.2487	4.2779	4.30349	4.35346	4.37405	4.36988	4.33904	4.26493	4.31396	4.37997	4.3483	4.35261	+	+	+	+	+		C1P10 gem+_C1P10 ctrl;C1P20 gem+_C1P20 ctrl;C1P25 gem+_C1P25 ctrl;C1P30 gem+_C1P30 ctrl;C1P35 gem+_C1P35 ctrl	0.00121778	0.00220797	0.168509	8.17748	0.000900338	0.00464407	0.129321
3.95992	4.03521	3.95254	3.94572	3.88909	3.94531	3.98572	3.92045	3.86929	3.98357	3.9378	3.94718	3.9277	3.83863	3.91538	3.88471	3.89061	3.92894	3.84519	3.99199	4.06468	3.93991	3.95902	3.96234	3.84701	3.99671	3.94538	3.92399	3.95478	3.99135	3.87583	3.89925	3.93929	3.99829	3.91465	3.89764								0.160078	0.125303	-0.0558536	-1.72251	0.442772	0.476392	0.0310318
3.60421	3.56363	3.59096	3.67376	3.60925	3.69425	3.65972	3.59165	3.60935	3.678	3.74394	3.68468	3.70036	3.60329	3.64988	3.75868	3.74503	3.67642	3.61616	3.65412	3.62902	3.74272	3.69939	3.6739	3.63106	3.5888	3.69235	3.70542	3.72553	3.69294	3.65028	3.67221	3.62747	3.7196	3.66885	3.7624	+	+		+			C1P10 gem+_C1P10 ctrl;C1P20 gem+_C1P20 ctrl;C1P30 gem+_C1P30 ctrl	0.0615302	0.0457191	0.0728238	2.57687	0.0486402	0.0485494	0.0819697
4.68873	4.69323	4.71483	4.55798	4.60956	4.56943	4.69832	4.64021	4.67917	4.61316	4.67717	4.62535	4.65709	4.63563	4.65353	4.64078	4.66553	4.63644	4.59886	4.60508	4.62485	4.652	4.66097	4.66877	4.61149	4.60367	4.63704	4.66021	4.64669	4.62162	4.68522	4.64738	4.64474	4.62827	4.64531	4.63777	+			+			C1P10 gem+_C1P10 ctrl;C1P30 gem+_C1P30 ctrl	0.0024184	0.00370567	-0.119942	-6.8186	0.261371	0.252699	-0.0340068
4.94501	5.01554	5.01944	4.91281	4.9453	5.01191	4.96825	4.99295	5.0388	5.024	4.99733	5.00706	5.03361	4.98412	4.99535	5.03197	5.0311	5.01406	4.99188	4.92054	4.98939	5.02609	5.03756	5.03437	5.0064	4.96075	4.94018	5.0244	5.02236	4.98804	4.99277	5.01897	4.9293	5.01821	5.00116	5.03357								0.388157	0.378747	-0.0366519	-0.96733	0.690488	0.773875	0.00946061
4.01271	4.05746	3.94858	4.20612	4.2163	4.25955	3.92203	3.93277	4.08592	4.14039	4.15531	4.147	4.09229	4.16628	4.17435	3.97123	3.92664	4.09637	4.06271	4.1194	4.09543	4.09158	4.10489	4.11964	3.96032	4.02164	4.00022	4.05639	4.11851	4.07152	4.07432	4.10538	4.1558	3.9571	4.0602	3.92201	+	+			+		C1P10 gem+_C1P10 ctrl;C1P20 gem+_C1P20 ctrl;C1P35 gem+_C1P35 ctrl	0.00341788	0.00431222	0.221077	6.21173	0.0344881	0.0368811	0.167329
4.92969	4.95696	4.95199	4.90681	4.90059	4.90716	4.94518	4.95024	4.93581	4.94428	4.97462	4.96835	4.9621	4.95713	4.97231	4.94234	4.92327	4.92606	4.95802	4.99592	5.00386	4.92333	4.92597	4.9184	4.86268	4.95793	4.93267	4.91432	4.94079	4.94234	4.96439	4.93669	4.99474	4.94371	4.93508	4.93383	+		+	+			C1P10 gem+_C1P10 ctrl;C1P25 gem+_C1P25 ctrl;C1P30 gem+_C1P30 ctrl	0.00876759	0.00851571	-0.0413626	-4.78124	0.140151	0.12852	0.0186717
4.00968	4.05759	4.02058	4.0077	4.00824	3.93982	3.9709	3.99146	4.06042	3.98601	4.03571	4.02063	3.98958	4.06312	4.01415	4.02784	4.01154	4.05227	3.98856	3.95374	4.0094	4.03344	4.00386	4.01187	3.96161	3.97584	4.05514	4.00805	3.98915	4.13306	3.86982	3.98589	3.99568	4.05157	4.02989	4.1239								0.177653	0.140435	-0.0440272	-1.63373	0.842629	0.897578	0.00652512
4.0799	4.04941	4.0809	4.03963	4.02501	4.06403	4.10644	4.11411	4.10052	4.07863	4.09285	4.05988	4.06004	4.09704	4.09483	4.09149	4.06825	4.10235	4.08448	4.09706	4.11326	4.04678	4.05917	4.04891	4.09481	4.09814	4.14136	4.11231	4.0576	4.08696	4.11087	4.10217	4.11189	4.09846	4.10864	4.08758		+		+			C1P20 gem+_C1P20 ctrl;C1P30 gem+_C1P30 ctrl	0.151827	0.118574	-0.027181	-1.76781	0.0443024	0.0449773	-0.0299009
3.90523	3.99509	3.99241	4.04334	4.00852	3.96249	4.04583	3.90989	4.0042	4.04222	4.05453	4.04002	3.84098	3.98162	3.92406	4.0412	4.09944	4.05026	3.91855	3.95615	3.91016	4.08203	4.12247	4.04024	3.79225	3.89805	3.83976	4.06163	4.03456	4.01562	3.86193	3.9186	4.00287	4.04363	4.02094	4.03837			+	+	+		C1P25 gem+_C1P25 ctrl;C1P30 gem+_C1P30 ctrl;C1P35 gem+_C1P35 ctrl	0.34246	0.318641	0.0405432	1.0761	0.218871	0.206385	0.0589546
3.20076	3.08576	3.12602	3.00178	3.42835	3.06502	2.92692	2.87045	3.11028	2.89515	3.00445	2.95114	3.55529	2.85541	2.91316	2.91511	2.97605	2.92056	3.38635	3.17813	3.12838	2.93983	3.19064	2.90315	2.75749	2.79065	2.97931	2.67321	2.80696	3.04737	2.78171	2.77492	3.26652	3.15312	2.85408	2.52487								0.850619	0.902317	0.0275386	0.200845	0.822011	0.881784	-0.0189656
3.53756	3.50598	3.45994	3.61773	3.57755	3.70569	3.56357	3.53322	3.52623	3.65175	3.69835	3.65458	3.63078	3.61731	3.54977	3.69099	3.58835	3.5647	3.58536	3.51904	3.52792	3.62945	3.61257	3.55516	3.64352	3.55744	3.56178	3.65434	3.6544	3.62025	3.6121	3.59345	3.68016	3.63368	3.73382	3.70052	+	+					C1P10 gem+_C1P10 ctrl;C1P20 gem+_C1P20 ctrl	0.0396088	0.0295473	0.132493	3.0085	0.00256015	0.00720562	0.127221
3.81978	3.88475	3.90353	3.93242	3.94439	4.03022	3.82979	3.27007	3.4529	3.78955	3.80838	3.88884	3.66307	3.67004	3.75877	3.81145	3.79601	3.7479	3.71804	3.81547	3.75381	3.81049	3.80566	3.7583	3.75707	3.72626	3.77933	3.78389	3.83121	3.80277	3.77671	3.75038	3.79146	3.83113	3.85166	3.81876	+					+	C1P10 gem+_C1P10 ctrl;C1P40 gem+_C1P40 ctrl	0.0669532	0.0492512	0.0996601	2.49739	0.136729	0.125303	0.311339
4.73313	4.71694	4.70536	4.72995	4.7721	4.72787	4.71106	4.70716	4.68315	4.76769	4.72655	4.72403	4.71267	4.73153	4.71523	4.75753	4.75618	4.77461	4.71272	4.70878	4.70268	4.79478	4.78336	4.77825	4.72462	4.73158	4.72093	4.79543	4.79104	4.77995	4.74737	4.74216	4.72063	4.82542	4.7964	4.79028			+	+	+	+	C1P25 gem+_C1P25 ctrl;C1P30 gem+_C1P30 ctrl;C1P35 gem+_C1P35 ctrl;C1P40 gem+_C1P40 ctrl	0.207061	0.166961	0.0248283	1.50383	0.0790566	0.0758698	0.0389657
4.36088	4.38089	4.3551	4.4128	4.44189	4.47636	4.33659	4.35619	4.33434	4.32357	4.35658	4.37107	4.4186	4.40433	4.38205	4.34188	4.36101	4.38995	4.35493	4.35205	4.37118	4.3864	4.4233	4.42258	4.37601	4.35363	4.32837	4.43171	4.39507	4.40617	4.37964	4.38766	4.37879	4.36968	4.39861	4.34426	+			+	+		C1P10 gem+_C1P10 ctrl;C1P30 gem+_C1P30 ctrl;C1P35 gem+_C1P35 ctrl	0.0173936	0.0141605	0.0780592	3.91001	0.635278	0.718627	0.00803407
3.09986	3.26184	3.2511	3.34307	3.28708	3.54104	3.27276	3.37978	3.34365	3.36519	3.35616	3.34992	3.47078	3.47123	3.42067	3.34372	3.30701	3.42511	3.31766	3.36787	3.39911	3.55967	3.42898	3.4051	3.40147	3.36463	3.46955	3.49862	3.35062	3.39498	3.35962	3.28127	3.40045	3.51675	3.32662	3.38745								0.116246	0.0883993	0.186126	1.99902	0.47451	0.519289	0.0250295
3.75793	3.67358	3.7593	3.98399	3.96278	3.9915	3.74189	3.80058	3.76741	3.95886	3.99683	3.97659	3.80159	3.73868	3.87372	3.93946	3.92	3.92097	3.85939	3.75803	3.85555	3.91117	3.97556	3.93312	3.86176	3.84539	3.65555	3.97338	3.93143	3.8915	3.78447	3.81982	3.76173	3.98744	3.96936	3.96947	+	+	+	+		+	C1P10 gem+_C1P10 ctrl;C1P20 gem+_C1P20 ctrl;C1P25 gem+_C1P25 ctrl;C1P30 gem+_C1P30 ctrl;C1P40 gem+_C1P40 ctrl	0.00109377	0.00196111	0.249152	8.4109	0.000509175	0.00430769	0.207466
4.84562	4.84895	4.85632	4.77451	4.83569	4.79965	4.88324	4.87222	4.87664	4.84912	4.85439	4.85891	4.86838	4.84679	4.89351	4.85748	4.85235	4.85865	4.86661	4.92832	4.91733	4.83889	4.81273	4.77814	4.83275	4.83996	4.90989	4.82827	4.83865	4.84292	4.8773	4.86848	4.92082	4.82832	4.81882	4.82754	+	+		+		+	C1P10 gem+_C1P10 ctrl;C1P20 gem+_C1P20 ctrl;C1P30 gem+_C1P30 ctrl;C1P40 gem+_C1P40 ctrl	0.0596156	0.0444392	-0.0470136	-2.60687	0.00555397	0.0106384	-0.0232242
4.47145	4.34416	4.2887	4.33718	4.44374	4.42185	4.36743	4.32672	4.25382	4.57507	4.44693	4.47695	4.31706	4.44573	4.2313	4.45652	4.38444	4.48309	4.41855	4.39836	4.41869	4.4467	4.43132	4.457	4.39302	4.49657	4.41463	4.47331	4.43968	4.48501	4.32795	4.42364	4.4724	4.44423	4.48776	4.44829		+		+			C1P20 gem+_C1P20 ctrl;C1P30 gem+_C1P30 ctrl	0.630488	0.714925	0.0328174	0.520043	0.0227399	0.0284726	0.18366
4.02704	4.1534	4.15703	4.19579	4.07228	4.16093	4.07067	4.15716	4.20777	4.03151	4.12925	4.24341	4.21388	4.20133	4.21694	4.02305	4.12755	4.08522	4.22906	4.15803	4.17553	4.10628	4.11119	4.13	4.1885	4.14793	4.16149	4.09472	4.10278	4.1076	4.14969	4.13218	4.21445	4.09541	4.12704	4.10553			+	+	+		C1P25 gem+_C1P25 ctrl;C1P30 gem+_C1P30 ctrl;C1P35 gem+_C1P35 ctrl	0.617106	0.700406	0.0305098	0.541194	0.893061	0.931393	-0.0104752
4.29668	4.32487	4.33702	4.18205	4.14517	4.22739	4.31981	4.3313	4.26692	4.18663	4.25241	4.19825	4.34583	4.3721	4.37844	4.1599	4.22059	4.20003	4.34871	4.4068	4.38189	4.19176	4.21892	4.14063	4.40636	4.47936	4.45235	4.2565	4.20041	4.17221	4.4553	4.44959	4.51023	4.23937	4.24424	4.17742	+	+	+	+	+	+	C1P10 gem+_C1P10 ctrl;C1P20 gem+_C1P20 ctrl;C1P25 gem+_C1P25 ctrl;C1P30 gem+_C1P30 ctrl;C1P35 gem+_C1P35 ctrl;C1P40 gem+_C1P40 ctrl	0.00717941	0.00766098	-0.134652	-5.06022	0.0299257	0.0341015	-0.0935747
3.85535	3.79386	3.76998	3.96946	3.67345	3.71937	3.7487	3.94485	3.99008	3.75334	3.70438	3.73003	4.00503	3.99795	3.89604	3.71321	3.8002	3.75045	3.86971	3.83262	3.70099	3.68934	3.74622	3.85784	3.76897	3.78875	3.71068	3.77431	3.74762	3.55592	3.86059	3.86341	3.87037	3.77683	3.69176	3.65427			+			+	C1P25 gem+_C1P25 ctrl;C1P40 gem+_C1P40 ctrl	0.852118	0.902918	-0.0189703	-0.198796	0.0935185	0.0887667	-0.165295
4.24674	4.27015	4.28523	4.23778	4.16921	4.09306	4.29833	4.26707	4.23644	4.22762	4.23658	4.2192	4.25347	4.23487	4.23268	4.22681	4.24596	4.22536	4.25748	4.24241	4.24861	4.2238	4.21944	4.20126	4.27567	4.32151	4.33684	4.18222	4.23032	4.19537	4.25355	4.2561	4.22728	4.2452	4.21362	4.23418				+	+		C1P30 gem+_C1P30 ctrl;C1P35 gem+_C1P35 ctrl	0.0805274	0.0598987	-0.100685	-2.32687	0.100514	0.0947978	-0.0394777
3.40148	3.16584	2.94238	3.73973	3.78519	3.07294	3.4053	3.20629	3.58832	3.73007	3.725	3.83443	2.92845	3.40549	3.32235	3.694	3.7062	3.78248	3.2557	3.52976	3.33221	3.78356	3.68485	3.63626	3.41969	2.78001	3.42766	3.68547	3.67383	3.7518	3.40889	3.42842	3.63502	3.63981	3.84383	3.72989		+	+	+			C1P20 gem+_C1P20 ctrl;C1P25 gem+_C1P25 ctrl;C1P30 gem+_C1P30 ctrl	0.243864	0.203887	0.362719	1.36543	0.0350912	0.0371932	0.363201
3.8536	3.85366	3.87992	3.17567	3.64421	3.62151	3.87929	3.84807	3.85332	3.85402	3.79801	3.72018	3.74624	3.80055	3.75502	3.85322	3.77559	3.80819	3.90755	3.84063	3.78265	3.74063	3.79401	3.7854	3.71598	3.78929	3.87565	3.82737	3.79747	3.6856	3.84364	3.76391	3.73274	3.81337	3.8466	3.85227	+						C1P10 gem+_C1P10 ctrl	0.0667899	0.049275	-0.381929	-2.49967	0.157244	0.144368	-0.0694918
3.77183	3.81519	3.7278	3.96282	3.87128	3.8248	3.81124	3.79275	3.83288	3.857	3.86383	3.91038	3.92077	3.84335	3.78622	3.88043	3.86052	3.87845	3.82928	3.83541	3.82945	3.85406	3.91059	3.87312	3.94086	3.9374	3.80446	3.95329	3.86483	3.89693	3.79126	3.81643	3.858	3.83921	3.88943	3.89444		+		+			C1P20 gem+_C1P20 ctrl;C1P30 gem+_C1P30 ctrl	0.0741995	0.0553458	0.114696	2.40195	0.0336397	0.0363307	0.064776
4.37955	4.3948	4.33129	4.28562	4.32454	4.28156	4.36891	4.37251	4.33757	4.44014	4.42925	4.44894	4.35055	4.38456	4.35024	4.46914	4.44136	4.4562	4.40892	4.44001	4.41246	4.46669	4.45563	4.46314	4.47762	4.44961	4.44932	4.47533	4.45681	4.4641	4.42962	4.46534	4.41592	4.4494	4.49267	4.43856	+	+	+	+			C1P10 gem+_C1P10 ctrl;C1P20 gem+_C1P20 ctrl;C1P25 gem+_C1P25 ctrl;C1P30 gem+_C1P30 ctrl	0.0388063	0.0291122	-0.0713078	-3.02932	0.00306665	0.00824096	0.0797801
4.20269	4.14844	4.23302	4.05112	4.19224	4.01013	4.19044	4.16061	4.16659	4.12897	4.09921	4.15687	4.14825	4.21265	4.13899	4.13808	4.2233	4.13131	4.15196	4.18628	4.12945	4.19026	4.23206	4.18091	4.15611	4.1659	4.21871	4.21785	4.24491	4.20756	4.25825	4.16979	4.07722	4.2727	4.2678	4.25008								0.142319	0.110437	-0.110222	-1.82337	0.0803607	0.0771111	-0.0441942
5.19467	5.18536	5.1389	5.05921	5.08873	5.10206	5.17374	5.18005	5.15612	5.20379	5.15642	5.18498	5.17804	5.20312	5.15931	5.18626	5.16359	5.19855	5.17892	5.19612	5.18199	5.17039	5.18513	5.18434	5.19886	5.1882	5.17859	5.18935	5.16995	5.15273	5.19001	5.19898	5.1649	5.16864	5.17765	5.15767	+						C1P10 gem+_C1P10 ctrl	0.0138132	0.0114803	-0.08964	-4.1894	0.490712	0.541799	0.0117634
5.14469	5.17119	5.1437	5.05567	5.03345	5.04847	5.16127	5.14888	5.1651	5.15569	5.14295	5.14974	5.16015	5.19575	5.19133	5.16681	5.1721	5.15323	5.16842	5.17848	5.18037	5.15863	5.16205	5.16573	5.18998	5.17301	5.18331	5.15462	5.15177	5.15664	5.1691	5.17398	5.15894	5.16367	5.16543	5.15951	+			+	+		C1P10 gem+_C1P10 ctrl;C1P30 gem+_C1P30 ctrl;C1P35 gem+_C1P35 ctrl	0.00064664	0.00185052	-0.107333	-9.64374	0.217458	0.20456	-0.00895898
4.2232	4.1997	4.14413	4.20438	4.17966	4.12334	4.13718	4.17153	4.17082	4.14724	4.16866	4.17541	4.12487	4.17075	4.17284	4.19827	4.16459	4.16993	4.15986	4.11828	4.1396	4.23219	4.25343	4.198	4.19247	4.09521	4.16683	4.18576	4.18963	4.20763	4.10673	4.13686	4.0784	4.23176	4.16971	4.22734				+		+	C1P30 gem+_C1P30 ctrl;C1P40 gem+_C1P40 ctrl	0.58507	0.659496	-0.0198868	-0.593023	0.795268	0.861611	0.00392787
4.12646	4.16	4.05437	4.02745	4.11691	4.08993	4.1169	4.11894	4.09996	4.23207	4.13135	4.18564	4.06805	4.17723	4.0936	4.15188	4.18231	4.21901	4.07934	4.09677	4.14322	4.06007	4.11306	4.14097	4.19533	4.15685	4.12574	4.23185	4.17129	4.18208	4.06089	4.12526	4.05189	4.19102	4.20938	4.13587								0.434268	0.445185	-0.035512	-0.868205	0.0749958	0.0722799	0.0710878
3.35624	3.50433	3.46764	3.67111	3.69354	3.56855	3.31094	3.42968	3.31465	3.57226	3.52313	3.51251	3.44589	3.29837	3.37075	3.51169	3.4832	3.44313	3.45139	3.29279	3.39646	3.5062	3.49316	3.49307	3.39275	3.53987	3.40742	3.48396	3.49767	3.50463	3.28372	3.34795	3.25876	3.50741	3.48439	3.45069	+	+				+	C1P10 gem+_C1P10 ctrl;C1P20 gem+_C1P20 ctrl;C1P40 gem+_C1P40 ctrl	0.026611	0.020333	0.201664	3.42691	0.0129127	0.0193085	0.18421
3.98678	4.00841	3.85827	3.84994	3.69029	3.60386	3.93442	3.8859	3.81269	3.90406	3.90388	3.85056	3.89632	3.95738	3.82734	3.82602	3.93479	3.8819	3.90271	3.92138	3.92109	3.88505	3.93207	3.82188	3.88769	3.92184	3.87613	3.85011	3.85552	3.94367	3.85376	3.91462	3.86892	3.90448	3.8978	3.93464	+						C1P10 gem+_C1P10 ctrl	0.0513501	0.0381877	-0.236459	-2.75046	0.840687	0.896613	0.00849366
3.31433	3.10614	3.31517	3.35851	3.40507	3.34106	3.19891	3.24965	3.22854	3.25592	3.381	3.31139	3.06409	3.1562	3.40369	3.36565	3.33624	3.37192	3.02519	3.18178	3.0868	3.33752	3.35639	3.201	3.32314	3.18176	3.18029	3.38431	3.3055	3.31048	3.1888	3.17187	3.27953	3.31103	3.34691	3.44474				+			C1P30 gem+_C1P30 ctrl	0.163274	0.128263	0.123001	1.70563	0.0816268	0.0782285	0.0904054
3.96824	3.96853	3.95384	3.76391	3.56998	3.42855	3.90086	3.92229	3.93584	3.60399	3.59876	3.53273	3.91445	3.9071	3.92368	3.58216	3.60912	3.52271	3.88275	3.93599	3.89321	3.62326	3.55289	3.56719	3.75403	3.84174	3.87724	3.54836	3.58877	3.6123	3.85785	3.7851	3.86758	3.58908	3.59955	3.54131	+	+	+	+	+	+	C1P10 gem+_C1P10 ctrl;C1P20 gem+_C1P20 ctrl;C1P25 gem+_C1P25 ctrl;C1P30 gem+_C1P30 ctrl;C1P35 gem+_C1P35 ctrl;C1P40 gem+_C1P40 ctrl	0.0180863	0.0144329	-0.376062	-3.86395	0.000169297	0.00504348	-0.341169
3.96904	3.96868	3.97972	4.08539	3.95541	4.04295	4.01777	4.08593	4.08882	3.976	4.08847	4.14914	4.0964	4.06731	4.05941	4.04336	4.10305	4.03999	4.03081	4.10488	4.06711	4.1212	4.00468	4.03585	3.91541	3.94231	3.93589	4.03276	4.06671	4.09354	4.03925	4.04771	4.07021	4.09832	4.05314	4.13529					+		C1P35 gem+_C1P35 ctrl	0.22269	0.181869	0.0554344	1.44226	0.905768	0.939218	0.00703176
4.15254	4.15615	4.13121	4.15673	4.1536	4.21002	4.11497	4.12218	4.08703	4.2046	4.17346	4.15195	4.17652	4.17682	4.11534	4.18934	4.24705	4.20061	4.16695	4.1146	4.15676	4.19616	4.15793	4.19835	4.18313	4.15741	4.17522	4.22587	4.16976	4.1841	4.17341	4.20406	4.18379	4.25019	4.20287	4.20187		+					C1P20 gem+_C1P20 ctrl	0.248976	0.208148	0.026813	1.34787	0.0212923	0.0271765	0.0686089
4.0914	4.11648	4.11223	3.70776	3.86721	3.7793	4.10648	4.13289	4.15589	3.86419	3.86711	3.88977	4.13533	4.1095	4.10273	3.96989	3.94319	3.95021	4.09649	4.10041	4.10397	3.90115	3.9469	3.88266	4.09352	4.11314	4.04712	3.94576	3.87877	3.93619	4.09051	4.13259	4.04253	3.90165	3.90415	3.91102	+	+	+	+	+	+	C1P10 gem+_C1P10 ctrl;C1P20 gem+_C1P20 ctrl;C1P25 gem+_C1P25 ctrl;C1P30 gem+_C1P30 ctrl;C1P35 gem+_C1P35 ctrl;C1P40 gem+_C1P40 ctrl	0.00233187	0.00375541	-0.321942	-6.8854	9.53492e-05	0.00261333	-0.258065
4.82483	4.77442	4.75167	4.44553	4.42839	4.39824	4.71181	4.74609	4.76358	4.68385	4.58465	4.66953	4.75454	4.82541	4.76682	4.71769	4.69797	4.69481	4.84347	4.76192	4.78499	4.70848	4.72027	4.76797	4.82097	4.83665	4.79043	4.75833	4.76539	4.73171	4.83359	4.85348	4.7569	4.69191	4.76233	4.74599	+		+		+		C1P10 gem+_C1P10 ctrl;C1P25 gem+_C1P25 ctrl;C1P35 gem+_C1P35 ctrl	0.000150397	0.000259155	-0.359585	-14.0145	0.0519277	0.0512653	-0.0944837
4.94227	4.97966	5.00036	4.89623	4.91742	4.89096	4.9856	5.03882	5.06355	4.85457	4.90288	4.91521	5.02494	4.9941	5.02457	4.86903	4.85415	4.83698	5.03104	5.05308	5.05923	4.75586	4.79645	4.80714	5.06512	5.08395	5.08528	4.76309	4.83008	4.8338	5.05497	5.0535	5.05106	4.79446	4.71088	4.81437	+	+	+	+	+	+	C1P10 gem+_C1P10 ctrl;C1P20 gem+_C1P20 ctrl;C1P25 gem+_C1P25 ctrl;C1P30 gem+_C1P30 ctrl;C1P35 gem+_C1P35 ctrl;C1P40 gem+_C1P40 ctrl	0.0182332	0.0145452	-0.0725616	-3.85446	0.00937734	0.0153597	-0.138437
4.34372	4.38945	4.32291	4.3718	4.2904	4.25355	4.36097	4.33999	4.33005	4.34609	4.31402	4.3353	4.37317	4.38257	4.36605	4.31736	4.29079	4.29864	4.31294	4.33828	4.30597	4.34486	4.34535	4.34909	4.28269	4.34459	4.36535	4.31994	4.35887	4.31433	4.3659	4.33874	4.36678	4.33961	4.34115	4.33646			+				C1P25 gem+_C1P25 ctrl	0.308047	0.274621	-0.0467749	-1.16697	0.416437	0.442582	-0.0118688
4.67358	4.66423	4.68661	4.53807	4.64889	4.66873	4.65769	4.62448	4.64954	4.49669	4.58513	4.63063	4.6207	4.57256	4.59006	4.55729	4.52118	4.51226	4.5476	4.56046	4.50934	4.56372	4.59946	4.53384	4.45891	4.5629	4.32732	4.50891	4.55352	4.6008	4.56527	4.53592	4.67031	4.56764	4.61398	4.5632			+				C1P25 gem+_C1P25 ctrl	0.243618	0.203766	-0.0562453	-1.36629	0.146018	0.134228	-0.0730848
4.05649	4.00842	4.08425	3.81974	3.85544	3.83269	4.08162	4.1035	4.12775	4.04346	3.98907	3.91427	4.05681	4.04151	4.00166	4.02113	3.93196	3.93065	4.01776	4.09334	4.0066	3.8834	3.93495	3.99556	3.94928	4.01288	4.01791	3.92941	3.96421	3.90844	3.96194	4.05072	3.97855	3.99207	3.99075	3.99552	+	+					C1P10 gem+_C1P10 ctrl;C1P20 gem+_C1P20 ctrl	0.000948272	0.00181699	-0.213766	-8.7305	0.0372962	0.039368	-0.122022
5.1001	5.10404	5.06378	5.00107	5.02684	5.01296	5.08083	5.07522	5.05948	5.08533	5.05346	5.07842	5.08777	5.10131	5.0463	5.07102	5.05906	5.09068	5.07521	5.06503	5.06061	5.05894	5.08405	5.09721	5.0411	5.05516	5.04719	5.08664	5.0776	5.0672	5.06262	5.06269	5.06029	5.06778	5.08621	5.06037	+				+		C1P10 gem+_C1P10 ctrl;C1P35 gem+_C1P35 ctrl	0.00695205	0.00752512	-0.0756836	-5.1063	0.963451	0.977049	0.000565529
4.07272	4.05694	4.05837	3.97917	4.02329	3.95511	4.09474	4.02858	4.08911	4.09327	4.14965	4.13398	4.09246	4.05685	4.06997	4.11668	4.19037	4.157	4.09775	4.06754	4.07925	4.13075	4.09434	4.12078	4.04296	4.12108	4.05069	4.11037	4.11387	4.11653	4.06556	4.10884	4.11299	4.10242	4.12334	4.13093	+		+				C1P10 gem+_C1P10 ctrl;C1P25 gem+_C1P25 ctrl	0.0202832	0.0158599	-0.0768176	-3.73078	0.11248	0.10475	0.0548248
4.60284	4.57964	4.62836	4.58236	4.6299	4.50549	4.62297	4.63039	4.6278	4.57512	4.59388	4.60957	4.6322	4.62737	4.66575	4.60023	4.57924	4.58602	4.64583	4.67168	4.64884	4.57773	4.58587	4.58815	4.60027	4.65857	4.62949	4.58155	4.5782	4.5962	4.64851	4.63586	4.66503	4.58867	4.5903	4.58619		+	+	+		+	C1P20 gem+_C1P20 ctrl;C1P25 gem+_C1P25 ctrl;C1P30 gem+_C1P30 ctrl;C1P40 gem+_C1P40 ctrl	0.469541	0.495853	-0.0310299	-0.798043	0.0284392	0.0331125	-0.0341942
3.45842	3.52638	3.42487	3.38137	3.34887	3.5204	3.52115	3.51661	3.67434	3.51359	3.62671	3.46578	3.54335	3.46409	3.48016	3.57709	3.55566	3.56783	3.37558	3.49934	3.54974	3.617	3.66055	3.61936	3.47462	3.52256	3.4113	3.65109	3.54454	3.56895	3.52131	3.51997	3.57815	3.54675	3.55563	3.58351				+			C1P30 gem+_C1P30 ctrl	0.430299	0.438511	-0.0530105	-0.876383	0.642259	0.72552	-0.0353438
4.36093	4.22288	4.24098	4.29576	4.21762	4.35805	4.21613	4.236	4.19126	4.25326	4.31774	4.32897	4.1257	4.16474	4.20457	4.23801	4.24623	4.22751	4.18371	4.22196	4.20245	4.30498	4.29316	4.24261	4.13094	4.22871	4.23438	4.28715	4.28174	4.31342	4.24436	4.20873	4.25326	4.28305	4.26767	4.29573		+	+	+			C1P20 gem+_C1P20 ctrl;C1P25 gem+_C1P25 ctrl;C1P30 gem+_C1P30 ctrl	0.806366	0.870661	0.0155501	0.261853	0.0335683	0.0363497	0.0855274
4.30391	4.30877	4.34946	4.32837	4.31674	4.33553	4.32793	4.35943	4.33148	4.27411	4.32136	4.26508	4.33257	4.30035	4.36183	4.3333	4.32724	4.32141	4.33688	4.36119	4.37892	4.30156	4.3317	4.28924	4.37186	4.3351	4.33685	4.29117	4.29527	4.27205	4.32715	4.3279	4.33484	4.29228	4.30173	4.31218				+	+	+	C1P30 gem+_C1P30 ctrl;C1P35 gem+_C1P35 ctrl;C1P40 gem+_C1P40 ctrl	0.710237	0.794158	0.00616296	0.399059	0.0584392	0.0569012	-0.0527636
3.56326	3.59502	3.662	3.50419	3.63596	3.53853	3.63449	3.66925	3.6588	3.81514	3.57636	3.63461	3.65684	3.83071	3.57829	3.71202	3.75217	3.7448	3.72302	3.7238	3.71916	3.64932	3.67103	3.74594	3.72828	3.7836	3.69585	3.77314	3.77375	3.64012	3.74469	3.82155	3.71552	3.66933	3.72393	3.69807								0.390255	0.381432	-0.0472004	-0.962609	0.784918	0.854284	0.0211918
4.36847	4.35194	4.35955	4.21394	4.29032	4.23702	4.33287	4.32874	4.32484	4.31406	4.27357	4.26773	4.38143	4.40429	4.33352	4.32404	4.36197	4.29268	4.35317	4.35228	4.34014	4.2741	4.33534	4.30282	4.34448	4.34434	4.38218	4.36063	4.32574	4.33166	4.36596	4.38908	4.2648	4.33607	4.36634	4.38196	+	+					C1P10 gem+_C1P10 ctrl;C1P20 gem+_C1P20 ctrl	0.00813696	0.00813923	-0.112896	-4.88403	0.0414673	0.0424322	-0.0436969
3.40612	3.26374	3.42319	3.47789	3.25845	3.09039	3.38414	3.47211	3.38915	3.34346	3.22966	3.20985	3.06701	3.2511	3.25374	3.25148	3.34209	3.37939	3.22356	3.39529	3.36201	3.14473	3.19487	3.2687	3.32371	3.23255	3.37944	3.36718	3.37216	3.3309	3.3913	3.32895	3.29623	3.32855	3.37971	3.31857		+					C1P20 gem+_C1P20 ctrl	0.51057	0.555432	-0.08877	-0.721415	0.0378555	0.0398719	-0.154147
4.38573	4.37327	4.36475	4.3413	4.29487	4.30474	4.36565	4.37333	4.37374	4.41565	4.38164	4.42132	4.39642	4.39452	4.39833	4.39106	4.38978	4.41027	4.38296	4.38771	4.37034	4.37817	4.40077	4.40434	4.37273	4.39303	4.38207	4.40881	4.35274	4.37409	4.36974	4.36994	4.38663	4.35582	4.37582	4.36781	+	+					C1P10 gem+_C1P10 ctrl;C1P20 gem+_C1P20 ctrl	0.0166414	0.0134355	-0.0609474	-3.9626	0.0494966	0.0491326	0.035296
4.84982	4.85328	4.83605	4.73718	4.76658	4.73478	4.85367	4.84608	4.81199	4.78571	4.79684	4.77979	4.82916	4.81157	4.83657	4.78771	4.78033	4.78892	4.80654	4.81892	4.79302	4.77174	4.7976	4.80413	4.8228	4.8261	4.8244	4.78223	4.77317	4.76547	4.79156	4.80882	4.81523	4.76549	4.76488	4.7583	+	+	+		+	+	C1P10 gem+_C1P10 ctrl;C1P20 gem+_C1P20 ctrl;C1P25 gem+_C1P25 ctrl;C1P35 gem+_C1P35 ctrl;C1P40 gem+_C1P40 ctrl	0.000954837	0.00181107	-0.100203	-8.7148	0.0223664	0.0280164	-0.0497971
4.63996	4.72995	4.63731	4.75022	4.69226	4.67661	4.64015	4.62989	4.56842	4.6898	4.64844	4.64125	4.6276	4.64353	4.63427	4.71943	4.70661	4.71968	4.61485	4.62197	4.60756	4.72174	4.7108	4.72641	4.69206	4.72327	4.6923	4.72144	4.66604	4.59676	4.69913	4.6779	4.59276	4.70798	4.64925	4.70215			+	+			C1P25 gem+_C1P25 ctrl;C1P30 gem+_C1P30 ctrl	0.379639	0.36759	0.0372915	0.986722	0.156961	0.144003	0.0470069
4.66958	4.7016	4.70045	4.66394	4.6682	4.64055	4.7131	4.71458	4.70449	4.72992	4.72753	4.73191	4.72766	4.74355	4.73542	4.73105	4.73957	4.73523	4.73091	4.7369	4.73982	4.74612	4.72333	4.73668	4.72264	4.75809	4.73801	4.72897	4.72159	4.736	4.71345	4.70178	4.72546	4.75996	4.72995	4.73601		+					C1P20 gem+_C1P20 ctrl	0.0718341	0.0531061	-0.0329758	-2.43189	0.00492766	0.0101935	0.0190625
4.07361	4.16726	4.16471	4.45497	4.4378	4.5012	4.12201	4.09699	4.30511	4.32024	4.39017	4.35798	4.2397	4.25507	4.27068	4.32625	4.31492	4.33691	4.27486	4.32005	4.27561	4.37493	4.38514	4.35385	4.2118	4.24435	4.21065	4.36102	4.34783	4.38812	4.33463	4.31623	4.3803	4.38318	4.35434	4.34589	+		+	+	+		C1P10 gem+_C1P10 ctrl;C1P25 gem+_C1P25 ctrl;C1P30 gem+_C1P30 ctrl;C1P35 gem+_C1P35 ctrl	0.000804426	0.00180163	0.329458	9.11265	0.057394	0.0559413	0.18143
4.02884	4.04719	3.99511	4.13585	4.13809	4.06074	4.04073	4.01083	3.97111	4.07704	4.1263	4.09747	4.0729	4.04315	4.05791	4.10622	4.06713	4.09926	4.07785	4.09051	4.08902	4.12939	4.09142	4.0863	4.06257	4.04521	4.06548	4.08219	4.12199	4.11755	4.05018	4.05123	4.0948	4.10391	4.10782	4.08729	+	+			+		C1P10 gem+_C1P10 ctrl;C1P20 gem+_C1P20 ctrl;C1P35 gem+_C1P35 ctrl	0.041408	0.0312331	0.0878437	2.96356	0.0199176	0.025934	0.092714
2.86603	3.22585	2.92101	3.22007	2.94017	3.2004	2.92833	2.96249	3.27432	3.09374	3.16207	3.46153	3.15411	3.00058	3.21456	3.07757	3.06895	3.10716	3.18179	3.07478	3.14562	3.04924	3.01136	2.98085	3.15763	2.71108	3.11454	2.94615	2.88562	3.06129	3.18069	3.18115	3.08336	3.24339	2.99344	3.13054				+			C1P30 gem+_C1P30 ctrl	0.465196	0.489633	0.115914	0.806456	0.308002	0.304777	0.184067
3.88589	3.79245	3.87777	3.72055	3.88972	3.85646	3.85631	3.92333	3.77366	3.87729	3.83954	3.76739	3.73612	3.76473	3.75927	3.87155	3.75532	3.78253	3.8411	3.81573	3.79664	3.79339	3.74538	3.78121	3.81491	3.91919	3.72264	3.72564	3.77533	3.72577	3.79221	3.74491	3.77876	3.79953	3.87879	3.76793								0.644236	0.730285	-0.0297937	-0.498594	0.691579	0.774854	-0.0230286
4.05139	4.13146	4.15114	4.10451	4.21738	4.17455	4.104	4.11605	4.08946	4.12732	4.18956	4.11488	4.08494	4.07494	4.06019	4.14682	4.11387	4.12939	4.113	4.09437	4.12395	4.11575	4.12811	4.09554	4.12475	4.06909	4.08745	4.12038	4.07082	4.18099	4.15451	4.15365	4.15742	4.13775	4.12249	4.10799			+			+	C1P25 gem+_C1P25 ctrl;C1P40 gem+_C1P40 ctrl	0.293924	0.258354	0.0541501	1.20701	0.169483	0.155606	0.0407483
4.4524	4.42373	4.42863	4.40503	4.35157	4.41313	4.4357	4.42323	4.39438	4.41082	4.40035	4.39095	4.40082	4.36669	4.4116	4.43317	4.43446	4.41183	4.40459	4.41347	4.38666	4.40915	4.43596	4.41968	4.4101	4.43377	4.4202	4.42181	4.40085	4.4223	4.40109	4.39527	4.40713	4.47613	4.46829	4.45735						+	C1P40 gem+_C1P40 ctrl	0.101513	0.0768133	-0.0450075	-2.1185	0.275365	0.267095	-0.017063
4.46818	4.46784	4.47345	4.33228	4.34804	4.33675	4.47474	4.44175	4.40509	4.46344	4.43713	4.4449	4.43202	4.43438	4.4405	4.48432	4.47315	4.44051	4.45891	4.49906	4.4782	4.45869	4.43796	4.4185	4.47935	4.51867	4.49659	4.44143	4.44407	4.47515	4.48812	4.48664	4.48383	4.4701	4.46772	4.46341	+				+	+	C1P10 gem+_C1P10 ctrl;C1P35 gem+_C1P35 ctrl;C1P40 gem+_C1P40 ctrl	1.29964e-05	0	-0.1308	-26.0025	0.730943	0.810703	0.00795825
3.17703	3.08399	3.09861	3.35694	3.19161	3.53763	3.22083	3.13808	3.26471	3.02039	3.25582	3.14466	3.19146	3.32567	3.25217	3.1947	3.11829	3.01352	3.1567	3.07557	3.12739	3.29642	3.1052	2.99344	3.15336	3.23912	3.35166	3.13721	3.11329	3.36023	3.13105	3.05136	3.18982	3.15566	3.00581	3.12165								0.0803953	0.0597309	0.242184	2.32837	0.432239	0.46325	-0.0675842
3.63637	3.70271	3.66158	4.11503	4.10014	4.08722	3.53085	3.43993	3.59838	3.94211	3.92838	3.97591	3.62241	3.76168	3.7633	4.00772	3.96767	3.98147	3.76134	3.71688	3.77901	4.08192	4.04953	4.06989	3.71938	3.78401	3.75341	4.01428	4.02626	3.99949	3.78247	3.65808	3.73902	4.00817	4.00158	3.99378	+	+	+	+	+	+	C1P10 gem+_C1P10 ctrl;C1P20 gem+_C1P20 ctrl;C1P25 gem+_C1P25 ctrl;C1P30 gem+_C1P30 ctrl;C1P35 gem+_C1P35 ctrl;C1P40 gem+_C1P40 ctrl	3.20268e-05	0	0.433913	20.7244	0.000894564	0.0046678	0.425746
4.47022	4.53106	4.47039	4.37961	4.39097	4.37642	4.41579	4.46699	4.44858	4.41256	4.37711	4.39751	4.44241	4.50999	4.44161	4.41011	4.37261	4.44081	4.41998	4.41073	4.45564	4.41391	4.41097	4.37785	4.43589	4.40336	4.4636	4.41024	4.41076	4.41055	4.4842	4.44157	4.43113	4.43657	4.41964	4.35786	+						C1P10 gem+_C1P10 ctrl	0.00642219	0.00706883	-0.108219	-5.2212	0.0571679	0.0558189	-0.0480607
4.67898	4.67102	4.64557	4.51406	4.55315	4.5164	4.60277	4.60818	4.60285	4.65415	4.64566	4.65495	4.6324	4.61367	4.69438	4.63276	4.64168	4.63223	4.65331	4.62363	4.64852	4.65508	4.61831	4.65168	4.66236	4.67698	4.70535	4.6325	4.64355	4.61476	4.62809	4.63721	4.6401	4.62423	4.65959	4.60039	+	+			+		C1P10 gem+_C1P10 ctrl;C1P20 gem+_C1P20 ctrl;C1P35 gem+_C1P35 ctrl	0.00105638	0.00185699	-0.13732	-8.48777	0.000171925	0.00497854	0.0469845
5.19793	5.14791	5.15929	4.99182	4.99891	5.04736	5.15794	5.13601	5.14744	5.10477	5.07844	5.09389	5.19418	5.18004	5.18149	5.05866	5.12168	5.10502	5.1107	5.10376	5.07207	5.09569	5.12925	5.16595	5.0928	5.09536	5.12128	5.10822	5.08661	5.07585	5.13282	5.13093	5.15062	5.09743	5.06505	5.03818	+	+	+			+	C1P10 gem+_C1P10 ctrl;C1P20 gem+_C1P20 ctrl;C1P25 gem+_C1P25 ctrl;C1P40 gem+_C1P40 ctrl	0.00252662	0.00370872	-0.155682	-6.73909	0.00526256	0.0105489	-0.0547614
4.78562	4.8077	4.77978	4.97288	4.85473	4.78228	4.78021	4.7525	4.75648	4.88557	4.93744	4.88831	4.80291	4.7779	4.83852	4.81043	4.82232	4.8075	4.77688	4.8109	4.78429	4.87292	4.85593	4.8545	4.71705	4.73626	4.8086	4.85036	4.86091	4.86795	4.79927	4.77145	4.85495	4.85484	4.78916	4.77911		+		+	+		C1P20 gem+_C1P20 ctrl;C1P30 gem+_C1P30 ctrl;C1P35 gem+_C1P35 ctrl	0.23282	0.191882	0.0789302	1.40464	0.00175375	0.00598547	0.140711
3.71413	3.69527	3.60297	3.76933	3.74701	3.87776	3.60551	3.53435	3.64244	3.80795	3.67662	3.70947	3.6933	3.60783	3.66278	3.74525	3.82781	3.72492	3.68836	3.73361	3.72807	3.61515	3.79686	3.8401	3.72503	3.66369	3.71028	3.80052	3.82305	3.75222	3.73899	3.65996	3.72186	3.78523	3.80255	3.91068					+		C1P35 gem+_C1P35 ctrl	0.074333	0.055581	0.127241	2.40029	0.0534888	0.0528966	0.137248
4.25853	4.22865	4.25185	4.36884	4.42199	4.35617	4.22332	4.17992	4.36284	4.37646	4.34301	4.36108	4.38531	4.36221	4.39755	4.36569	4.42048	4.38998	4.38061	4.34688	4.30622	4.43414	4.44831	4.44191	4.30814	4.40033	4.39241	4.38414	4.419	4.41784	4.39431	4.40338	4.37143	4.41234	4.41792	4.39145	+			+			C1P10 gem+_C1P10 ctrl;C1P30 gem+_C1P30 ctrl	0.00353921	0.00425237	0.135991	6.15318	0.134653	0.123303	0.104823
4.18603	4.13399	4.13652	4.2592	4.18824	4.14232	4.19493	4.14145	4.15213	4.1142	4.11268	4.10535	4.15894	4.14914	4.15068	4.12326	4.13638	4.14023	4.18848	4.20975	4.25675	4.15776	4.15233	4.16416	4.25875	4.1621	4.18545	4.15225	4.14312	4.14664	4.19802	4.16436	4.2019	4.12082	4.17471	4.16531		+	+	+			C1P20 gem+_C1P20 ctrl;C1P25 gem+_C1P25 ctrl;C1P30 gem+_C1P30 ctrl	0.307265	0.273907	0.0444098	1.16914	0.0346987	0.036953	-0.0520946
4.35778	4.3525	4.37307	4.26284	4.31206	4.33062	4.3325	4.34328	4.32968	4.35666	4.35016	4.31272	4.31577	4.33662	4.33707	4.33732	4.364	4.35203	4.26778	4.27995	4.29938	4.33152	4.34591	4.36152	4.30152	4.30691	4.27722	4.35078	4.33933	4.31628	4.24918	4.27758	4.21517	4.35482	4.37094	4.36074	+			+	+	+	C1P10 gem+_C1P10 ctrl;C1P30 gem+_C1P30 ctrl;C1P35 gem+_C1P35 ctrl;C1P40 gem+_C1P40 ctrl	0.0486305	0.0356443	-0.0592767	-2.80365	0.75943	0.835357	0.00469128
4.26533	4.17797	4.2254	4.24126	4.23104	4.28652	4.18247	4.0337	4.19311	4.23842	4.1974	4.21501	4.20099	4.15031	4.21509	4.21269	4.26318	4.24513	4.15431	4.18907	4.13962	4.25239	4.21317	4.246	4.16229	4.07716	4.1646	4.22981	4.17543	4.21116	4.11578	4.1496	4.23082	4.18256	4.20293	4.21721				+			C1P30 gem+_C1P30 ctrl	0.379926	0.367895	0.0300409	0.986063	0.202009	0.188824	0.0805205
3.94638	4.22117	4.18429	3.61695	3.76244	3.68741	4.1847	4.05694	3.80132	3.79181	3.72739	3.76112	3.88978	3.83078	3.84443	3.87576	3.83023	3.75306	3.79751	3.85907	3.87688	3.80951	3.80392	3.78199	3.88111	3.94118	4.05879	3.77335	3.72897	3.7166	3.80029	3.88905	3.83265	3.70902	3.71374	3.76669	+				+	+	C1P10 gem+_C1P10 ctrl;C1P35 gem+_C1P35 ctrl;C1P40 gem+_C1P40 ctrl	0.011068	0.00986154	-0.428351	-4.47079	0.0900641	0.0852149	-0.254213
5.0101	5.02841	5.04497	5.08917	5.08638	5.08875	5.03012	5.02836	5.04133	5.08317	5.06627	5.08236	5.03998	5.0141	5.0368	5.05454	5.05993	5.06655	5.05551	5.06026	5.04973	5.0694	5.06617	5.05513	4.95123	5.01049	4.96181	5.08621	5.08296	5.09656	5.03188	5.01564	5.03946	5.08915	5.07356	5.08179	+	+	+		+	+	C1P10 gem+_C1P10 ctrl;C1P20 gem+_C1P20 ctrl;C1P25 gem+_C1P25 ctrl;C1P35 gem+_C1P35 ctrl;C1P40 gem+_C1P40 ctrl	0.00397199	0.00471782	0.0602705	5.96281	0.00300589	0.00790628	0.0440005
4.2034	4.22302	4.15635	4.23565	4.24164	4.2089	4.13838	4.2054	4.15693	4.15302	4.18334	4.23335	4.19449	4.1548	4.15417	4.16221	4.12106	4.16725	4.18132	4.1908	4.19361	4.19677	4.17217	4.12302	4.14795	4.14125	4.14578	4.13697	4.16254	4.18024	4.18067	4.14096	4.25056	4.16797	4.13401	4.13833								0.195305	0.156731	0.0344755	1.55333	0.496509	0.549576	0.0230001
4.99363	5.00083	4.98072	4.62158	4.70274	4.67567	5.00891	5.03315	5.08822	4.90043	4.93779	4.88145	5.03401	5.03144	5.03731	4.93807	4.90833	4.90179	5.04869	5.04517	5.06703	4.87207	4.87983	4.85297	5.07312	5.05882	5.07402	4.87308	4.90172	4.90833	5.02237	5.0176	5.05173	4.89536	4.8985	4.95521	+	+	+	+	+	+	C1P10 gem+_C1P10 ctrl;C1P20 gem+_C1P20 ctrl;C1P25 gem+_C1P25 ctrl;C1P30 gem+_C1P30 ctrl;C1P35 gem+_C1P35 ctrl;C1P40 gem+_C1P40 ctrl	0.000188716	0.000503778	-0.325059	-13.228	0.00886251	0.0150106	-0.136868
4.05491	4.02194	4.04845	4.05863	4.0199	3.99253	4.08496	4.03658	4.04311	4.0285	3.97882	3.94151	4.04239	4.02936	4.02845	4.03845	4.0782	4.01209	4.05153	3.99955	4.05072	3.99758	3.99554	4.04763	4.03548	4.03933	4.02672	4.07333	4.01684	4.0184	4.00974	4.0422	3.92962	4.06955	3.9409	4.03011								0.450901	0.469579	-0.0180824	-0.834576	0.0706924	0.0686311	-0.071942
4.24242	4.12301	4.21135	4.01218	4.11813	4.08095	4.16455	4.24335	4.25559	4.23783	4.21487	4.21961	4.26129	4.30939	4.31745	4.29241	4.26105	4.32833	4.32356	4.30203	4.25625	4.18672	4.27174	4.29889	4.2842	4.2745	4.32037	4.38751	4.28886	4.23969	4.33334	4.3264	4.20988	4.27788	4.32032	4.23543	+						C1P10 gem+_C1P10 ctrl	0.0617825	0.0458465	-0.121843	-2.573	0.925044	0.950704	0.00294145
4.31119	4.34873	4.36826	4.33865	4.38329	4.34144	4.34487	4.2936	4.31111	4.3413	4.38189	4.33076	4.34969	4.28775	4.34423	4.31745	4.35269	4.33774	4.31501	4.31259	4.31791	4.35532	4.38413	4.34772	4.23068	4.30541	4.30764	4.36068	4.3441	4.33429	4.31026	4.32449	4.34308	4.37052	4.32786	4.31652				+			C1P30 gem+_C1P30 ctrl	0.623807	0.707739	0.0117304	0.530568	0.183602	0.16986	0.0347904
3.98452	3.91492	4.00564	3.9219	3.88749	3.90446	3.96715	3.97055	3.81004	3.96475	3.88858	3.95602	3.72913	3.75391	3.84988	3.88574	3.97369	3.9149	3.8558	3.9792	3.71546	3.90893	3.95705	3.85858	3.99909	3.78278	4.06775	3.95394	3.88499	3.9615	3.87386	3.77272	3.97627	3.9607	3.93736	4.04134			+				C1P25 gem+_C1P25 ctrl	0.0940623	0.071116	-0.0637426	-2.18647	0.741794	0.818389	0.0205386
3.35851	3.34624	3.36032	3.29089	3.27269	2.8928	3.32759	3.41657	3.19625	3.28927	3.23546	3.26905	3.32799	3.31874	3.27118	3.26923	3.36608	3.28803	3.26606	3.28775	3.29584	3.19573	3.14698	3.34995	3.35954	3.21331	3.43097	3.34356	3.32286	3.16537	3.41546	3.35542	3.27829	3.32585	3.11437	3.17231								0.193183	0.154704	-0.202896	-1.56259	0.499381	0.55409	-0.048877
4.57019	4.5277	4.52271	4.41486	4.4389	4.42397	4.58565	4.58619	4.54214	4.55453	4.54046	4.5319	4.56843	4.57903	4.54597	4.56648	4.5381	4.54434	4.53875	4.52834	4.50828	4.50484	4.4702	4.55658	4.55903	4.55358	4.54432	4.56057	4.50546	4.50898	4.53533	4.56639	4.5241	4.4979	4.54394	4.5229	+						C1P10 gem+_C1P10 ctrl	0.00234012	0.00375261	-0.114286	-6.8789	0.144102	0.132347	-0.0290287
3.61027	3.72108	3.68992	3.37973	3.66934	3.65757	3.67541	3.75277	3.79367	3.57741	3.65438	3.71405	3.80946	3.72978	3.71147	3.59031	3.64727	3.60002	3.73851	3.72507	3.70382	3.62731	3.6203	3.5631	3.75659	3.72619	3.77031	3.66224	3.70484	3.58524	3.72291	3.76274	3.63831	3.64479	3.61509	3.56582			+	+			C1P25 gem+_C1P25 ctrl;C1P30 gem+_C1P30 ctrl	0.354428	0.333993	-0.104874	-1.04643	0.155156	0.142274	-0.0920066
4.57464	4.58331	4.5632	4.50408	4.68308	4.59413	4.61791	4.52871	4.53508	4.57433	4.57587	4.62258	4.48774	4.51619	4.48307	4.67584	4.62493	4.6614	4.61787	4.62622	4.6011	4.66172	4.65496	4.61432	4.57243	4.5962	4.5761	4.67097	4.64907	4.66391	4.67021	4.62738	4.57127	4.69331	4.73856	4.7224			+		+		C1P25 gem+_C1P25 ctrl;C1P35 gem+_C1P35 ctrl	0.719473	0.803769	0.0200477	0.385526	0.407037	0.429885	0.0303628
3.52238	3.57361	3.53902	3.89112	3.70613	3.75501	3.60047	3.61803	3.54803	3.64007	3.55776	3.70853	3.60089	3.54255	3.60926	3.66949	3.54236	3.63441	3.50493	3.51945	3.60947	3.72313	3.66515	3.64081	3.54305	3.42014	3.58361	3.67461	3.68012	3.65016	3.4846	3.62307	3.72416	3.64583	3.64196	3.58107	+			+	+		C1P10 gem+_C1P10 ctrl;C1P30 gem+_C1P30 ctrl;C1P35 gem+_C1P35 ctrl	0.0140576	0.0116483	0.239083	4.16767	0.39002	0.408877	0.0466082
4.06239	4.11196	4.07378	4.13458	4.21117	4.17573	4.07363	4.05159	4.06694	4.13586	4.19334	4.13798	4.04156	4.00214	4.09074	4.11949	4.13693	4.10479	4.08194	4.09429	4.0801	4.1627	4.11579	4.13471	4.10766	4.11142	4.0793	4.10655	4.1594	4.14708	4.10129	4.06929	4.08672	4.1456	4.13548	4.12002	+	+		+		+	C1P10 gem+_C1P10 ctrl;C1P20 gem+_C1P20 ctrl;C1P30 gem+_C1P30 ctrl;C1P40 gem+_C1P40 ctrl	0.027062	0.0207378	0.0911142	3.40861	0.0100084	0.0158356	0.0916731
4.24454	4.20899	4.14308	3.8938	3.94178	3.87369	4.19867	4.185	4.17351	4.20151	4.12922	4.1578	4.17634	4.28278	4.19864	4.2168	4.19404	4.26549	4.20196	4.18162	4.19972	4.159	4.22618	4.23206	4.25791	4.21934	4.19708	4.24264	4.25214	4.18284	4.22991	4.2068	4.17918	4.24972	4.25237	4.19805	+						C1P10 gem+_C1P10 ctrl	0.00118802	0.00222964	-0.295778	-8.23074	0.361695	0.37158	-0.022885
4.39274	4.43638	4.4176	4.70216	4.74951	4.70893	4.41878	4.49483	4.4222	4.70411	4.75066	4.69228	4.54413	4.52518	4.58362	4.66595	4.62027	4.62169	4.50761	4.55755	4.55938	4.66028	4.6742	4.64638	4.45948	4.49441	4.49191	4.61696	4.63762	4.66113	4.50248	4.46579	4.54248	4.63897	4.62709	4.61823	+	+	+	+	+	+	C1P10 gem+_C1P10 ctrl;C1P20 gem+_C1P20 ctrl;C1P25 gem+_C1P25 ctrl;C1P30 gem+_C1P30 ctrl;C1P35 gem+_C1P35 ctrl;C1P40 gem+_C1P40 ctrl	9.70926e-05	0	0.304624	15.6608	0.00089793	0.00465195	0.270412
5.06629	5.04346	5.05684	5.11936	5.04316	5.10258	5.05081	5.08219	5.05552	5.09041	5.09741	5.09153	5.0142	5.02271	5.01544	5.04278	5.03094	5.01296	5.04545	4.98464	5.02114	5.04523	5.03288	5.03628	4.94047	5.00046	4.97096	4.98595	5.01974	5.02509	4.99989	5.00984	5.00911	5.03769	5.0013	5.0252		+					C1P20 gem+_C1P20 ctrl	0.243886	0.203886	0.0328333	1.36536	0.0389696	0.0408902	0.0302776
4.47552	4.44972	4.44128	4.74089	4.68536	4.75556	4.46236	4.333	4.38119	4.53162	4.56425	4.58996	4.3906	4.47507	4.39403	4.48676	4.48154	4.53232	4.41687	4.46663	4.4745	4.53212	4.53983	4.49816	4.38879	4.47286	4.3964	4.52353	4.53919	4.54861	4.39347	4.40576	4.54928	4.51254	4.47231	4.49324	+	+		+	+		C1P10 gem+_C1P10 ctrl;C1P20 gem+_C1P20 ctrl;C1P30 gem+_C1P30 ctrl;C1P35 gem+_C1P35 ctrl	0.000331834	0.00143423	0.271764	11.4516	0.0147844	0.0215544	0.169761
4.09581	4.1527	4.00799	4.09845	4.16759	4.1697	4.06535	4.02788	4.09051	4.11328	4.12031	4.12871	4.01276	4.03844	4.01627	4.06923	4.05107	4.08777	4.05868	4.09347	4.11343	4.13438	4.13857	4.08028	4.03186	4.04146	4.0602	4.07633	4.1342	4.14149	4.07708	4.08081	4.15556	4.0926	4.10333	4.12681		+	+		+		C1P20 gem+_C1P20 ctrl;C1P25 gem+_C1P25 ctrl;C1P35 gem+_C1P35 ctrl	0.282555	0.245594	0.0597479	1.24058	0.0336169	0.0363565	0.0595228
5.32206	5.30861	5.33914	5.30589	5.34001	5.32069	5.34389	5.36428	5.36136	5.40185	5.41624	5.40987	5.37361	5.35707	5.39375	5.40496	5.40852	5.40692	5.35991	5.39386	5.38768	5.39781	5.39033	5.3808	5.33306	5.36449	5.35722	5.40486	5.39752	5.41154	5.38733	5.39782	5.41641	5.40616	5.39318	5.4139		+			+		C1P20 gem+_C1P20 ctrl;C1P35 gem+_C1P35 ctrl	0.93949	0.963122	-0.0010705	-0.0807902	0.00226061	0.00646154	0.0528096
3.71877	3.7175	3.57882	3.77973	3.90546	3.79329	3.47455	3.28816	2.97572	3.75256	3.87841	3.80994	3.67966	3.42961	3.73178	3.6616	3.27865	3.72011	3.10772	3.36776	3.01164	3.40464	3.77004	3.37479	3.41342	3.17213	3.43971	3.2403	3.30113	3.15388	3.26617	3.26482	3.76398	3.85536	3.71274	3.79046	+	+					C1P10 gem+_C1P10 ctrl;C1P20 gem+_C1P20 ctrl	0.0650478	0.0480042	0.154462	2.52445	0.0193814	0.0255287	0.567492
4.23241	4.2559	4.201	4.35951	4.36931	4.32538	4.1517	4.23754	4.23655	4.34231	4.31827	4.33831	4.20565	4.21309	4.20393	4.34961	4.35012	4.376	4.1789	4.1814	4.19044	4.3305	4.3572	4.3926	4.26526	4.22269	4.26664	4.38619	4.36916	4.35865	4.28792	4.28102	4.26177	4.3345	4.40975	4.33541	+	+	+	+	+		C1P10 gem+_C1P10 ctrl;C1P20 gem+_C1P20 ctrl;C1P25 gem+_C1P25 ctrl;C1P30 gem+_C1P30 ctrl;C1P35 gem+_C1P35 ctrl	0.0042209	0.00524956	0.121627	5.8645	0.0133793	0.0197623	0.124365
4.16329	4.15382	4.1412	4.17778	4.19342	4.1991	4.13818	4.13532	4.15422	4.14007	4.14648	4.12449	4.16304	4.15009	4.16095	4.1464	4.12908	4.12416	4.14516	4.13858	4.14151	4.1226	4.14355	4.15139	4.17188	4.11868	4.12902	4.14616	4.15909	4.11838	4.13212	4.12546	4.14011	4.14008	4.14681	4.15984	+		+				C1P10 gem+_C1P10 ctrl;C1P25 gem+_C1P25 ctrl	0.0144613	0.0118965	0.0373286	4.13277	0.561098	0.632766	-0.00556278
5.22692	5.30264	5.25991	5.49441	5.48903	5.46102	5.29942	5.30305	5.30968	5.46941	5.52499	5.49859	5.2905	5.36143	5.3573	5.44079	5.48409	5.48779	5.19825	5.35668	5.3305	5.5093	5.50352	5.43587	5.22213	5.2843	5.41153	5.48522	5.482	5.52856	5.26756	5.37561	5.50364	5.50037	5.46844	5.46127	+	+	+	+	+		C1P10 gem+_C1P10 ctrl;C1P20 gem+_C1P20 ctrl;C1P25 gem+_C1P25 ctrl;C1P30 gem+_C1P30 ctrl;C1P35 gem+_C1P35 ctrl	0.000841224	0.00177064	0.21833	9.00725	0.00028976	0.00423385	0.193612
3.98352	3.97733	4.0188	3.81848	3.84459	3.93698	3.96555	3.96904	3.98029	3.92469	3.86501	3.90952	3.97209	3.95768	3.9262	3.89209	3.83236	3.94281	3.95339	3.85508	3.98377	3.83109	3.78042	3.83459	3.93667	3.96782	4.03062	3.9095	3.80014	3.82663	3.99811	3.88741	3.78485	3.83646	3.8163	3.8389	+	+			+		C1P10 gem+_C1P10 ctrl;C1P20 gem+_C1P20 ctrl;C1P35 gem+_C1P35 ctrl	0.0295849	0.0224833	-0.126533	-3.31251	0.0176113	0.0244034	-0.071883
4.25699	4.31202	4.27216	4.32586	4.33446	4.34973	4.28451	4.26254	4.29205	4.31327	4.30168	4.29416	4.29994	4.27528	4.32902	4.24128	4.27702	4.23421	4.30444	4.31487	4.30953	4.24612	4.26028	4.23838	4.29763	4.26715	4.29968	4.23868	4.21677	4.23694	4.29256	4.29973	4.3361	4.26131	4.24986	4.22678	+			+	+	+	C1P10 gem+_C1P10 ctrl;C1P30 gem+_C1P30 ctrl;C1P35 gem+_C1P35 ctrl;C1P40 gem+_C1P40 ctrl	0.0342993	0.0254782	0.0562925	3.15649	0.0893853	0.0846941	0.0233353
4.61937	4.62917	4.61161	4.64987	4.63094	4.62419	4.58867	4.58514	4.66194	4.59942	4.59339	4.60424	4.62983	4.5983	4.65614	4.53646	4.6367	4.62574	4.56486	4.58192	4.52005	4.60596	4.62811	4.67306	4.45455	4.56375	4.54482	4.63935	4.61319	4.64264	4.57994	4.6015	4.67042	4.61566	4.60018	4.54839				+	+		C1P30 gem+_C1P30 ctrl;C1P35 gem+_C1P35 ctrl	0.180092	0.142429	0.0149471	1.62215	0.636005	0.718867	-0.0129021
4.85611	4.84501	4.63036	4.72027	4.81126	4.80968	4.79814	4.80883	4.7591	5.07024	4.87505	4.97601	4.85934	4.95759	4.71321	4.95112	4.91264	5.03689	4.89072	4.8882	4.85069	4.90796	4.9648	4.97885	4.91162	4.90842	4.90558	5.01326	5.01138	4.9863	4.93431	4.95224	4.94236	4.9616	4.97805	4.93143		+		+	+		C1P20 gem+_C1P20 ctrl;C1P30 gem+_C1P30 ctrl;C1P35 gem+_C1P35 ctrl	0.96934	0.98279	0.00324647	0.0408939	0.0337979	0.0363884	0.185077
4.02133	3.97245	4.06748	4.02693	4.03069	3.98493	4.00793	4.04354	4.04937	3.93161	3.89364	3.89162	4.05479	4.07532	4.05038	4.00172	3.89754	3.93609	4.1028	4.06457	4.15641	3.92478	3.91767	3.92904	4.11169	4.13695	4.10158	3.93715	3.93602	3.93083	4.12248	4.10571	4.03919	3.93567	3.94912	3.94411		+	+	+	+	+	C1P20 gem+_C1P20 ctrl;C1P25 gem+_C1P25 ctrl;C1P30 gem+_C1P30 ctrl;C1P35 gem+_C1P35 ctrl;C1P40 gem+_C1P40 ctrl	0.850965	0.902592	-0.00623377	-0.200372	0.00222436	0.00626667	-0.127988
4.51159	4.54443	4.53626	4.57037	4.56561	4.57796	4.49978	4.55213	4.58369	4.54269	4.57008	4.59759	4.55698	4.56374	4.57386	4.55527	4.55146	4.56139	4.536	4.55328	4.54038	4.59498	4.57799	4.5475	4.50964	4.55207	4.51716	4.57082	4.58906	4.6056	4.55723	4.5477	4.61224	4.57001	4.57049	4.57118	+				+		C1P10 gem+_C1P10 ctrl;C1P35 gem+_C1P35 ctrl	0.0181271	0.0145375	0.0405591	3.8613	0.440885	0.474027	0.0249189
3.27779	3.3796	3.25052	4.95382	4.64513	4.61872	4.47201	2.99085	3.43407	4.21874	4.49113	4.52298	4.55847	4.54233	4.12934	3.51907	3.45985	4.55415	3.19549	4.59875	4.59038	4.56879	4.5768	4.56714	3.06554	4.56809	4.5818	4.58908	4.51109	4.50277	3.00115	4.55843	4.55243	3.14117	3.50623	4.58272	+						C1P10 gem+_C1P10 ctrl	0.000232336	0.00125813	1.43658	12.5448	0.158201	0.145331	0.778641
4.20048	4.20063	4.20877	4.29152	4.24661	4.26542	4.21017	4.21084	4.22828	4.08954	4.18436	4.17947	4.27708	4.2259	4.21391	4.15269	4.17976	4.17075	4.2804	4.20084	4.22083	4.19767	4.17554	4.13651	4.22201	4.24604	4.26715	4.16412	4.13817	4.09698	4.25664	4.22213	4.16226	4.21077	4.18679	4.15217	+		+		+		C1P10 gem+_C1P10 ctrl;C1P25 gem+_C1P25 ctrl;C1P35 gem+_C1P35 ctrl	0.00833028	0.00826217	0.0645571	4.85151	0.105968	0.0990487	-0.0653036
3.73135	3.7351	3.90824	3.99667	4.04916	4.04304	3.85423	3.89973	3.96673	4.1037	4.12161	4.13621	4.08237	3.95409	3.85522	4.20456	4.14582	4.1542	3.94223	3.92534	3.93719	4.11852	4.13364	4.10026	3.99106	3.94986	3.96098	4.16669	4.1278	4.17484	3.9906	3.97834	4.02544	4.1753	4.19779	4.18458	+	+		+	+	+	C1P10 gem+_C1P10 ctrl;C1P20 gem+_C1P20 ctrl;C1P30 gem+_C1P30 ctrl;C1P35 gem+_C1P35 ctrl;C1P40 gem+_C1P40 ctrl	0.0171803	0.0139417	0.238056	3.92464	0.00327656	0.00826572	0.213607
4.23626	4.19541	4.27253	4.34506	4.38806	4.39032	4.33429	4.28852	4.33393	4.24112	4.25677	4.2358	4.33491	4.34733	4.35145	4.25058	4.29874	4.28288	4.43376	4.34763	4.39041	4.27326	4.24623	4.25925	4.38117	4.43415	4.36012	4.25054	4.24135	4.26422	4.43455	4.43143	4.44103	4.26241	4.24162	4.2402	+	+	+	+	+	+	C1P10 gem+_C1P10 ctrl;C1P20 gem+_C1P20 ctrl;C1P25 gem+_C1P25 ctrl;C1P30 gem+_C1P30 ctrl;C1P35 gem+_C1P35 ctrl;C1P40 gem+_C1P40 ctrl	0.00636979	0.00703252	0.139747	5.23319	0.0106547	0.016768	-0.0743559
4.84916	4.80642	4.84522	4.70066	4.76084	4.74945	4.87085	4.88929	4.86904	4.87647	4.85286	4.84061	4.8535	4.87751	4.86882	4.84516	4.81963	4.84711	4.84143	4.89125	4.84191	4.8393	4.86302	4.83991	4.8168	4.83731	4.81225	4.84608	4.82809	4.84002	4.85123	4.86166	4.85845	4.87056	4.86501	4.84552	+						C1P10 gem+_C1P10 ctrl	0.0135828	0.0113947	-0.0966175	-4.21031	0.18523	0.171551	-0.0197442
3.86469	3.65115	3.13318	3.16733	3.47505	3.69829	3.77551	3.72321	3.76299	3.93004	3.87827	3.74297	3.67559	3.72452	3.76264	3.87498	3.8504	3.78389	3.79532	3.68932	3.80002	3.85855	3.80799	3.80154	3.72349	3.7834	3.74482	3.80514	3.75673	3.80982	3.83039	3.80713	3.74919	3.77089	3.80154	3.80003			+				C1P25 gem+_C1P25 ctrl	0.719068	0.803495	-0.102782	-0.386118	0.171153	0.157239	0.0965214
3.98001	4.01533	3.99581	3.97653	3.95721	3.99084	4.03811	4.0821	4.08833	4.11176	4.06524	4.07679	4.07069	3.99579	4.05942	4.06725	4.09329	4.03364	4.09897	4.03276	4.08674	4.04449	4.00659	4.00145	4.02759	4.05418	4.04963	4.04975	4.0353	4.02264	4.075	4.05488	4.14138	4.05463	4.04447	4.02697								0.191055	0.152938	-0.0221931	-1.57198	0.514301	0.574055	0.0150816
4.07956	4.20432	4.15522	4.35093	4.37388	4.38062	4.0836	4.19081	4.15773	4.39662	4.40696	4.4132	4.17354	4.24941	4.32493	4.36764	4.33447	4.35766	4.16684	4.20514	4.2701	4.30765	4.30763	4.26957	4.06381	4.28949	4.14833	4.32519	4.30015	4.43135	4.10636	4.23625	4.26335	4.29752	4.35027	4.35915	+	+					C1P10 gem+_C1P10 ctrl;C1P20 gem+_C1P20 ctrl	0.00402378	0.00475572	0.222109	5.94174	0.0012295	0.00528902	0.261549
4.82146	4.84399	4.82117	4.7511	4.75455	4.75562	4.809	4.81292	4.8254	4.82284	4.80807	4.81706	4.84375	4.85394	4.83839	4.82488	4.84642	4.83359	4.81994	4.84043	4.81914	4.82321	4.83216	4.8389	4.81086	4.79248	4.85171	4.83162	4.83121	4.82448	4.82981	4.82841	4.85094	4.83966	4.83204	4.81864	+						C1P10 gem+_C1P10 ctrl	0.000612921	0.00191212	-0.0751146	-9.77832	0.975263	0.984305	0.000216166
4.38814	4.37714	4.37819	4.28629	4.24081	4.34127	4.34076	4.44598	4.42829	3.74226	3.22286	3.13603	4.41898	4.39912	4.41027	4.08291	3.97273	2.97809	4.44702	4.43673	4.34293	2.99459	4.43369	4.22965	4.44723	4.40587	4.44531	4.38621	4.25933	3.91961	4.48114	4.45603	4.42301	4.35065	4.24394	3.89266	+	+					C1P10 gem+_C1P10 ctrl;C1P20 gem+_C1P20 ctrl	0.0350331	0.0257854	-0.0917026	-3.13449	0.0056743	0.0112073	-1.03796
4.23129	4.22063	4.23973	4.19264	4.14701	4.19322	4.20792	4.23724	4.29166	4.24303	4.19681	4.24471	4.23657	4.21584	4.25233	4.31281	4.31878	4.25106	4.22376	4.21668	4.17017	4.29408	4.26476	4.25574	4.2075	4.24314	4.22727	4.31119	4.29265	4.27012	4.21999	4.23138	4.14617	4.28675	4.30038	4.29103	+			+	+	+	C1P10 gem+_C1P10 ctrl;C1P30 gem+_C1P30 ctrl;C1P35 gem+_C1P35 ctrl;C1P40 gem+_C1P40 ctrl	0.0313045	0.0235043	-0.052927	-3.25241	0.581968	0.660118	-0.0174198
4.2185	4.2253	4.15723	3.285	3.05832	3.82921	4.18569	4.21359	4.1949	3.93223	2.96056	3.88001	4.15555	4.23352	4.15102	3.8785	3.90217	3.84318	4.19017	4.13721	4.20189	3.8622	3.87016	3.95366	4.23488	4.2254	4.23328	3.8393	3.84022	3.78167	4.18723	4.22539	4.14589	3.78639	3.84944	3.86862	+		+	+	+	+	C1P10 gem+_C1P10 ctrl;C1P25 gem+_C1P25 ctrl;C1P30 gem+_C1P30 ctrl;C1P35 gem+_C1P35 ctrl;C1P40 gem+_C1P40 ctrl	0.0243798	0.0188326	-0.809498	-3.52319	0.126775	0.115903	-0.607127
4.06635	4.10887	4.0723	4.00249	4.07937	4.11722	4.07437	4.01393	4.02192	4.08884	4.11921	4.09567	4.06896	4.03457	4.10766	4.06382	4.07154	4.08916	4.07806	4.14208	4.08869	4.10744	4.05195	4.04681	4.05412	4.02289	4.0041	4.03003	4.05492	4.11215	4.04947	4.06003	4.09532	4.0822	4.07022	4.07305		+					C1P20 gem+_C1P20 ctrl	0.679339	0.76613	-0.0161422	-0.445	0.0376038	0.0394918	0.0645011
4.23534	4.15525	4.15695	4.08778	4.11849	4.12741	4.18664	4.21322	4.22706	4.21763	4.16749	4.22534	4.21929	4.23148	4.22747	4.20121	4.26063	4.25008	4.22159	4.19507	4.15877	4.25013	4.22321	4.24785	4.19864	4.15737	4.19328	4.265	4.23511	4.25428	4.24707	4.20641	4.21811	4.24177	4.24857	4.23815					+		C1P35 gem+_C1P35 ctrl	0.0699286	0.0514203	-0.0712886	-2.45684	0.812652	0.874939	-0.00548538
4.14071	4.13153	4.17444	4.01259	4.07936	4.0583	4.15345	4.14053	4.12327	4.12167	4.12247	4.1313	4.14293	4.07854	4.12562	4.13507	4.13959	4.14135	4.07059	4.18566	4.13468	4.10673	4.08444	4.08932	4.23987	4.10703	4.12045	4.11211	4.13667	4.15449	4.15427	4.14326	4.18002	4.15631	4.14967	4.11627	+						C1P10 gem+_C1P10 ctrl	0.0139069	0.011607	-0.0988139	-4.18102	0.207107	0.193937	-0.0139394
4.97112	4.99669	4.9816	4.91581	4.91521	4.87614	4.96654	4.95281	4.97009	4.94642	4.94211	4.94504	4.95821	4.93842	4.93794	4.96437	4.9494	4.93959	4.92635	4.93526	4.92641	4.92375	4.93727	4.93531	4.93197	4.95505	4.93167	4.94618	4.93654	4.93562	4.90968	4.92149	4.93451	4.94335	4.93721	4.94949	+	+					C1P10 gem+_C1P10 ctrl;C1P20 gem+_C1P20 ctrl	0.00586636	0.00662546	-0.0807467	-5.35489	0.0263621	0.0314297	-0.0186254
3.80014	3.82677	3.71011	3.77229	3.78916	3.6811	3.76076	3.69815	3.72265	3.71424	3.69675	3.75434	3.76167	3.66556	3.67505	3.74038	3.72583	3.69982	3.64899	3.657	3.65104	3.74741	3.8248	3.71429	3.75122	3.70015	3.66724	3.75381	3.73055	3.78307	3.67356	3.66423	3.73171	3.77611	3.73468	3.68307				+			C1P30 gem+_C1P30 ctrl	0.553197	0.616577	-0.0314877	-0.646471	0.838925	0.895382	-0.00541011
3.90122	3.90597	3.91309	4.08952	4.08626	4.07178	3.93557	4.0018	3.96455	4.09429	4.11953	4.09688	4.01502	4.00662	4.05541	4.09086	4.04523	4.11491	4.02248	4.07416	4.06173	4.12822	4.08212	4.1219	4.07114	4.05689	4.0056	4.09901	4.10787	4.12069	4.03711	4.05789	4.1036	4.10966	4.10109	4.08475	+	+			+		C1P10 gem+_C1P10 ctrl;C1P20 gem+_C1P20 ctrl;C1P35 gem+_C1P35 ctrl	1.08e-05	0	0.175758	27.2401	0.00279647	0.0073971	0.136262
4.12976	4.12584	4.17831	4.14774	4.08811	4.18371	4.10187	4.1101	4.13272	4.16049	4.13095	4.11158	4.08671	4.11214	4.12583	4.13664	4.11032	4.13455	4.12033	4.10642	4.13806	4.08219	4.0378	4.05176	4.10451	4.09306	4.09784	4.10998	4.09626	4.08818	4.12354	4.11603	4.09634	4.10442	4.11602	4.15061				+			C1P30 gem+_C1P30 ctrl	0.890393	0.929752	-0.00478395	-0.146798	0.315292	0.313623	0.0194434
3.44006	3.44516	3.5147	3.37883	3.52925	3.39587	3.31057	3.33521	3.4472	3.34749	3.56334	3.42613	3.37704	3.42543	3.44486	3.28604	3.43792	3.44062	3.06715	3.39155	3.48865	3.06999	3.31998	3.37941	3.25378	3.44011	3.20629	3.37261	3.49024	3.37897	3.23346	3.38899	3.4841	2.96303	3.41063	3.40235								0.580774	0.653918	-0.0319875	-0.60011	0.343726	0.347648	0.0813245
4.92251	4.87173	4.8995	4.7131	4.68999	4.71974	4.86348	4.90462	4.90654	4.71984	4.71983	4.75736	4.90912	4.8678	4.88629	4.74837	4.7591	4.78432	4.90119	4.90152	4.90599	4.79308	4.7703	4.75631	4.80491	4.8814	4.81974	4.73749	4.75299	4.7647	4.89229	4.85867	4.80389	4.77917	4.78114	4.76654	+	+	+	+	+		C1P10 gem+_C1P10 ctrl;C1P20 gem+_C1P20 ctrl;C1P25 gem+_C1P25 ctrl;C1P30 gem+_C1P30 ctrl;C1P35 gem+_C1P35 ctrl	0.000382046	0.00163727	-0.1903	-11.045	0.00106707	0.00486875	-0.159205
3.36239	3.41122	3.39901	3.26701	3.39064	3.32067	3.48141	3.45	3.39824	3.45343	3.41516	3.37973	3.37246	3.38327	3.41535	3.41464	3.44654	3.45975	3.48212	3.41248	3.47588	3.44307	3.50991	3.46083	3.46347	3.30155	3.42282	3.43979	3.4373	3.42801	3.46346	3.4062	3.39695	3.48457	3.4398	3.43753								0.16937	0.133676	-0.0647692	-1.67437	0.448004	0.483764	-0.0271128
3.66953	3.52477	3.73993	3.80853	3.9068	3.88378	3.62656	3.66832	3.65702	3.87519	3.9001	3.89873	3.72457	3.66378	3.74795	3.88669	3.82172	3.76965	3.81263	3.75739	3.75316	3.88599	3.85698	3.83157	3.70994	3.68088	3.781	3.8256	3.85977	3.88431	3.69707	3.78475	3.78502	3.81795	3.89981	3.867	+	+		+	+		C1P10 gem+_C1P10 ctrl;C1P20 gem+_C1P20 ctrl;C1P30 gem+_C1P30 ctrl;C1P35 gem+_C1P35 ctrl	0.0339002	0.0252565	0.221625	3.1687	8.50596e-05	0.00292537	0.240705
4.37331	4.33444	4.38731	4.29135	4.24882	4.2687	4.40979	4.40234	4.33001	4.32994	4.3303	4.32333	4.41605	4.34405	4.34819	4.29434	4.30147	4.28901	4.41781	4.3699	4.39777	4.2167	4.23589	4.24483	4.36682	4.35737	4.36286	4.28643	4.24465	4.25301	4.3697	4.33858	4.34514	4.24152	4.26427	4.2164	+		+	+	+	+	C1P10 gem+_C1P10 ctrl;C1P25 gem+_C1P25 ctrl;C1P30 gem+_C1P30 ctrl;C1P35 gem+_C1P35 ctrl;C1P40 gem+_C1P40 ctrl	0.00887988	0.00864132	-0.0953957	-4.76388	0.107331	0.100326	-0.0528557
4.28414	4.29746	4.2967	4.13505	4.15393	4.22272	4.28474	4.27817	4.3103	4.37007	4.33795	4.32239	4.29181	4.31288	4.30243	4.35021	4.37273	4.36363	4.35099	4.36029	4.30598	4.3817	4.40218	4.40752	4.30717	4.28108	4.29838	4.3752	4.39	4.37821	4.32634	4.31565	4.34875	4.35705	4.36997	4.33398	+	+	+	+	+		C1P10 gem+_C1P10 ctrl;C1P20 gem+_C1P20 ctrl;C1P25 gem+_C1P25 ctrl;C1P30 gem+_C1P30 ctrl;C1P35 gem+_C1P35 ctrl	0.0105927	0.00963361	-0.122197	-4.5281	0.0376368	0.0395484	0.0523977
4.07147	4.08115	3.94244	4.22448	4.29837	4.22166	4.08982	4.10741	2.82238	3.86673	3.91225	4.01686	4.04346	4.22307	4.10621	4.04594	4.03773	3.99893	4.08408	3.98726	4.00833	4.01872	4.08013	3.98773	4.11884	4.14231	4.05206	4.12672	4.13086	4.0778	4.07261	4.14911	4.06158	4.07668	4.12216	4.08775	+						C1P10 gem+_C1P10 ctrl	0.0134583	0.0112905	0.216486	4.22179	0.577889	0.655279	0.258745
4.08169	4.07757	4.11202	4.31182	4.37926	4.33687	4.1306	4.1677	4.14043	4.29416	4.29637	4.29838	4.21924	4.19525	4.20504	4.34012	4.35368	4.34251	4.2088	4.19934	4.22414	4.41239	4.37056	4.37066	4.26965	4.25004	4.27464	4.3804	4.36308	4.38165	4.29127	4.26648	4.29144	4.37277	4.36157	4.35851	+	+	+	+	+	+	C1P10 gem+_C1P10 ctrl;C1P20 gem+_C1P20 ctrl;C1P25 gem+_C1P25 ctrl;C1P30 gem+_C1P30 ctrl;C1P35 gem+_C1P35 ctrl;C1P40 gem+_C1P40 ctrl	0.000359481	0.00170833	0.252221	11.219	0.000177164	0.00477366	0.150062
3.87945	3.83698	3.85472	3.68568	3.65976	3.69791	3.83073	3.85675	3.82662	3.91483	3.77643	3.91833	3.83721	3.81351	3.78796	3.92513	3.89787	3.91787	3.88395	3.8866	3.89421	3.88235	3.89674	3.91128	3.92194	3.8702	3.9227	3.90549	3.91837	3.92929	3.88346	3.9226	3.89807	3.94483	3.98295	3.90072	+		+				C1P10 gem+_C1P10 ctrl;C1P25 gem+_C1P25 ctrl	0.000456744	0.00151852	-0.175936	-10.5493	0.540857	0.607477	0.0318299
4.52033	4.53835	4.52355	4.60796	4.6254	4.63267	4.55158	4.5317	4.52877	4.64261	4.67241	4.65917	4.56147	4.5493	4.5609	4.6747	4.66924	4.67102	4.57528	4.5796	4.59815	4.68048	4.67872	4.66491	4.58513	4.57835	4.59137	4.66531	4.67661	4.6756	4.55248	4.5736	4.60027	4.66166	4.65711	4.69046	+	+	+	+	+	+	C1P10 gem+_C1P10 ctrl;C1P20 gem+_C1P20 ctrl;C1P25 gem+_C1P25 ctrl;C1P30 gem+_C1P30 ctrl;C1P35 gem+_C1P35 ctrl;C1P40 gem+_C1P40 ctrl	0.000503218	0.00179351	0.094601	10.2892	0.000421556	0.00406061	0.120711
3.6755	3.75729	3.74864	3.95892	3.78493	3.88686	3.86116	3.80887	3.62999	3.87144	3.83917	3.89093	3.64905	3.62927	3.66522	3.78461	3.76605	3.71032	3.74314	3.77208	3.70097	3.78185	3.79181	3.77417	3.75027	3.71234	3.73464	3.72263	3.85659	3.85514	3.70543	3.77311	3.8591	3.79444	3.76836	3.83259	+		+				C1P10 gem+_C1P10 ctrl;C1P25 gem+_C1P25 ctrl	0.0576399	0.0430057	0.149762	2.63901	0.233069	0.220946	0.100505
4.54208	4.516	4.54004	4.45146	4.48304	4.40715	4.53778	4.51235	4.50244	4.4125	4.42935	4.40609	4.46941	4.47334	4.44123	4.41947	4.42076	4.40344	4.41639	4.46385	4.48528	4.43393	4.45147	4.42831	4.44694	4.48308	4.46121	4.40041	4.43681	4.44959	4.48864	4.45774	4.48197	4.40856	4.45056	4.41216	+	+	+				C1P10 gem+_C1P10 ctrl;C1P20 gem+_C1P20 ctrl;C1P25 gem+_C1P25 ctrl	0.0221609	0.0174048	-0.0854866	-3.62995	0.00128969	0.00530508	-0.101546
4.06744	4.05371	3.98475	3.41045	3.37641	3.75836	4.10446	4.02358	4.03873	3.83582	3.87493	3.77696	4.04225	4.00665	4.07081	3.89954	3.90377	3.87853	4.06302	4.07951	4.05157	3.77445	3.78498	3.90181	4.068	4.09016	4.10754	3.91625	3.8776	3.95462	4.05098	4.00959	3.99176	3.86982	3.87647	3.94827	+	+	+	+	+	+	C1P10 gem+_C1P10 ctrl;C1P20 gem+_C1P20 ctrl;C1P25 gem+_C1P25 ctrl;C1P30 gem+_C1P30 ctrl;C1P35 gem+_C1P35 ctrl;C1P40 gem+_C1P40 ctrl	0.0140078	0.0116714	-0.520225	-4.17206	0.00390109	0.00865681	-0.22635
4.24862	4.25096	4.17136	4.19738	4.24648	4.22079	4.23196	4.24561	4.24229	4.16336	4.14061	4.18258	4.21309	4.24702	4.2245	4.19975	4.1655	4.19697	4.2129	4.23583	4.24377	4.17628	4.20111	4.19031	4.2079	4.20866	4.24129	4.22746	4.18654	4.16762	4.2228	4.22438	4.26802	4.16384	4.20135	4.1627		+		+			C1P20 gem+_C1P20 ctrl;C1P30 gem+_C1P30 ctrl	0.947179	0.967849	-0.00209729	-0.0705015	0.00371561	0.008582	-0.0777686
4.61581	4.65622	4.62569	4.48936	4.51707	4.5003	4.65519	4.6606	4.64762	4.64841	4.60757	4.67441	4.61983	4.61858	4.58842	4.62829	4.65843	4.68823	4.62876	4.61458	4.55701	4.68417	4.72626	4.734	4.56454	4.57057	4.5514	4.72545	4.71658	4.71027	4.63766	4.61321	4.59835	4.68318	4.69923	4.67488	+			+	+	+	C1P10 gem+_C1P10 ctrl;C1P30 gem+_C1P30 ctrl;C1P35 gem+_C1P35 ctrl;C1P40 gem+_C1P40 ctrl	0.000868743	0.00175255	-0.130333	-8.9321	0.608155	0.690104	-0.0110064
4.45048	4.54298	4.51198	4.72851	4.70884	4.70569	4.5317	4.54641	4.53589	4.61682	4.64893	4.67308	4.57739	4.57325	4.55568	4.589	4.6381	4.65184	4.53768	4.57436	4.52796	4.70663	4.70781	4.68915	4.48673	4.51844	4.49452	4.694	4.69904	4.71044	4.53578	4.50014	4.57321	4.64898	4.6544	4.63212	+	+		+	+	+	C1P10 gem+_C1P10 ctrl;C1P20 gem+_C1P20 ctrl;C1P30 gem+_C1P30 ctrl;C1P35 gem+_C1P35 ctrl;C1P40 gem+_C1P40 ctrl	0.00163861	0.00290845	0.212532	7.56256	0.00303047	0.00786207	0.108275
4.95814	4.95948	4.93154	4.91813	4.92848	4.91266	4.95965	4.97024	4.96556	4.98995	4.97207	4.99254	4.97946	4.9731	4.95636	4.98227	4.9977	5.01665	4.96018	4.96367	4.96496	4.9843	4.99047	4.99318	4.91384	4.95489	4.93969	4.98871	4.99038	4.99285	4.94981	4.9491	4.95748	4.99526	4.98948	4.97855	+	+		+	+	+	C1P10 gem+_C1P10 ctrl;C1P20 gem+_C1P20 ctrl;C1P30 gem+_C1P30 ctrl;C1P35 gem+_C1P35 ctrl;C1P40 gem+_C1P40 ctrl	0.0426572	0.0320395	-0.0299602	-2.93367	0.050626	0.0499613	0.0197066
4.19577	4.16497	4.10345	4.22376	4.2274	4.26796	4.13944	4.12986	4.11089	4.32654	4.32217	4.31054	4.2268	4.28408	4.16144	4.36935	4.243	4.26508	4.26935	4.25226	4.23306	4.33401	4.29029	4.30335	4.33751	4.2452	4.28314	4.24372	4.2738	4.22607	4.34339	4.27658	4.25299	4.27548	4.25789	4.25145	+	+		+			C1P10 gem+_C1P10 ctrl;C1P20 gem+_C1P20 ctrl;C1P30 gem+_C1P30 ctrl	0.0500227	0.0366916	0.08498	2.776	3.6914e-05	0.00223256	0.193023
4.11682	4.06677	4.05902	4.12269	4.0325	4.16847	4.09686	4.06461	4.12024	4.14846	4.14553	4.12044	4.13171	4.14639	4.14373	4.16082	4.21151	4.18425	4.13974	4.15159	4.17379	4.15844	4.1592	4.14979	4.19841	4.19162	4.21751	4.1562	4.16252	4.14413	4.16666	4.16888	4.17962	4.19335	4.1587	4.18817					+		C1P35 gem+_C1P35 ctrl	0.571254	0.641656	0.0270141	0.615944	0.0742064	0.0718417	0.044236
4.2779	4.30268	4.29671	4.30127	4.33919	4.32129	4.23709	4.24038	4.27403	4.34064	4.31599	4.28266	4.25156	4.21249	4.27044	4.27815	4.25905	4.27951	4.23584	4.26767	4.26776	4.26733	4.25778	4.25868	4.22649	4.16976	4.19146	4.25904	4.26553	4.24171	4.21028	4.18553	4.22511	4.22386	4.25037	4.28637		+			+		C1P20 gem+_C1P20 ctrl;C1P35 gem+_C1P35 ctrl	0.100915	0.076346	0.0281542	2.12375	0.0380778	0.0401536	0.0625939
3.99978	4.01975	3.9589	3.84669	3.94588	3.91353	3.90529	3.97492	3.96585	3.87892	3.84441	3.88831	3.91853	3.98454	3.95718	3.90124	3.83915	3.86088	4.01575	3.93087	3.92665	3.84152	3.81756	3.84088	3.99861	3.96269	3.96758	3.85141	3.87464	3.88547	3.99621	4.05097	4.01044	3.89229	3.91742	3.8859	+	+	+	+	+	+	C1P10 gem+_C1P10 ctrl;C1P20 gem+_C1P20 ctrl;C1P25 gem+_C1P25 ctrl;C1P30 gem+_C1P30 ctrl;C1P35 gem+_C1P35 ctrl;C1P40 gem+_C1P40 ctrl	0.0570091	0.0425563	-0.0907719	-2.64954	0.0379801	0.0400953	-0.0781398
4.60303	4.5871	4.5795	4.62217	4.56589	4.71392	4.69763	4.62697	4.66904	4.57914	4.61235	4.58089	4.55994	4.63249	4.63732	4.64312	4.54185	4.58413	4.65596	4.72598	4.70149	4.56087	4.56134	4.53155	4.66439	4.69626	4.65746	4.56895	4.54344	4.55817	4.68439	4.65342	4.68687	4.57878	4.54842	4.61925		+		+	+	+	C1P20 gem+_C1P20 ctrl;C1P30 gem+_C1P30 ctrl;C1P35 gem+_C1P35 ctrl;C1P40 gem+_C1P40 ctrl	0.369772	0.354677	0.0441144	1.00966	0.0335137	0.0363626	-0.0737519
3.92143	3.91838	3.9695	3.91753	4.07741	3.97927	3.86916	3.92817	3.93685	4.04541	4.04479	4.04146	3.92609	3.94003	3.91181	4.08107	4.06467	4.09196	3.90455	3.90981	3.99365	4.06826	4.03027	4.08703	3.94081	3.94368	3.92727	4.07867	4.07329	4.07486	3.98544	3.97997	3.92077	4.03321	4.06083	4.07291		+	+	+	+	+	C1P20 gem+_C1P20 ctrl;C1P25 gem+_C1P25 ctrl;C1P30 gem+_C1P30 ctrl;C1P35 gem+_C1P35 ctrl;C1P40 gem+_C1P40 ctrl	0.328247	0.300056	0.0549671	1.11257	0.00340009	0.00838212	0.132495
4.51318	4.50666	4.52275	4.54647	4.53293	4.51225	4.53888	4.52857	4.55095	4.41819	4.46004	4.49045	4.53968	4.52759	4.56613	4.4602	4.45616	4.45295	4.55204	4.55594	4.52677	4.48964	4.48216	4.46165	4.5041	4.52459	4.52496	4.45766	4.45172	4.46471	4.59721	4.56921	4.53637	4.47113	4.46299	4.45516		+	+	+	+	+	C1P20 gem+_C1P20 ctrl;C1P25 gem+_C1P25 ctrl;C1P30 gem+_C1P30 ctrl;C1P35 gem+_C1P35 ctrl;C1P40 gem+_C1P40 ctrl	0.210974	0.17119	0.0163554	1.48799	0.0191501	0.0253634	-0.0832413
4.09283	4.14346	4.10515	3.97601	4.05108	4.08291	4.1258	4.14745	4.11622	4.09969	4.12828	4.14684	4.09617	4.10058	4.11424	4.12294	4.1366	4.11922	4.10628	4.14259	4.11692	4.12881	4.15183	4.11036	4.07046	4.08454	4.09406	4.11722	4.13906	4.16475	4.08346	4.12135	4.08229	4.1543	4.15359	4.15761					+	+	C1P35 gem+_C1P35 ctrl;C1P40 gem+_C1P40 ctrl	0.0933037	0.0707842	-0.0771476	-2.19372	0.782314	0.853566	-0.00488615
3.68324	3.70148	3.66054	3.47442	3.68481	3.77558	3.72072	3.62835	3.65714	3.68011	3.60173	3.68005	3.74874	3.71994	3.71554	3.68461	3.78686	3.61932	3.73315	3.68818	3.70648	3.61188	3.6699	3.60253	3.72396	3.68771	3.77006	3.59046	3.65907	3.65168	3.7542	3.6919	3.74499	3.69594	3.67751	3.67959				+	+		C1P30 gem+_C1P30 ctrl;C1P35 gem+_C1P35 ctrl	0.703353	0.787832	-0.0368195	-0.409204	0.715627	0.797514	-0.0147747
3.54245	3.512	3.48873	3.42372	3.55772	3.56761	3.47753	3.52248	3.46054	3.50206	3.24199	3.28135	3.46457	3.61783	3.56568	3.65372	3.50976	3.39537	3.18178	3.07977	3.34975	3.19031	3.52049	3.52587	3.24038	3.25453	3.47337	3.45521	3.52451	3.39036	3.42954	3.43352	3.44092	3.12282	3.15931	3.18726						+	C1P40 gem+_C1P40 ctrl	0.96998	0.982826	0.00195956	0.0400404	0.155505	0.142557	-0.145051
3.47262	3.29908	3.44114	3.34364	3.14287	3.00848	3.44667	3.29697	3.55777	3.33277	3.18899	3.25397	3.40969	3.47484	3.42718	3.19417	3.33061	2.79863	3.45348	3.39173	3.33372	3.10157	3.36949	3.3437	3.40646	3.37583	3.38031	3.36369	3.28889	3.21202	3.30795	3.47428	3.34744	3.4622	3.34877	3.38319								0.0974731	0.0737987	-0.239281	-2.15464	0.111983	0.104654	-0.175226
3.76488	3.66534	3.66532	3.59071	3.67312	3.66363	3.69773	3.67139	3.68163	3.73975	3.70639	3.73457	3.61699	3.72517	3.6052	3.70963	3.66786	3.70465	3.69703	3.64658	3.72412	3.67512	3.62898	3.63939	3.63266	3.54688	3.63518	3.71917	3.5755	3.7149	3.6589	3.72715	3.64139	3.72675	3.74845	3.66039		+					C1P20 gem+_C1P20 ctrl	0.254804	0.214202	-0.056026	-1.32828	0.0283103	0.0328548	0.0433182
4.01007	3.95457	3.94645	4.08412	4.03299	3.84792	4.01848	3.96537	3.95978	4.02447	3.95647	4.0143	3.92504	4.03285	3.93204	4.03624	4.02539	3.97701	3.97651	3.93509	3.95083	3.96283	3.97898	3.96404	3.91579	3.96157	3.99552	4.0026	3.97929	4.02969	3.93197	3.97554	3.98121	4.00459	4.00501	4.02544								0.821089	0.880635	0.0179813	0.241436	0.575493	0.652258	0.0172039
4.59056	4.57514	4.59661	4.41179	4.44996	4.46235	4.60124	4.58676	4.59213	4.57213	4.57609	4.56359	4.57537	4.58312	4.6016	4.58114	4.5739	4.55666	4.59155	4.60349	4.60774	4.57829	4.57102	4.55556	4.58422	4.57141	4.59908	4.56988	4.54413	4.54898	4.58083	4.57908	4.58579	4.58358	4.5593	4.57734	+	+		+			C1P10 gem+_C1P10 ctrl;C1P20 gem+_C1P20 ctrl;C1P30 gem+_C1P30 ctrl	0.000899754	0.001729	-0.14607	-8.85087	0.0153407	0.0223073	-0.0227764
3.70006	3.64126	3.62613	3.54212	3.56395	3.56446	3.68	3.58636	3.6236	3.56537	3.60602	3.5649	3.63043	3.70302	3.67945	3.53124	3.57189	3.54072	3.63354	3.56275	3.52268	3.52534	3.59045	3.62432	3.64233	3.65017	3.53912	3.58017	3.51048	3.591	3.6174	3.58176	3.6059	3.62365	3.49528	3.56765	+		+				C1P10 gem+_C1P10 ctrl;C1P25 gem+_C1P25 ctrl	0.0140032	0.0116761	-0.0989699	-4.17247	0.167698	0.153771	-0.0512263
3.54336	3.61948	3.60707	3.20309	3.36292	3.35614	3.42112	3.46806	3.48876	3.41718	3.33889	3.39439	3.41057	3.4046	3.42256	3.36779	3.32451	3.32048	3.35498	3.38774	3.42433	3.36744	3.32304	3.35834	3.45703	3.43052	3.41609	3.37598	3.35762	3.39958	3.40192	3.41102	3.43534	3.40958	3.50478	3.44981	+		+		+		C1P10 gem+_C1P10 ctrl;C1P25 gem+_C1P25 ctrl;C1P35 gem+_C1P35 ctrl	0.00784472	0.00801138	-0.282585	-4.93501	0.0687887	0.0673468	-0.0758283
4.54163	4.58361	4.54318	4.47258	4.51037	4.50314	4.54407	4.53621	4.55491	4.52516	4.51755	4.53005	4.57085	4.57078	4.57343	4.54191	4.52388	4.54418	4.56444	4.55063	4.5591	4.54067	4.5405	4.53934	4.58984	4.56236	4.51472	4.51934	4.53262	4.52413	4.58411	4.57484	4.56736	4.39297	4.4176	4.40946	+	+	+	+		+	C1P10 gem+_C1P10 ctrl;C1P20 gem+_C1P20 ctrl;C1P25 gem+_C1P25 ctrl;C1P30 gem+_C1P30 ctrl;C1P40 gem+_C1P40 ctrl	0.0277437	0.0211932	-0.0607762	-3.38163	0.0332413	0.0361811	-0.0208127
4.83781	4.81995	4.8545	4.96277	4.93683	4.96706	4.83722	4.82358	4.83089	4.86905	4.88635	4.85539	4.83013	4.83237	4.85257	4.88827	4.90246	4.85387	4.82043	4.82855	4.84139	4.88178	4.8906	4.88671	4.80754	4.84581	4.83386	4.86916	4.88177	4.88291	4.85008	4.8337	4.86947	4.85674	4.88379	4.89088	+	+		+	+		C1P10 gem+_C1P10 ctrl;C1P20 gem+_C1P20 ctrl;C1P30 gem+_C1P30 ctrl;C1P35 gem+_C1P35 ctrl	0.00100456	0.00176135	0.118133	8.60008	0.0153803	0.022336	0.0397016
3.62184	3.6311	3.49995	3.29514	3.67182	3.52871	3.60084	3.69119	3.72731	3.49695	3.33344	3.42525	3.60908	3.57146	3.65731	3.46288	3.53973	3.54356	3.61472	3.62373	3.64736	3.54287	3.50138	3.54864	3.56438	3.59394	3.55018	3.56607	3.41232	3.50371	3.60265	3.5919	3.6873	3.5762	3.46649	3.57394		+		+			C1P20 gem+_C1P20 ctrl;C1P30 gem+_C1P30 ctrl	0.506461	0.550228	-0.0857385	-0.728874	0.0135704	0.0201502	-0.254562
4.31435	4.32769	4.32213	4.17195	4.28934	4.26702	4.31144	4.27772	4.31747	4.36566	4.30195	4.3721	4.32206	4.33606	4.32078	4.36936	4.36486	4.35089	4.32254	4.33514	4.32615	4.37287	4.33231	4.34703	4.34305	4.36726	4.35331	4.34755	4.31479	4.31539	4.37008	4.3017	4.3472	4.34292	4.38423	4.36707			+				C1P25 gem+_C1P25 ctrl	0.0956038	0.0724096	-0.0786187	-2.17193	0.15785	0.145142	0.0443613
3.85867	3.84904	3.84057	3.99519	3.98177	4.04012	3.83455	3.76931	3.79743	4.02212	3.97767	3.96479	3.90127	3.80804	3.86378	3.97221	4.00837	3.99862	3.88565	3.887	3.86269	3.93994	3.95634	3.95517	3.81334	3.88597	3.83719	3.97914	3.95094	3.90171	3.89839	3.84206	3.88195	3.98509	3.95825	3.99839	+	+	+	+	+	+	C1P10 gem+_C1P10 ctrl;C1P20 gem+_C1P20 ctrl;C1P25 gem+_C1P25 ctrl;C1P30 gem+_C1P30 ctrl;C1P35 gem+_C1P35 ctrl;C1P40 gem+_C1P40 ctrl	0.00105463	0.00185892	0.156268	8.49145	0.00185629	0.00620071	0.187763
3.85553	3.78104	3.94266	3.65767	3.68382	3.50882	3.7547	3.82632	3.75172	3.73309	3.62793	3.62577	3.9066	3.71817	3.92927	3.68275	3.64358	3.74416	3.75034	3.76448	3.72968	3.67262	3.71991	3.67457	3.80131	3.70056	3.8311	3.73449	3.80242	3.78824	3.9185	3.92441	3.81503	3.60321	3.81412	3.77234	+			+			C1P10 gem+_C1P10 ctrl;C1P30 gem+_C1P30 ctrl	0.0276531	0.0210676	-0.242974	-3.38517	0.0551297	0.0540594	-0.115318
4.0896	4.17346	4.11776	4.05971	4.06966	3.98433	4.10124	4.16293	4.16568	4.00976	4.02108	4.12955	4.20667	4.27105	4.27299	4.09484	4.10901	4.12727	4.23971	4.25122	4.26591	4.16177	4.175	4.07505	4.25298	4.2814	4.37816	4.13322	4.14785	4.06852	4.29751	4.27114	4.23281	4.13384	4.0917	4.10194			+	+	+	+	C1P25 gem+_C1P25 ctrl;C1P30 gem+_C1P30 ctrl;C1P35 gem+_C1P35 ctrl;C1P40 gem+_C1P40 ctrl	0.0712953	0.0527328	-0.0890408	-2.43887	0.108414	0.101391	-0.0898193
4.28359	4.32096	4.31727	4.19986	4.24023	4.24501	4.26827	4.22201	4.15757	4.23995	4.25092	4.29291	4.13185	4.11268	4.09771	4.16339	4.14322	4.18953	4.10315	4.2279	4.18198	4.18855	4.18207	4.14876	4.16935	4.20174	4.19159	4.15739	4.18765	4.15299	4.15487	4.16506	4.22295	4.12895	4.18037	4.14321	+		+				C1P10 gem+_C1P10 ctrl;C1P25 gem+_C1P25 ctrl	0.0132737	0.0109767	-0.0789021	-4.23904	0.275811	0.26762	0.0453092
3.66779	3.70739	3.72362	3.55476	3.29148	3.4517	3.71899	3.7458	3.65463	3.67401	3.61434	3.57794	3.81514	3.80417	3.77954	3.71001	3.52778	3.67038	3.76524	3.66548	3.82054	3.11496	3.63134	3.71602	3.77219	3.84543	3.69431	3.7146	3.7861	3.64978	3.76209	3.68616	3.67379	3.72301	3.57853	3.79646	+						C1P10 gem+_C1P10 ctrl	0.0271222	0.0207174	-0.26695	-3.40619	0.0961188	0.0910475	-0.0843759
4.38897	4.39034	4.39113	4.29325	4.27578	4.2638	4.39267	4.38279	4.39268	4.37302	4.37353	4.37292	4.44707	4.41869	4.43037	4.39698	4.40817	4.3969	4.4032	4.41936	4.42601	4.3754	4.36949	4.35751	4.43615	4.42582	4.44646	4.37082	4.37726	4.36186	4.393	4.40493	4.41078	4.33172	4.35114	4.35945	+	+	+	+	+	+	C1P10 gem+_C1P10 ctrl;C1P20 gem+_C1P20 ctrl;C1P25 gem+_C1P25 ctrl;C1P30 gem+_C1P30 ctrl;C1P35 gem+_C1P35 ctrl;C1P40 gem+_C1P40 ctrl	0.000194535	0.0004914	-0.112533	-13.126	0.00794979	0.0141548	-0.0162222
3.99062	3.98996	4.06716	4.03839	4.15758	4.10107	3.99186	4.01625	4.04178	3.89608	3.83866	3.91789	3.99737	3.97775	3.95813	3.89381	3.84354	3.84171	3.94814	3.94589	3.96549	3.83946	3.81346	3.89815	3.98068	3.89224	3.91905	3.88199	3.85421	3.88986	3.94209	3.92996	3.95126	3.82157	3.81593	3.87187		+	+	+		+	C1P20 gem+_C1P20 ctrl;C1P25 gem+_C1P25 ctrl;C1P30 gem+_C1P30 ctrl;C1P40 gem+_C1P40 ctrl	0.1249	0.0956313	0.0830953	1.93635	0.00874418	0.0148876	-0.132422
3.5335	3.56806	3.5655	3.60963	3.50354	3.67547	3.51075	3.61657	3.6616	3.50737	3.66116	3.64347	3.62882	3.53701	3.46496	3.68249	3.59745	3.58529	3.60029	3.57878	3.5028	3.58924	3.56717	3.63108	3.6151	3.59158	3.64383	3.55789	3.66759	3.6022	3.63303	3.71267	3.60535	3.65872	3.66794	3.57107								0.473726	0.501868	0.0405273	0.789996	0.912863	0.944275	0.00769289
4.1865	4.18722	4.15484	4.21865	4.20482	4.17507	4.25831	4.31042	4.21686	4.35336	4.30923	4.27613	4.27535	4.23064	4.22871	4.34205	4.24327	4.28245	4.2813	4.26883	4.3346	4.29377	4.2023	4.29377	4.26758	4.27573	4.28816	4.31811	4.29462	4.2353	4.29201	4.35262	4.20519	4.35369	4.30464	4.27558								0.235287	0.194794	0.0233274	1.39573	0.21971	0.20729	0.0510456
4.03443	4.06579	4.0365	4.05923	4.10421	4.05055	3.97901	4.04017	4.05339	4.0983	4.15472	4.11065	4.0185	3.97583	4.02705	4.13006	4.13016	4.14308	4.04039	4.04606	4.05067	4.14415	4.14231	4.13126	3.99378	4.03509	4.01735	4.1412	4.17	4.158	4.05345	4.0619	4.02336	4.18391	4.17014	4.1738		+	+	+	+	+	C1P20 gem+_C1P20 ctrl;C1P25 gem+_C1P25 ctrl;C1P30 gem+_C1P30 ctrl;C1P35 gem+_C1P35 ctrl;C1P40 gem+_C1P40 ctrl	0.25644	0.21589	0.0257587	1.32286	0.0274662	0.0322164	0.0970365
4.33779	4.26089	4.29837	4.25776	4.19777	4.24163	4.23732	4.25411	4.22767	4.29902	4.23427	4.2573	4.24013	4.25766	4.29276	4.30737	4.30464	4.25636	4.25944	4.27803	4.26041	4.22644	4.30197	4.23139	4.26538	4.24324	4.2643	4.22183	4.25972	4.24684	4.22305	4.2676	4.29429	4.20626	4.23251	4.26364								0.0798023	0.0589493	-0.0666297	-2.33513	0.308974	0.305657	0.0238293
4.34173	4.33462	4.34546	4.20699	4.18984	4.18949	4.33022	4.34259	4.33199	4.25838	4.26715	4.25348	4.32388	4.31969	4.3345	4.27036	4.26416	4.244	4.32072	4.34455	4.32655	4.24176	4.22736	4.23839	4.32653	4.32758	4.3179	4.24063	4.214	4.22703	4.33706	4.32469	4.32912	4.23427	4.24607	4.25927	+	+	+	+	+	+	C1P10 gem+_C1P10 ctrl;C1P20 gem+_C1P20 ctrl;C1P25 gem+_C1P25 ctrl;C1P30 gem+_C1P30 ctrl;C1P35 gem+_C1P35 ctrl;C1P40 gem+_C1P40 ctrl	2.52042e-05	0	-0.145164	-22.0131	0.000172332	0.00495726	-0.075268
4.61806	4.59295	4.57547	4.53216	4.51999	4.45808	4.58228	4.64149	4.64455	4.67335	4.60491	4.64888	4.69692	4.66723	4.6284	4.67737	4.6661	4.63784	4.63516	4.65181	4.62109	4.64797	4.69869	4.70262	4.62382	4.67525	4.60934	4.68392	4.64592	4.66523	4.64094	4.60195	4.60685	4.68213	4.73601	4.67621	+					+	C1P10 gem+_C1P10 ctrl;C1P40 gem+_C1P40 ctrl	0.0241292	0.0185843	-0.0920868	-3.53466	0.529094	0.592111	0.0196087
4.43019	4.44735	4.42835	4.38342	4.38489	4.42088	4.40736	4.44151	4.42754	4.48049	4.49011	4.48219	4.46967	4.45917	4.4662	4.49523	4.49141	4.49894	4.46512	4.4527	4.45938	4.47838	4.48149	4.49731	4.43972	4.44159	4.42994	4.48462	4.488	4.49147	4.4724	4.461	4.46155	4.48747	4.50088	4.48781	+	+	+	+	+	+	C1P10 gem+_C1P10 ctrl;C1P20 gem+_C1P20 ctrl;C1P25 gem+_C1P25 ctrl;C1P30 gem+_C1P30 ctrl;C1P35 gem+_C1P35 ctrl;C1P40 gem+_C1P40 ctrl	0.0465312	0.0342637	-0.0388947	-2.84712	0.0047341	0.00967605	0.0587982
3.35812	3.5017	2.89395	3.32803	3.27941	3.24381	3.168	3.16543	3.14831	3.17918	3.16632	3.10046	3.13663	3.02083	3.20346	3.03611	2.94816	2.97662	3.21897	3.2271	3.19756	3.11264	2.9655	3.00696	3.34004	3.12205	3.14245	3.21652	2.96749	3.14017	3.32849	3.22758	3.25539	3.14616	3.02365	3.335				+			C1P30 gem+_C1P30 ctrl	0.869124	0.915482	0.0324922	0.175621	0.66008	0.744273	-0.011927
3.33446	3.5573	3.41144	3.92896	3.8176	3.83889	3.55589	3.5723	3.52724	3.70324	3.90852	3.84986	3.92635	3.74457	3.67972	3.15318	3.60647	3.66134	3.48838	3.54693	3.35273	3.84381	3.74856	3.75482	3.00283	3.29575	3.07056	3.69364	3.67663	3.7346	3.46621	3.47252	3.84822	3.5906	3.48199	3.60361	+	+		+	+		C1P10 gem+_C1P10 ctrl;C1P20 gem+_C1P20 ctrl;C1P30 gem+_C1P30 ctrl;C1P35 gem+_C1P35 ctrl	0.00440085	0.00567674	0.427415	5.79776	0.0126138	0.0190298	0.268732
4.16249	4.21101	4.19361	4.21029	4.26143	4.21352	4.23499	4.18736	4.20679	4.22443	4.22742	4.28205	4.21608	4.21307	4.23728	4.20388	4.23426	4.21046	4.19838	4.22398	4.21953	4.15537	4.12944	4.1108	4.12437	4.13352	4.23747	4.18792	4.19859	4.18547	4.16931	4.20759	4.24617	4.21173	4.2419	4.22742				+			C1P30 gem+_C1P30 ctrl	0.145048	0.113008	0.0393774	1.80703	0.208013	0.194844	0.0349159
4.48125	4.467	4.53134	4.19591	4.26263	4.19487	4.48402	4.45416	4.49669	4.47257	4.49803	4.50179	4.48036	4.41297	4.46252	4.50023	4.42534	4.38802	4.41477	4.434	4.49465	4.41516	4.36885	4.41924	4.46384	4.45304	4.43314	4.43618	4.39885	4.40175	4.44361	4.48268	4.49833	4.40407	4.44118	4.4239	+						C1P10 gem+_C1P10 ctrl	0.000754069	0.00187379	-0.275393	-9.267	0.467526	0.509575	0.0125068
4.30459	4.26877	4.29471	4.24909	4.20362	4.28923	4.27768	4.31034	4.32039	4.30666	4.36286	4.34697	4.25037	4.20186	4.25991	4.27027	4.30297	4.28908	4.23018	4.2353	4.30004	4.28459	4.22706	4.22853	4.31121	4.24842	4.22281	4.26261	4.26168	4.26526	4.26577	4.28806	4.29759	4.23186	4.22396	4.27603								0.193603	0.15494	-0.0420443	-1.56075	0.163232	0.149585	0.0360255
3.91204	3.98003	3.97683	3.66278	3.7921	3.79736	3.92985	3.928	3.88701	3.8342	3.90566	3.87085	3.86829	3.88382	3.86952	3.90355	3.83315	3.81545	3.92782	3.79644	3.80635	3.89072	3.79259	3.89904	3.78423	3.84853	3.89283	3.90938	3.83431	3.80005	3.82962	3.84169	3.90878	3.88708	3.85663	3.90043	+						C1P10 gem+_C1P10 ctrl	0.0140079	0.0116668	-0.205553	-4.17206	0.14723	0.135114	-0.0447154
4.7878	4.80084	4.78111	4.64818	4.63502	4.66592	4.78955	4.77438	4.8228	4.75467	4.73762	4.75388	4.81797	4.81013	4.83548	4.75483	4.75823	4.75001	4.83678	4.83802	4.81472	4.751	4.75068	4.74462	4.77262	4.79171	4.77848	4.74248	4.77178	4.75779	4.80802	4.79097	4.80471	4.77231	4.7507	4.74334	+	+	+	+		+	C1P10 gem+_C1P10 ctrl;C1P20 gem+_C1P20 ctrl;C1P25 gem+_C1P25 ctrl;C1P30 gem+_C1P30 ctrl;C1P40 gem+_C1P40 ctrl	0.000193122	0.00049505	-0.140209	-13.1504	0.0378586	0.0398951	-0.0468559
4.00255	3.97217	3.99499	4.09023	4.00499	4.09826	4.03467	4.00311	4.03566	3.93927	4.09781	4.02042	4.04469	4.03004	4.04001	3.98988	4.01886	4.1055	4.03936	4.06513	4.09129	4.10965	4.05016	4.06685	4.08047	4.08671	4.12335	4.09598	4.09505	4.12966	4.08568	4.07072	4.10678	4.059	4.09162	4.08121								0.0751503	0.0561543	0.0745912	2.39021	0.915367	0.94581	-0.00531801
4.0991	4.08603	4.10097	3.90265	4.11237	4.0186	4.0412	4.1211	4.10523	4.00642	3.99059	3.92126	4.19172	4.16487	4.10081	4.0544	4.00567	3.94228	4.04831	4.06291	4.08946	3.96838	4.02829	4.01467	4.12898	4.05749	4.10734	4.03368	4.0038	3.94161	4.10358	4.17261	4.04719	4.04434	4.06755	4.04249		+	+	+	+		C1P20 gem+_C1P20 ctrl;C1P25 gem+_C1P25 ctrl;C1P30 gem+_C1P30 ctrl;C1P35 gem+_C1P35 ctrl	0.238729	0.19882	-0.0841606	-1.38344	0.0312697	0.0349686	-0.116418
3.49775	3.55982	3.37386	3.42669	3.26278	3.35256	3.36476	3.44803	3.61729	3.63997	2.87819	3.45938	3.54409	3.67254	3.57346	3.55273	3.39059	3.48114	3.53638	3.60213	3.45505	3.39041	3.58019	3.59354	3.52767	3.61919	3.64105	3.45432	3.41354	3.46117	3.54877	3.36912	3.53625	3.50208	3.5918	3.54					+		C1P35 gem+_C1P35 ctrl	0.147229	0.114777	-0.129799	-1.7942	0.566129	0.640396	-0.150845
4.8817	4.86779	4.88585	4.88777	4.89194	4.92182	4.82831	4.82345	4.81502	4.89814	4.90455	4.89058	4.85007	4.83707	4.82915	4.87003	4.8808	4.9439	4.84977	4.82528	4.85246	4.93229	4.91591	4.90058	4.82897	4.83388	4.78787	4.87852	4.91103	4.8822	4.85133	4.84759	4.85491	4.92677	4.91406	4.8912		+		+	+	+	C1P20 gem+_C1P20 ctrl;C1P30 gem+_C1P30 ctrl;C1P35 gem+_C1P35 ctrl;C1P40 gem+_C1P40 ctrl	0.140562	0.108877	0.0220675	1.83407	0.000175295	0.00483333	0.075497
4.52386	4.55763	4.57776	4.46333	4.48175	4.50466	4.58127	4.5813	4.56737	4.53286	4.51868	4.51184	4.56717	4.53772	4.56475	4.56684	4.56768	4.55489	4.56561	4.52404	4.5708	4.47897	4.50434	4.53635	4.60389	4.5902	4.58008	4.54852	4.535	4.52209	4.56497	4.5436	4.50554	4.54147	4.53555	4.5949	+	+			+		C1P10 gem+_C1P10 ctrl;C1P20 gem+_C1P20 ctrl;C1P35 gem+_C1P35 ctrl	0.0241168	0.0185969	-0.0698334	-3.53523	0.00199614	0.00645309	-0.055521
4.45519	4.50241	4.51041	4.49128	4.46742	4.51005	4.47774	4.52781	4.42821	4.49815	4.50381	4.56405	4.51751	4.48568	4.50331	4.48682	4.52053	4.48242	4.48499	4.4819	4.48342	4.46924	4.44654	4.48518	4.37642	4.45718	4.47048	4.4609	4.47078	4.51503	4.42502	4.4866	4.48782	4.48562	4.50011	4.47543								0.991286	0.995625	0.000246207	0.0116191	0.283957	0.276678	0.0440849
4.62568	4.63703	4.60762	4.71861	4.687	4.72403	4.57551	4.61239	4.59936	4.74413	4.69995	4.75237	4.58942	4.65648	4.60754	4.72772	4.723	4.70319	4.62103	4.601	4.5845	4.70426	4.70827	4.7178	4.60115	4.61419	4.67772	4.71934	4.75036	4.7251	4.61496	4.67451	4.63594	4.72412	4.7611	4.75293	+	+	+	+	+	+	C1P10 gem+_C1P10 ctrl;C1P20 gem+_C1P20 ctrl;C1P25 gem+_C1P25 ctrl;C1P30 gem+_C1P30 ctrl;C1P35 gem+_C1P35 ctrl;C1P40 gem+_C1P40 ctrl	0.00385041	0.0043912	0.0864371	6.01362	0.00221127	0.00629374	0.136398
4.35942	4.37315	4.32877	4.18836	4.20666	4.1132	4.31895	4.33565	4.33475	4.25106	4.22305	4.18181	4.34555	4.35506	4.38412	4.22146	4.26856	4.24429	4.33577	4.34863	4.34025	4.23373	4.23093	4.26039	4.3389	4.31705	4.33272	4.23723	4.2699	4.27239	4.32687	4.30959	4.33768	4.27806	4.26209	4.24933	+	+	+	+	+	+	C1P10 gem+_C1P10 ctrl;C1P20 gem+_C1P20 ctrl;C1P25 gem+_C1P25 ctrl;C1P30 gem+_C1P30 ctrl;C1P35 gem+_C1P35 ctrl;C1P40 gem+_C1P40 ctrl	0.0042314	0.00524024	-0.184374	-5.86051	0.0059425	0.01144	-0.111145
4.6323	4.63162	4.63732	4.65909	4.65403	4.61099	4.59674	4.60764	4.59208	4.63341	4.64532	4.62987	4.60933	4.61065	4.60118	4.63209	4.62315	4.63698	4.58578	4.6147	4.60448	4.63722	4.62325	4.62671	4.60376	4.58064	4.60891	4.61426	4.6255	4.62432	4.59817	4.57885	4.64707	4.65816	4.62528	4.64301		+	+	+			C1P20 gem+_C1P20 ctrl;C1P25 gem+_C1P25 ctrl;C1P30 gem+_C1P30 ctrl	0.645834	0.731708	0.00762256	0.496119	0.00470466	0.00966743	0.0373834
3.02463	3.22709	3.22838	3.54071	3.06005	3.08956	2.78103	2.82414	3.25466	3.37962	3.28424	3.18271	3.16123	3.01237	3.02941	3.17359	3.11051	3.33552	3.12795	3.01876	3.24046	3.22909	3.0119	3.15882	3.11826	3.15154	3.13575	3.23855	3.28098	3.05138	3.23057	3.08348	3.21293	3.17662	3.15404	3.08788								0.700729	0.785166	0.0700716	0.413084	0.111434	0.104325	0.328915
4.0668	4.11796	4.12867	3.30117	3.33128	3.11772	4.08168	4.09892	4.08022	3.32053	3.32134	3.28637	4.07214	4.10988	4.12857	2.93003	3.27118	3.12329	4.09254	4.08026	4.07704	4.02578	2.87009	3.36659	4.09143	4.10836	4.13376	3.24635	3.03249	3.83758	4.03653	4.00531	4.0054	3.12619	3.34345	3.06228	+	+	+		+	+	C1P10 gem+_C1P10 ctrl;C1P20 gem+_C1P20 ctrl;C1P25 gem+_C1P25 ctrl;C1P35 gem+_C1P35 ctrl;C1P40 gem+_C1P40 ctrl	0.000250254	0.00121593	-0.854424	-12.3091	4.67535e-07	0	-0.777527
4.10778	4.14695	4.14448	4.13248	4.1831	4.04189	4.18409	4.20877	4.18959	4.08678	4.11793	4.19608	4.08294	4.13399	4.12531	4.22747	4.09598	4.10132	4.20998	4.04348	4.07124	4.16941	4.1022	4.06312	4.08865	4.08334	4.06897	4.17605	4.11339	4.15084	4.10147	4.05677	4.16418	4.17199	4.13513	4.10964					+		C1P35 gem+_C1P35 ctrl	0.763538	0.83763	-0.0139135	-0.322057	0.14371	0.132138	-0.0605496
3.89349	3.82795	3.81367	3.89353	3.72073	3.83551	3.77407	3.83271	3.76099	3.85318	3.7974	3.82325	3.76849	3.81153	3.77838	3.77781	3.82723	3.87635	3.8396	3.76706	3.77345	3.84762	3.83864	3.84666	3.79114	3.8207	3.83605	3.84821	3.82729	3.84081	3.83328	3.83854	3.84189	3.88499	3.86134	3.83866								0.640539	0.726381	-0.0284477	-0.504335	0.265176	0.25617	0.0353547
4.28723	4.2643	4.31881	4.17089	4.20551	4.22683	4.27261	4.30625	4.24975	4.24497	4.22052	4.19399	4.29323	4.20463	4.25574	4.23306	4.26002	4.21532	4.27295	4.28781	4.255	4.25447	4.22682	4.227	4.22196	4.24877	4.32023	4.24769	4.22213	4.17762	4.26202	4.28178	4.26067	4.25669	4.22164	4.23611	+						C1P10 gem+_C1P10 ctrl	0.0172209	0.014003	-0.0890366	-3.92184	0.0628155	0.0614193	-0.0563758
3.6733	3.72617	3.61835	3.36761	3.34975	3.29323	3.59273	3.48571	3.61752	3.48736	3.3862	3.52298	3.65569	3.58668	3.61729	3.51776	3.5074	3.4851	3.58326	3.64171	3.49906	3.60045	3.49646	3.56673	3.49559	3.57115	3.5115	3.56784	3.5612	3.51942	3.51715	3.63055	3.48445	3.51258	3.52511	3.49772	+		+				C1P10 gem+_C1P10 ctrl;C1P25 gem+_C1P25 ctrl	0.000939222	0.00183095	-0.335747	-8.75237	0.157974	0.145215	-0.0998078
4.80218	4.78558	4.79327	4.64375	4.61748	4.63758	4.79919	4.78712	4.78199	4.77294	4.75326	4.76263	4.79159	4.77568	4.78107	4.81071	4.81378	4.77696	4.79362	4.79271	4.80255	4.75315	4.74291	4.72979	4.75503	4.75947	4.79033	4.75691	4.74629	4.71838	4.76735	4.75615	4.76788	4.7326	4.75277	4.78523	+	+		+			C1P10 gem+_C1P10 ctrl;C1P20 gem+_C1P20 ctrl;C1P30 gem+_C1P30 ctrl	6.48936e-05	0	-0.16074	-17.3419	0.025578	0.0307002	-0.0264935
3.60697	3.67784	3.76226	2.93141	3.31751	3.7448	3.65903	3.5333	3.44106	3.58404	3.72265	3.47658	3.52009	3.55292	3.44498	3.40291	2.93392	3.57108	3.47871	3.59101	3.45689	3.42618	3.57443	3.67154	3.2797	3.16467	3.60906	3.35799	3.64688	3.51727	3.45483	3.51044	3.65754	3.65161	3.64157	3.68836								0.215979	0.175834	-0.351113	-1.46815	0.627459	0.710233	0.0499616
4.32056	4.29575	4.29171	4.34434	4.30731	4.39603	4.20921	4.28152	4.21524	4.27485	4.34346	4.38222	4.3225	4.24163	4.36484	4.44717	4.4597	4.34102	4.23023	4.29954	4.36719	4.35314	4.33784	4.31136	4.24775	4.32075	4.44975	4.36387	4.39799	4.3031	4.39735	4.34438	4.41273	4.43028	4.26043	4.40664								0.162863	0.128	0.0465577	1.70779	0.0655835	0.0637701	0.0981871
4.15733	4.11997	4.08981	4.044	4.05584	4.03497	4.19196	4.09834	4.13403	4.06145	4.08318	4.06071	4.10426	4.0996	4.1515	4.05896	4.07323	4.04346	4.14315	4.12392	4.14921	4.0156	4.06012	4.00203	4.18177	4.17816	4.16052	4.03113	4.08264	4.06882	4.18191	4.18955	4.17	4.04913	4.0714	4.09336	+		+	+	+	+	C1P10 gem+_C1P10 ctrl;C1P25 gem+_C1P25 ctrl;C1P30 gem+_C1P30 ctrl;C1P35 gem+_C1P35 ctrl;C1P40 gem+_C1P40 ctrl	0.0193	0.0154658	-0.0774361	-3.78813	0.0611124	0.0596894	-0.0729968
3.89532	3.87093	3.84696	4.33143	4.36368	4.40965	4.03262	4.0381	3.90711	3.86609	3.89015	3.93528	3.83937	3.91646	3.92426	3.78892	3.77445	3.85571	3.86335	3.96767	3.90082	3.90052	3.9293	3.89196	3.75592	3.79654	3.9156	3.89495	3.90198	3.9394	3.99714	3.83782	3.96029	3.87194	3.9117	3.82939	+						C1P10 gem+_C1P10 ctrl	4.85628e-05	0	0.497181	18.6593	0.114038	0.10592	-0.0954371
4.89497	4.89854	4.90847	4.87352	4.87973	4.84831	4.91398	4.93322	4.94221	4.87021	4.9192	4.88243	4.94052	4.87936	4.8886	4.87248	4.88505	4.86491	4.84451	4.87899	4.86989	4.82553	4.82476	4.81928	4.80597	4.88262	4.88903	4.84437	4.84641	4.84886	4.87771	4.87563	4.93623	4.83644	4.83711	4.83294	+			+			C1P10 gem+_C1P10 ctrl;C1P30 gem+_C1P30 ctrl	0.0325158	0.0243815	-0.0334716	-3.21236	0.0814256	0.0780543	-0.0391871
4.34981	4.38968	4.40422	4.63361	4.6417	4.6464	4.33166	4.39279	4.34764	4.46995	4.53869	4.50635	4.36015	4.29272	4.32541	4.46851	4.4251	4.50014	4.30078	4.30922	4.32412	4.50809	4.51267	4.49771	4.23924	4.31205	4.27152	4.48012	4.52145	4.57666	4.31836	4.35009	4.3578	4.47954	4.47796	4.49148	+	+	+	+	+	+	C1P10 gem+_C1P10 ctrl;C1P20 gem+_C1P20 ctrl;C1P25 gem+_C1P25 ctrl;C1P30 gem+_C1P30 ctrl;C1P35 gem+_C1P35 ctrl;C1P40 gem+_C1P40 ctrl	0.000100092	0	0.259336	15.5405	0.0054443	0.0107059	0.147634
4.76264	4.75302	4.74556	4.8014	4.8168	4.81452	4.78665	4.69141	4.68174	4.83308	4.86272	4.84947	4.69924	4.62442	4.73259	4.87419	4.82997	4.84058	4.71725	4.78155	4.75233	4.89997	4.86998	4.83519	4.71956	4.72493	4.73961	4.861	4.89334	4.87294	4.71612	4.73283	4.79512	4.86848	4.88037	4.89359	+	+	+	+	+	+	C1P10 gem+_C1P10 ctrl;C1P20 gem+_C1P20 ctrl;C1P25 gem+_C1P25 ctrl;C1P30 gem+_C1P30 ctrl;C1P35 gem+_C1P35 ctrl;C1P40 gem+_C1P40 ctrl	0.0011519	0.001916	0.0571653	8.29761	0.0204999	0.0265519	0.128493
4.22035	4.16527	4.21651	4.36226	4.25434	4.35323	4.18027	4.08498	4.10346	4.17776	4.27054	4.27185	4.06963	4.12583	4.12648	4.22778	4.19973	4.20204	4.16019	4.17374	4.20535	4.25442	4.20445	4.22193	4.14429	4.18919	4.19675	4.26456	4.24098	4.29192	4.20702	4.16907	4.14557	4.27242	4.26472	4.26201	+		+		+	+	C1P10 gem+_C1P10 ctrl;C1P25 gem+_C1P25 ctrl;C1P35 gem+_C1P35 ctrl;C1P40 gem+_C1P40 ctrl	0.0343834	0.025542	0.122561	3.15395	0.0516397	0.0508681	0.11715
4.69693	4.69942	4.70593	4.55981	4.5492	4.53873	4.6617	4.66843	4.67801	4.50422	4.54138	4.51059	4.66886	4.66689	4.68543	4.51359	4.50661	4.51444	4.61596	4.64022	4.6274	4.55175	4.53108	4.52828	4.6107	4.61269	4.60771	4.51275	4.53356	4.52872	4.56937	4.56977	4.5971	4.52355	4.52509	4.52107	+	+	+	+	+	+	C1P10 gem+_C1P10 ctrl;C1P20 gem+_C1P20 ctrl;C1P25 gem+_C1P25 ctrl;C1P30 gem+_C1P30 ctrl;C1P35 gem+_C1P35 ctrl;C1P40 gem+_C1P40 ctrl	2.20105e-05	0	-0.151515	-22.7767	0.000264369	0.00454125	-0.15065
4.41855	4.48273	4.38963	4.49014	4.54449	4.50563	4.40544	4.465	4.47013	4.54088	4.58413	4.58021	4.473	4.48633	4.48501	4.56509	4.56682	4.56562	4.48731	4.46858	4.50404	4.56079	4.54401	4.54256	4.44768	4.50887	4.43401	4.52862	4.53461	4.57215	4.50986	4.47773	4.46715	4.55243	4.59564	4.57444	+	+	+	+	+	+	C1P10 gem+_C1P10 ctrl;C1P20 gem+_C1P20 ctrl;C1P25 gem+_C1P25 ctrl;C1P30 gem+_C1P30 ctrl;C1P35 gem+_C1P35 ctrl;C1P40 gem+_C1P40 ctrl	0.0597547	0.0445009	0.0831181	2.60466	0.00819068	0.0142552	0.121552
3.75819	3.67034	3.73574	3.46925	3.72694	3.60865	3.6928	3.76327	3.82337	3.73971	3.85846	3.77883	3.79461	3.71759	3.74781	3.72003	3.74413	3.70174	3.7839	3.80608	3.78595	3.70779	3.68007	3.71603	3.87685	3.81539	3.87056	3.68344	3.7106	3.66429	3.80379	3.75769	3.7822	3.69864	3.76934	3.73973				+	+		C1P30 gem+_C1P30 ctrl;C1P35 gem+_C1P35 ctrl	0.203934	0.164243	-0.119811	-1.51671	0.561492	0.633074	0.0325185
3.91508	3.89619	3.91762	4.0076	4.02946	3.99679	3.91967	3.87711	3.89945	3.93698	3.95416	3.97067	3.85615	3.86117	3.85478	3.93635	3.94449	3.93797	3.8386	3.85403	3.83329	3.95751	3.92675	3.89313	3.80029	3.8451	3.77465	3.94008	3.96858	3.92428	3.82588	3.84805	3.81923	3.91825	3.91589	3.92262	+	+	+	+	+	+	C1P10 gem+_C1P10 ctrl;C1P20 gem+_C1P20 ctrl;C1P25 gem+_C1P25 ctrl;C1P30 gem+_C1P30 ctrl;C1P35 gem+_C1P35 ctrl;C1P40 gem+_C1P40 ctrl	0.000981259	0.00178205	0.101655	8.65294	0.0244227	0.0299105	0.0551902
4.12025	4.16172	4.08134	4.06672	4.06329	4.036	4.10369	4.07824	4.08662	4.05676	4.05232	4.03856	4.08108	4.13003	4.08547	4.11085	4.09231	4.10758	4.1256	4.10848	4.11161	4.10388	4.11203	4.09681	4.19339	4.13019	4.1455	4.07487	4.10778	4.09369	4.13953	4.06289	4.08298	4.12023	4.17067	4.17034	+	+			+		C1P10 gem+_C1P10 ctrl;C1P20 gem+_C1P20 ctrl;C1P35 gem+_C1P35 ctrl	0.0591807	0.0442002	-0.0657694	-2.61384	0.0122189	0.0183015	-0.040298
4.54063	4.51425	4.5383	4.43384	4.40064	4.38135	4.56698	4.48147	4.46823	4.65641	4.59216	4.58623	4.458	4.60171	4.52388	4.6427	4.6562	4.69165	4.56479	4.55537	4.62053	4.65181	4.65868	4.62726	4.63171	4.65624	4.66396	4.62917	4.62861	4.605	4.53596	4.61694	4.52424	4.66803	4.64246	4.65121	+	+	+	+			C1P10 gem+_C1P10 ctrl;C1P20 gem+_C1P20 ctrl;C1P25 gem+_C1P25 ctrl;C1P30 gem+_C1P30 ctrl	0.00198275	0.00352791	-0.125787	-7.18973	0.0501966	0.0495704	0.106035
4.01618	4.02135	4.08393	4.0283	3.98456	4.04539	4.0298	4.07719	4.08301	4.06728	3.94409	3.97414	4.08717	4.0366	4.06035	4.00019	4.1175	4.12367	4.13704	4.08857	4.06149	4.07181	4.06472	4.06088	4.02857	4.14404	4.01243	4.0842	4.04003	4.07643	4.10924	4.103	4.09868	4.05207	3.99585	4.00268						+	C1P40 gem+_C1P40 ctrl	0.498198	0.5383	-0.021073	-0.744015	0.169578	0.15573	-0.0681607
4.95734	4.95505	4.95937	4.84873	4.85202	4.87705	4.98091	4.97995	4.94429	4.98446	4.96885	4.9774	4.95407	4.93432	4.97581	4.99195	4.97693	4.97852	4.97143	4.99374	4.99547	4.98154	4.96278	4.97327	4.98175	4.95766	4.96677	4.94964	4.9591	4.95438	4.96535	4.95469	4.97802	4.98896	4.95517	4.98284	+						C1P10 gem+_C1P10 ctrl	0.000409235	0.00160261	-0.097983	-10.8517	0.543948	0.610978	0.00852315
4.24161	4.24009	4.24011	4.09275	4.16365	4.13177	4.2323	4.2506	4.27004	4.25293	4.24666	4.24656	4.23512	4.266	4.24971	4.25197	4.26464	4.2272	4.23936	4.26887	4.23073	4.28913	4.22499	4.25563	4.19731	4.25979	4.22629	4.26801	4.21671	4.25015	4.2006	4.24037	4.20444	4.2827	4.25763	4.27887	+					+	C1P10 gem+_C1P10 ctrl;C1P40 gem+_C1P40 ctrl	0.0056041	0.00635119	-0.111215	-5.42347	0.848586	0.901131	-0.00226021
3.75452	3.72868	3.75444	3.75889	3.77371	3.69811	3.76486	3.71194	3.71307	3.87769	3.88447	3.87451	3.76442	3.75971	3.73547	3.90366	3.88817	3.86636	3.77987	3.72742	3.82144	3.79554	3.85705	3.82695	3.76254	3.80932	3.84838	3.87468	3.85249	3.95193	3.85574	3.73808	3.77164	3.89263	3.88438	3.89423		+	+				C1P20 gem+_C1P20 ctrl;C1P25 gem+_C1P25 ctrl	0.929964	0.957418	-0.00230853	-0.0935513	0.00109145	0.00479385	0.148935
3.64699	3.62592	3.62493	3.40086	3.61109	3.56788	3.56541	3.6075	3.68324	3.53538	3.40889	3.5662	3.59654	3.73874	3.57942	3.58918	3.58131	3.59554	3.59077	3.68754	3.67049	3.60222	3.67915	3.53732	3.6647	3.61394	3.63387	3.58445	3.60596	3.55473	3.57375	3.58868	3.53586	3.59372	3.6154	3.61242								0.175657	0.138991	-0.106004	-1.64334	0.123455	0.113892	-0.11523
4.66574	4.70381	4.71538	4.86924	4.85526	4.86856	4.72888	4.73139	4.74926	4.78664	4.82474	4.81613	4.7629	4.76363	4.7936	4.8138	4.82008	4.83475	4.74192	4.74521	4.78395	4.83935	4.8203	4.81261	4.72055	4.7242	4.75563	4.84001	4.85428	4.82846	4.76243	4.7287	4.7947	4.82554	4.79483	4.81819	+	+	+	+	+		C1P10 gem+_C1P10 ctrl;C1P20 gem+_C1P20 ctrl;C1P25 gem+_C1P25 ctrl;C1P30 gem+_C1P30 ctrl;C1P35 gem+_C1P35 ctrl	0.000415588	0.0015871	0.169378	10.8088	0.0053144	0.0106909	0.0726603
3.99943	3.98416	3.98499	3.9676	3.80865	3.84332	3.9578	4.01364	3.97885	3.83264	3.86448	3.83748	3.996	3.8825	3.94637	3.86848	3.80655	3.7626	3.96129	3.95663	3.98934	3.77428	3.80395	3.80192	4.01217	3.9963	3.91715	3.82307	3.82294	3.78046	3.98099	3.93117	3.93384	3.82607	3.81418	3.85711		+		+	+	+	C1P20 gem+_C1P20 ctrl;C1P30 gem+_C1P30 ctrl;C1P35 gem+_C1P35 ctrl;C1P40 gem+_C1P40 ctrl	0.0745076	0.0556461	-0.116331	-2.39813	0.00190023	0.00625029	-0.138565
4.71822	4.72912	4.73812	4.7136	4.73234	4.70204	4.68573	4.70075	4.65666	4.73586	4.71061	4.68971	4.69238	4.69544	4.70378	4.70509	4.67041	4.69884	4.72531	4.71789	4.68108	4.67468	4.67427	4.65467	4.65283	4.6809	4.66676	4.67377	4.70345	4.69836	4.6742	4.63213	4.65896	4.69492	4.70325	4.685								0.301452	0.267182	-0.0124939	-1.18545	0.170499	0.156473	0.0310151
3.81792	3.87438	3.86471	3.82776	3.81696	3.88668	3.7395	3.79323	3.76511	3.98425	3.95863	3.91094	3.90009	3.95287	3.96856	4.02799	3.98387	3.93848	3.99392	3.98688	3.93766	3.94542	3.90176	3.94152	3.93403	3.96454	3.94502	3.99139	4.0022	4.00469	3.90796	3.90814	3.91584	3.98242	3.8758	4.02544		+			+		C1P20 gem+_C1P20 ctrl;C1P35 gem+_C1P35 ctrl	0.774056	0.845411	-0.00854143	-0.307149	0.0021997	0.00632104	0.185325
3.24141	3.44803	3.41733	3.89715	4.02584	3.88505	3.68038	3.63193	3.04999	3.76991	3.71686	3.68963	3.63286	3.67225	3.67529	3.76606	3.73695	3.71469	3.77924	3.74402	3.65632	3.74642	3.78681	3.78086	3.71381	3.68913	3.79214	3.70981	3.7499	3.75217	3.77026	3.7843	3.73559	3.79984	3.7515	3.78352	+		+				C1P10 gem+_C1P10 ctrl;C1P25 gem+_C1P25 ctrl	0.00195387	0.00348792	0.567091	7.21783	0.254035	0.244117	0.271367
3.6289	3.47837	3.61369	3.6192	3.86347	3.70405	3.56525	3.64383	3.41197	3.59156	3.57172	3.62457	3.67228	3.52215	3.55967	3.69404	3.64846	3.65008	3.68332	3.5987	3.42165	3.67182	3.71731	3.71935	3.52013	3.61478	3.57912	3.69039	3.76976	3.63616	3.59539	3.65806	3.53046	3.78881	3.64601	3.61844								0.145754	0.113386	0.155253	1.80285	0.470325	0.513728	0.0556002
4.05714	4.01948	4.07793	3.9744	4.0246	4.03862	4.08022	4.09692	4.10318	4.17287	4.13378	4.1121	4.04827	4.05312	4.05577	4.15226	4.1706	4.19451	4.08033	4.06079	4.0701	4.18781	4.14509	4.19436	4.05357	4.04473	4.08667	4.13983	4.15091	4.13149	4.06438	4.14955	4.05079	4.12468	4.15437	4.14833			+	+	+		C1P25 gem+_C1P25 ctrl;C1P30 gem+_C1P30 ctrl;C1P35 gem+_C1P35 ctrl	0.207331	0.167167	-0.0389737	-1.50273	0.0726599	0.0704199	0.0461448
5.20936	5.22005	5.22603	5.07084	5.08785	5.10084	5.21859	5.22375	5.20645	5.20436	5.22215	5.15023	5.19854	5.19703	5.23642	5.16303	5.18624	5.17821	5.24113	5.19635	5.20401	5.16285	5.16334	5.16575	5.20294	5.21468	5.2207	5.16039	5.16958	5.17911	5.25478	5.23647	5.22741	5.20197	5.18797	5.18492	+			+	+	+	C1P10 gem+_C1P10 ctrl;C1P30 gem+_C1P30 ctrl;C1P35 gem+_C1P35 ctrl;C1P40 gem+_C1P40 ctrl	0.000187473	0.000508906	-0.131975	-13.2503	0.340577	0.343593	-0.0240208
4.40834	4.4141	4.38995	4.33763	4.35743	4.36719	4.42889	4.45332	4.46315	4.42603	4.41886	4.45962	4.46567	4.46677	4.48169	4.44942	4.4569	4.46345	4.45211	4.48755	4.44805	4.46503	4.46528	4.45871	4.45144	4.45156	4.48505	4.48129	4.46944	4.45326	4.49853	4.4963	4.45952	4.43935	4.44804	4.44497	+						C1P10 gem+_C1P10 ctrl	0.0115763	0.0101069	-0.0500488	-4.4127	0.447351	0.482963	-0.0136135
4.9611	4.97951	4.97278	4.94557	4.95508	4.93963	4.96621	5.00089	5.00326	5.02112	5.01554	5.01669	5.02436	5.04277	5.07815	5.00071	5.00408	5.02943	5.00802	5.04552	5.03217	5.0109	5.02529	5.03407	4.98461	5.02709	5.00542	5.02521	5.01323	5.01367	4.99894	5.03726	5.09135	4.99402	5.00971	5.00874	+						C1P10 gem+_C1P10 ctrl	0.0254822	0.0196544	-0.0243664	-3.47437	0.0841061	0.0804767	0.0276643
4.90108	4.88229	4.88735	4.94221	4.95879	4.92431	4.82274	4.87463	4.88704	4.89867	4.86582	4.88814	4.82469	4.85918	4.85862	4.88158	4.89007	4.88976	4.86574	4.88432	4.83481	4.87371	4.87261	4.86047	4.82027	4.81786	4.80784	4.88601	4.87677	4.87365	4.87221	4.88146	4.84772	4.89508	4.87799	4.87308	+		+		+		C1P10 gem+_C1P10 ctrl;C1P25 gem+_C1P25 ctrl;C1P35 gem+_C1P35 ctrl	0.0107574	0.00981787	0.0515243	4.50789	0.358675	0.367255	0.0227388
3.48668	3.4572	3.11073	3.32954	3.01152	2.80486	3.35369	3.28194	3.36113	2.94771	2.65386	3.16899	3.30407	3.25291	3.33832	2.88104	2.91211	3.27508	3.32953	3.383	3.22112	3.10717	3.33506	3.37096	2.94824	3.03028	2.73796	3.28294	3.22656	3.24628	3.19677	2.92202	2.99034	3.28889	3.22607	3.02983					+		C1P35 gem+_C1P35 ctrl	0.194505	0.155911	-0.302895	-1.55681	0.0540286	0.0534074	-0.408735
3.96977	4.01477	4.02657	4.0197	4.02372	3.99526	4.06023	3.91261	3.99425	4.01975	4.04131	4.086	3.94963	3.92872	3.9651	3.93678	4.03203	4.00478	3.85592	4.02556	3.97634	4.03765	3.9854	3.97908	3.96208	3.97727	3.91807	3.98897	3.97831	3.94926	3.86788	3.88911	4.09395	4.02863	3.94457	4.04246								0.661267	0.747593	0.00919048	0.472392	0.270391	0.262001	0.0599887
4.61516	4.70068	4.4842	4.40043	4.43486	4.38655	4.56393	4.49685	4.52478	4.72238	4.5952	4.71221	4.56424	4.68101	4.49573	4.69477	4.63922	4.73341	4.64519	4.68454	4.65694	4.62409	4.69143	4.72687	4.76096	4.69061	4.66893	4.71245	4.72399	4.67166	4.68805	4.69083	4.65566	4.65312	4.70063	4.67343	+	+					C1P10 gem+_C1P10 ctrl;C1P20 gem+_C1P20 ctrl	0.0405397	0.0302686	-0.192732	-2.98496	0.0306231	0.0344956	0.148079
3.96452	3.89329	3.90552	4.05159	4.02781	3.97705	3.95061	3.97531	3.91377	4.01333	4.03155	3.96057	3.94823	3.88554	3.91783	3.93091	3.99812	3.95292	3.96865	3.93762	4.01826	3.90642	3.87618	3.83787	3.99801	4.01247	3.9893	3.95816	3.92822	3.97064	3.89833	3.88055	3.92761	3.94749	3.9194	4.00219	+			+	+		C1P10 gem+_C1P10 ctrl;C1P30 gem+_C1P30 ctrl;C1P35 gem+_C1P35 ctrl	0.0347686	0.0257638	0.0977046	3.14236	0.11774	0.109132	0.0552553
4.37707	4.39852	4.40539	4.41635	4.43594	4.43589	4.41409	4.38261	4.39728	4.40041	4.40997	4.40862	4.42672	4.39726	4.42967	4.41217	4.43733	4.42348	4.38729	4.41868	4.37162	4.42493	4.42791	4.41221	4.35949	4.38218	4.4279	4.37275	4.41586	4.42474	4.37762	4.35472	4.40481	4.40051	4.4221	4.40692	+						C1P10 gem+_C1P10 ctrl	0.0291271	0.02202	0.0357347	3.32921	0.432921	0.464112	0.00833734
4.44021	4.44031	4.44216	4.38698	4.40947	4.39834	4.45152	4.45151	4.46283	4.45215	4.4327	4.43836	4.44282	4.45628	4.44044	4.47015	4.46346	4.4768	4.43723	4.46083	4.44969	4.45528	4.47035	4.44929	4.46309	4.4539	4.49984	4.44066	4.46932	4.45922	4.48988	4.46527	4.45691	4.45145	4.45944	4.45407	+		+				C1P10 gem+_C1P10 ctrl;C1P25 gem+_C1P25 ctrl	0.00283623	0.00417068	-0.0426304	-6.53297	0.108353	0.101384	-0.0142175
3.89246	3.88363	3.94904	3.76671	3.75747	3.60912	3.92734	3.95793	3.98083	3.73189	3.68461	3.77577	3.98293	3.94231	3.93219	3.83338	3.76987	3.80088	3.91744	3.93419	3.93002	3.78478	3.73501	3.78463	3.96528	3.94032	3.98073	3.83132	3.80682	3.77106	3.95268	3.90746	3.84122	3.80886	3.8039	3.80018	+	+	+	+	+		C1P10 gem+_C1P10 ctrl;C1P20 gem+_C1P20 ctrl;C1P25 gem+_C1P25 ctrl;C1P30 gem+_C1P30 ctrl;C1P35 gem+_C1P35 ctrl	0.0230476	0.0180254	-0.197278	-3.58582	0.00182162	0.00603114	-0.224612
4.15427	4.14727	4.17451	3.98114	4.05795	4.04644	4.13721	4.16001	4.1497	4.09115	4.02574	4.10617	4.15176	4.0347	4.10379	4.1004	4.08605	4.06386	4.13112	4.08858	4.16337	4.10172	4.17826	4.07094	4.09403	4.07235	4.08155	4.10946	4.05356	4.14424	4.10087	4.13177	4.16467	4.0627	4.11728	4.09385	+	+					C1P10 gem+_C1P10 ctrl;C1P20 gem+_C1P20 ctrl	0.00674005	0.0073008	-0.130174	-5.15094	0.0432457	0.0442707	-0.0746185
4.10433	4.09923	4.10744	4.37463	4.19326	4.33991	4.10434	4.15532	4.10444	4.16658	4.24437	4.14942	4.16031	4.19837	4.13237	4.16632	4.18325	4.12933	4.12654	4.14927	4.12935	4.16512	4.13349	4.13306	4.0622	4.089	4.13238	4.09306	4.11386	4.11852	4.176	4.1098	4.19248	4.15634	4.0864	4.0905	+						C1P10 gem+_C1P10 ctrl	0.023255	0.0181426	0.198928	3.57579	0.124925	0.114799	0.0654238
4.14235	4.15714	4.1571	3.89262	3.9952	3.93656	4.14581	4.18568	4.13397	3.895	3.86522	3.81333	4.14764	4.09671	4.0974	3.82653	3.82634	3.87516	4.11145	4.15075	4.08565	3.92179	4.00567	3.94051	3.98691	4.00865	3.96628	3.90993	3.92161	3.99411	4.08889	4.03612	4.0002	3.85839	3.984	3.8101	+	+	+	+			C1P10 gem+_C1P10 ctrl;C1P20 gem+_C1P20 ctrl;C1P25 gem+_C1P25 ctrl;C1P30 gem+_C1P30 ctrl	0.00219632	0.00377676	-0.210733	-6.99644	0.000479312	0.00404751	-0.297303
4.75325	4.76469	4.74183	4.88469	4.87124	4.87424	4.78986	4.80724	4.835	4.854	4.83662	4.88892	4.79142	4.78562	4.7778	4.83625	4.84341	4.82256	4.81089	4.76946	4.82243	4.81477	4.85914	4.83557	4.77556	4.78311	4.75834	4.86747	4.83457	4.82033	4.78293	4.78529	4.84187	4.88227	4.87663	4.86594	+		+		+	+	C1P10 gem+_C1P10 ctrl;C1P25 gem+_C1P25 ctrl;C1P35 gem+_C1P35 ctrl;C1P40 gem+_C1P40 ctrl	9.10148e-05	0	0.123464	15.9193	0.0720001	0.0698698	0.0491506
5.0092	5.00618	5.03238	5.05256	5.06515	5.0719	5.02829	5.05942	5.06532	5.16667	5.1806	5.17398	5.09066	5.064	5.09718	5.18681	5.21943	5.20398	5.08167	5.10622	5.06964	5.1879	5.18261	5.15828	5.06033	5.0905	5.07325	5.20287	5.20449	5.2158	5.13661	5.11293	5.13124	5.21599	5.19712	5.18843	+	+	+	+	+	+	C1P10 gem+_C1P10 ctrl;C1P20 gem+_C1P20 ctrl;C1P25 gem+_C1P25 ctrl;C1P30 gem+_C1P30 ctrl;C1P35 gem+_C1P35 ctrl;C1P40 gem+_C1P40 ctrl	0.0092161	0.00871461	0.0472859	4.71345	0.00054384	0.00411231	0.122744
4.44849	4.46175	4.36985	4.4107	4.45086	4.42108	4.40906	4.40805	4.41389	4.46513	4.41781	4.48434	4.43301	4.46544	4.42584	4.4031	4.41211	4.47444	4.41785	4.41041	4.42769	4.41488	4.45112	4.46954	4.42195	4.42219	4.40958	4.45595	4.44631	4.45049	4.4117	4.4112	4.42498	4.45743	4.45186	4.43175					+	+	C1P35 gem+_C1P35 ctrl;C1P40 gem+_C1P40 ctrl	0.979497	0.988601	0.00085036	0.0273418	0.084008	0.0804392	0.0454276
3.78444	3.88601	3.77728	3.91766	3.87608	3.77225	3.88318	3.95552	3.95042	3.92177	3.7777	3.89085	3.8765	3.87662	3.90904	3.90206	3.95011	3.905	3.99423	3.94437	3.91988	3.91518	3.74347	3.89969	3.91156	3.83644	3.90565	3.87313	3.88508	3.86754	3.9315	3.95301	3.915	3.91415	3.9064	3.88744								0.518147	0.56554	0.0394222	0.707772	0.252562	0.242079	-0.0662669
3.28833	3.86661	3.77441	4.01481	4.06294	3.99583	3.72629	3.82482	3.82162	3.89483	3.9218	3.82273	3.85462	3.90018	3.82151	3.93074	3.92763	3.91072	3.8254	3.83918	3.83131	3.88119	3.89007	3.95156	3.80933	3.6953	3.80223	3.88136	3.85538	3.82579	3.73721	3.80345	3.87123	3.92963	3.86258	3.86328				+			C1P30 gem+_C1P30 ctrl	0.10212	0.0774757	0.381409	2.11321	0.112374	0.104756	0.0888781
3.57533	3.60812	3.50299	3.29191	3.24507	3.46751	3.56193	3.49028	3.50632	3.52287	3.43277	3.61512	3.60941	3.786	3.67448	3.4571	3.52506	3.58477	3.66244	3.66076	3.56688	3.56026	3.55883	3.51642	3.68638	3.50135	3.59437	3.5551	3.56718	3.55604	3.63525	3.61394	3.5955	3.57405	3.62331	3.55722	+						C1P10 gem+_C1P10 ctrl	0.0379595	0.0281649	-0.227319	-3.05185	0.946334	0.965509	0.00407879
4.00803	4.02005	4.09915	3.91046	3.96225	3.95401	4.11304	3.99047	4.06784	4.01995	4.06865	4.00576	4.05287	4.06384	4.06415	4.02951	4.06997	4.04844	4.02928	4.00453	4.07166	3.99314	4.00942	4.08764	4.05873	4.06749	4.08777	4.05571	4.02584	4.05145	4.08085	4.03165	4.02915	4.03569	4.02698	4.04235	+						C1P10 gem+_C1P10 ctrl	0.037835	0.028047	-0.100169	-3.05521	0.561056	0.63276	-0.0256639
4.64229	4.58409	4.65548	4.54641	4.59094	4.58715	4.64839	4.6612	4.6609	4.62591	4.65722	4.60145	4.66174	4.67372	4.64592	4.67763	4.64512	4.64472	4.66056	4.68315	4.68835	4.66339	4.64489	4.6615	4.68305	4.66725	4.71112	4.66657	4.67753	4.62951	4.69895	4.66797	4.65151	4.63389	4.64602	4.66206								0.115391	0.0876945	-0.0524557	-2.00549	0.161225	0.147993	-0.0286338
4.4892	4.46643	4.44691	4.48576	4.34534	4.36938	4.52771	4.45059	4.44758	4.50566	4.40968	4.46059	4.45583	4.52895	4.45382	4.48276	4.5105	4.48458	4.47792	4.46868	4.48565	4.42982	4.47189	4.51602	4.53391	4.48973	4.45255	4.53559	4.46165	4.49475	4.52732	4.47758	4.44745	4.45559	4.54133	4.49955								0.209236	0.169264	-0.0673485	-1.49499	0.685176	0.768827	-0.0166467
3.54322	3.63422	3.67026	3.85864	3.83811	3.87278	3.59917	3.56306	3.64112	3.41781	3.46395	3.3707	3.59357	3.52988	3.53266	3.45544	3.52738	3.44546	3.58417	3.55527	3.46568	3.45303	3.57296	3.58213	3.63942	3.53044	3.61537	3.55504	3.56929	3.53968	3.46734	3.59694	3.50076	3.47315	3.54917	3.55942	+	+					C1P10 gem+_C1P10 ctrl;C1P20 gem+_C1P20 ctrl	0.00354393	0.00424968	0.240607	6.15095	0.00638839	0.0121901	-0.183631
4.29192	4.29534	4.3217	4.15679	4.12853	4.15142	4.32779	4.32865	4.31975	4.29426	4.29554	4.31165	4.36412	4.33474	4.33983	4.29491	4.31977	4.31949	4.3525	4.34127	4.34013	4.29303	4.29625	4.31185	4.33601	4.34233	4.33594	4.34971	4.3518	4.35922	4.32669	4.34962	4.36905	4.33209	4.33759	4.33948	+	+		+	+		C1P10 gem+_C1P10 ctrl;C1P20 gem+_C1P20 ctrl;C1P30 gem+_C1P30 ctrl;C1P35 gem+_C1P35 ctrl	0.000250625	0.00121339	-0.157402	-12.3044	0.0165023	0.0234573	-0.0249146
3.64053	3.63238	3.54233	3.65112	3.65593	3.6253	3.53805	3.54668	3.58173	3.59587	3.4938	3.61419	3.59612	3.52712	3.54522	3.5934	3.57826	3.6167	3.62219	3.55307	3.56188	3.57549	3.6208	3.61831	3.57328	3.61305	3.66099	3.66963	3.60222	3.5894	3.67248	3.60305	3.6214	3.64729	3.5555	3.55228								0.300643	0.266112	0.0390398	1.18774	0.76959	0.842549	0.0124648
3.13456	3.26677	3.25691	3.17856	3.42538	3.50598	3.0371	3.21854	3.22446	3.25296	3.30938	3.14133	3.24874	3.27207	3.19845	3.20258	3.21583	3.21505	3.23927	3.11294	3.09525	3.26446	3.30997	3.31995	3.31921	3.41714	3.21027	3.17161	3.31853	3.27474	3.24828	3.32815	3.05313	3.19219	3.19513	3.17587				+			C1P30 gem+_C1P30 ctrl	0.233156	0.192248	0.150561	1.40342	0.398176	0.418056	0.0745221
3.9637	3.98152	3.96263	3.7145	3.86942	3.90663	3.86481	3.90778	4.01476	3.91601	3.88155	3.88164	3.94754	4.02474	3.9392	3.89814	3.93163	3.96125	3.89432	3.91817	3.93515	3.95717	3.99167	3.98773	3.93604	3.93887	3.82322	3.99698	3.98551	3.94347	3.94447	3.94914	3.97428	3.94626	3.93253	3.9504				+			C1P30 gem+_C1P30 ctrl	0.0783708	0.058075	-0.139096	-2.35169	0.477309	0.522927	-0.0360519
4.02592	4.03745	4.04115	4.04036	4.00585	3.97481	4.01601	4.01439	4.01596	4.05572	4.05132	4.04862	4.03246	4.02689	4.00293	4.07199	4.05324	4.06533	4.0452	4.04191	4.05003	4.04701	4.06713	4.07444	4.07119	4.02391	4.05046	4.05602	4.05666	4.04439	4.07587	4.08002	4.03135	4.08629	4.07973	4.07816		+	+				C1P20 gem+_C1P20 ctrl;C1P25 gem+_C1P25 ctrl	0.226187	0.184871	-0.0278366	-1.42909	6.93959e-05	0.00332203	0.0364316
4.1006	4.03639	4.06575	4.20605	4.13015	4.10705	3.95607	4.01155	4.06556	3.89023	3.98051	3.93491	3.98385	3.91472	3.92822	3.99939	3.9267	3.96764	3.98314	4.08718	3.99016	3.79556	3.91533	3.9284	3.94522	3.93212	3.95609	3.88371	3.98585	3.84686	3.96521	3.85614	3.98398	3.93399	3.97308	3.90357								0.0849714	0.063902	0.0801717	2.27803	0.137768	0.126258	-0.0758469
4.71643	4.71803	4.7465	4.66065	4.66769	4.69593	4.71703	4.70997	4.69924	4.69463	4.70018	4.6854	4.70995	4.71659	4.70857	4.69316	4.67441	4.67101	4.72092	4.75458	4.7631	4.67518	4.66438	4.64415	4.71723	4.71425	4.70623	4.65978	4.68192	4.65169	4.67177	4.69554	4.66213	4.67123	4.6943	4.68543	+		+	+	+		C1P10 gem+_C1P10 ctrl;C1P25 gem+_C1P25 ctrl;C1P30 gem+_C1P30 ctrl;C1P35 gem+_C1P35 ctrl	0.0229507	0.017958	-0.0522331	-3.59054	0.0848961	0.0811693	-0.0153454
4.56124	4.56053	4.5627	4.54912	4.50212	4.5817	4.57864	4.55257	4.56552	4.55161	4.55578	4.57869	4.59484	4.58074	4.57246	4.53405	4.55905	4.5681	4.55955	4.57851	4.56869	4.55937	4.54456	4.57928	4.52822	4.56819	4.56075	4.57199	4.57244	4.56034	4.55612	4.55053	4.58639	4.54863	4.56235	4.54982								0.49857	0.538784	-0.0171769	-0.743328	0.769088	0.842755	-0.00354735
3.38879	3.50351	3.47238	3.897	3.81908	3.85074	3.44047	3.41029	3.48437	3.76571	3.91095	3.74203	3.63155	3.51732	3.49941	3.69209	3.66032	3.74379	3.66987	3.6157	3.67639	3.77509	3.71077	3.66299	3.45656	3.45363	3.60153	3.65189	3.78584	3.65573	3.52002	3.57296	3.70868	3.69257	3.62288	3.66712	+	+	+		+		C1P10 gem+_C1P10 ctrl;C1P20 gem+_C1P20 ctrl;C1P25 gem+_C1P25 ctrl;C1P35 gem+_C1P35 ctrl	0.000616946	0.00190957	0.400712	9.76178	0.00317889	0.00835837	0.36119
4.64899	4.6747	4.65058	4.50856	4.48446	4.50649	4.71217	4.7065	4.70771	4.62018	4.65124	4.61575	4.70437	4.68873	4.73005	4.61685	4.61082	4.60788	4.75269	4.76683	4.76126	4.56419	4.56763	4.54886	4.67842	4.7157	4.70529	4.54745	4.57339	4.58691	4.74416	4.72361	4.77445	4.60366	4.58799	4.61441	+	+	+	+	+	+	C1P10 gem+_C1P10 ctrl;C1P20 gem+_C1P20 ctrl;C1P25 gem+_C1P25 ctrl;C1P30 gem+_C1P30 ctrl;C1P35 gem+_C1P35 ctrl;C1P40 gem+_C1P40 ctrl	0.000153061	0.000256983	-0.158254	-13.9521	0.00212455	0.0063592	-0.0797426
4.13956	4.18851	4.11931	4.17503	4.19429	4.16177	4.15963	4.13838	4.13586	4.1789	4.13489	4.16737	4.1713	4.17247	4.10529	4.16769	4.15154	4.17794	4.11024	4.07336	4.13202	4.15744	4.18001	4.20393	4.13848	4.13191	4.16121	4.19403	4.1914	4.15658	4.13764	4.14212	4.13639	4.19633	4.16323	4.17315				+		+	C1P30 gem+_C1P30 ctrl;C1P40 gem+_C1P40 ctrl	0.284606	0.24775	0.0279071	1.23443	0.35767	0.366096	0.0157636
4.28264	4.21061	4.27277	4.35797	4.29638	4.43623	4.24376	4.29129	4.30046	4.30356	4.36613	4.28777	4.24044	4.31051	4.28879	4.23961	4.24541	4.26589	4.25646	4.22825	4.20959	4.297	4.29403	4.38947	4.20201	4.17343	4.23358	4.28924	4.28616	4.22852	4.25674	4.20951	4.23297	4.29615	4.22003	4.24602								0.0797689	0.05894	0.108188	2.33552	0.242752	0.232208	0.0406512
5.0427	5.0658	5.03852	5.06453	5.07477	5.097	5.04403	5.00551	5.01658	5.05724	5.03374	5.0638	5.02697	5.03094	5.02846	5.06541	5.04172	5.06247	5.03011	5.04825	5.03677	5.04987	5.06016	5.05429	5.02772	5.0056	5.02023	5.0614	5.05672	5.06583	5.01841	5.00676	5.03157	5.05398	5.07691	5.05691			+		+	+	C1P25 gem+_C1P25 ctrl;C1P35 gem+_C1P35 ctrl;C1P40 gem+_C1P40 ctrl	0.0806644	0.0599851	0.029761	2.32532	0.113744	0.105781	0.0295523
4.02827	3.94307	3.73129	4.13187	4.1989	4.11094	3.93696	3.83332	3.8692	4.13775	4.14433	4.0999	3.93469	4.03309	3.97092	4.10778	4.03321	4.06496	4.03211	4.03444	4.02717	4.09411	4.08753	4.02898	3.97901	4.04493	3.97714	4.12759	4.06373	4.11024	4.0145	4.06258	4.0522	4.09595	4.07816	4.0648	+	+			+		C1P10 gem+_C1P10 ctrl;C1P20 gem+_C1P20 ctrl;C1P35 gem+_C1P35 ctrl	0.0556715	0.0416133	0.246357	2.67232	0.0017678	0.00607479	0.2475
4.00167	3.99374	3.98004	4.08598	4.10575	4.11668	3.97232	3.96094	3.95526	4.09992	4.1063	4.07342	3.9471	3.96337	3.95764	4.10428	4.06601	4.08725	3.97063	3.96503	3.98372	4.1037	4.0406	4.05748	3.96659	4.00652	4.0181	4.08913	4.08152	4.09559	3.9709	3.93836	3.9899	4.10744	4.10989	4.11818	+	+	+	+	+	+	C1P10 gem+_C1P10 ctrl;C1P20 gem+_C1P20 ctrl;C1P25 gem+_C1P25 ctrl;C1P30 gem+_C1P30 ctrl;C1P35 gem+_C1P35 ctrl;C1P40 gem+_C1P40 ctrl	0.00053954	0.00171027	0.110986	10.1059	0.000316286	0.00408309	0.130373
4.51358	4.54033	4.3902	4.4255	4.41749	4.44806	4.44304	4.45013	4.48342	4.6281	4.51594	4.57436	4.51527	4.63908	4.54721	4.50336	4.57118	4.62632	4.55005	4.52227	4.57305	4.54823	4.57068	4.59399	4.60016	4.5569	4.55788	4.60288	4.57042	4.55356	4.56508	4.61069	4.57355	4.59629	4.60259	4.55146		+					C1P20 gem+_C1P20 ctrl	0.339923	0.314979	-0.0510214	-1.08251	0.0303942	0.0343502	0.113938
4.49998	4.51412	4.55927	4.41735	4.40946	4.39335	4.53935	4.51801	4.53899	4.48356	4.44832	4.43821	4.55087	4.51742	4.52097	4.48849	4.48966	4.48258	4.53466	4.5215	4.57588	4.50205	4.49669	4.48334	4.54624	4.60959	4.57702	4.49256	4.48954	4.50591	4.55231	4.56521	4.58009	4.49561	4.50058	4.47156	+	+	+	+	+	+	C1P10 gem+_C1P10 ctrl;C1P20 gem+_C1P20 ctrl;C1P25 gem+_C1P25 ctrl;C1P30 gem+_C1P30 ctrl;C1P35 gem+_C1P35 ctrl;C1P40 gem+_C1P40 ctrl	0.00359976	0.00422041	-0.117742	-6.12487	0.00814777	0.0142488	-0.0754201
4.90039	4.90566	4.91525	4.87757	4.87015	4.82591	4.90602	4.93575	4.93102	4.94049	4.96195	4.96904	4.94577	4.94168	4.96601	4.98339	4.97907	4.97248	4.9653	4.96479	4.95669	4.9549	4.96559	4.97405	4.91656	4.95321	4.96429	4.9837	4.97371	4.96816	5.01078	5.01436	4.97593	4.97972	5.01412	4.99852	+		+				C1P10 gem+_C1P10 ctrl;C1P25 gem+_C1P25 ctrl	0.0420835	0.0316625	-0.0492241	-2.94727	0.0593178	0.0578707	0.0328983
4.92434	4.95	4.95278	4.69801	4.77934	4.76303	4.95272	4.95097	4.95571	4.82586	4.81246	4.82034	4.92903	4.93496	4.94164	4.8386	4.85402	4.82988	4.93528	4.91767	4.91828	4.82338	4.79338	4.82019	4.91371	4.92442	4.91611	4.82976	4.80705	4.78837	4.94899	4.93174	4.92882	4.8195	4.82117	4.858	+	+	+	+	+	+	C1P10 gem+_C1P10 ctrl;C1P20 gem+_C1P20 ctrl;C1P25 gem+_C1P25 ctrl;C1P30 gem+_C1P30 ctrl;C1P35 gem+_C1P35 ctrl;C1P40 gem+_C1P40 ctrl	0.00178092	0.00326076	-0.195577	-7.39762	5.42149e-06	0.00533333	-0.133582
4.42927	4.48186	4.49009	4.52761	4.52548	4.52234	4.46122	4.50853	4.48788	4.51269	4.54544	4.54236	4.512	4.52922	4.52627	4.52466	4.5349	4.53245	4.51101	4.50644	4.49716	4.55188	4.5257	4.55303	4.51984	4.51718	4.49852	4.53444	4.5359	4.53342	4.48687	4.4987	4.51681	4.5531	4.54211	4.56229	+	+		+	+	+	C1P10 gem+_C1P10 ctrl;C1P20 gem+_C1P20 ctrl;C1P30 gem+_C1P30 ctrl;C1P35 gem+_C1P35 ctrl;C1P40 gem+_C1P40 ctrl	0.0384607	0.028916	0.0580688	3.03845	0.0505905	0.0500393	0.0476198
3.80442	3.82609	3.83972	3.96159	3.93617	4.00771	3.82033	3.81852	3.84324	3.93947	3.95965	3.97095	3.79878	3.81663	3.80213	3.9116	3.93063	3.89646	3.90521	3.89644	3.90795	3.92423	3.89183	3.90236	3.83209	3.90461	3.90644	3.89768	3.94493	3.991	3.9241	3.87116	3.96866	3.93032	3.92622	3.94383	+	+	+				C1P10 gem+_C1P10 ctrl;C1P20 gem+_C1P20 ctrl;C1P25 gem+_C1P25 ctrl	0.00340146	0.00431775	0.14508	6.21986	0.000443791	0.00418673	0.129323
4.26318	4.26287	4.27218	4.24851	4.24323	4.25261	4.19104	4.22446	4.23879	4.20647	4.19678	4.18342	4.28328	4.25899	4.29763	4.21437	4.22227	4.20931	4.26361	4.3048	4.27335	4.23046	4.22675	4.21907	4.22545	4.26807	4.25104	4.18912	4.21701	4.21797	4.26296	4.27529	4.3055	4.23826	4.21822	4.19357	+		+	+		+	C1P10 gem+_C1P10 ctrl;C1P25 gem+_C1P25 ctrl;C1P30 gem+_C1P30 ctrl;C1P40 gem+_C1P40 ctrl	0.0116976	0.0101464	-0.0179634	-4.3993	0.223126	0.21046	-0.0225391
4.71736	4.73179	4.73587	4.77025	4.75803	4.7624	4.75969	4.75612	4.78248	4.80941	4.8352	4.83009	4.76209	4.78078	4.76809	4.82427	4.81595	4.82904	4.80883	4.80495	4.80003	4.8092	4.80915	4.80409	4.77321	4.78063	4.78205	4.81466	4.8124	4.81933	4.80587	4.79724	4.8036	4.81431	4.81149	4.82019	+	+	+		+	+	C1P10 gem+_C1P10 ctrl;C1P20 gem+_C1P20 ctrl;C1P25 gem+_C1P25 ctrl;C1P35 gem+_C1P35 ctrl;C1P40 gem+_C1P40 ctrl	0.00613252	0.00689485	0.0352181	5.28903	0.00674177	0.0123154	0.0587997
3.23888	3.21832	3.20103	3.33278	3.40588	3.23422	3.03269	3.27907	3.22646	3.03247	3.25659	3.16206	3.0914	3.10739	3.24653	3.2425	2.98589	3.137	3.19004	3.2139	3.10222	3.00954	3.09001	3.18136	3.0571	3.13536	3.45948	3.0907	3.06614	3.20738	3.27521	3.05168	3.12574	2.97347	3.05452	2.99433								0.108504	0.0825031	0.104882	2.05958	0.784249	0.854201	-0.0290318
4.55183	4.52075	4.54203	4.79577	4.78514	4.80977	4.53168	4.50086	4.54005	4.63255	4.69102	4.6729	4.5328	4.49082	4.55422	4.58333	4.59126	4.60093	4.57167	4.5981	4.57983	4.54035	4.49873	4.48046	4.48584	4.52152	4.50329	4.50266	4.52842	4.55889	4.58726	4.56112	4.60191	4.56714	4.55911	4.56088	+	+	+	+			C1P10 gem+_C1P10 ctrl;C1P20 gem+_C1P20 ctrl;C1P25 gem+_C1P25 ctrl;C1P30 gem+_C1P30 ctrl	2.40835e-05	0	0.25869	22.2666	0.00253804	0.00702016	0.141292
4.06798	4.10528	4.121	4.08268	3.92884	3.97994	4.05224	4.06953	3.95868	4.0449	4.0119	4.05492	4.05583	4.03186	3.99057	4.02851	4.08163	4.08026	4.03352	4.0335	4.0175	4.05688	4.05802	4.08498	3.98203	4.01038	4.02828	4.03864	4.04967	4.04834	3.97328	3.98168	3.98993	4.04216	4.03193	4.0676				+		+	C1P30 gem+_C1P30 ctrl;C1P40 gem+_C1P40 ctrl	0.102782	0.0781273	-0.100931	-2.10748	0.790972	0.858034	0.0104277
3.92642	3.77199	3.82768	3.72955	3.87271	3.72063	3.73026	3.64925	3.696	3.88212	3.91555	3.88855	3.69436	3.66857	3.8044	3.90723	3.92208	3.92958	3.84139	3.86465	3.92706	3.90978	3.88392	3.86046	3.77311	3.83655	3.7231	3.92152	3.90834	3.93492	3.76398	3.71838	3.76759	3.91249	3.86722	3.90085		+	+		+	+	C1P20 gem+_C1P20 ctrl;C1P25 gem+_C1P25 ctrl;C1P35 gem+_C1P35 ctrl;C1P40 gem+_C1P40 ctrl	0.368177	0.351908	-0.067731	-1.01342	0.00135806	0.005337	0.20357
4.13174	4.12817	4.14134	3.95498	4.14625	4.08586	4.11293	4.09783	4.11044	4.18391	4.1421	4.18539	4.06426	4.06074	4.05204	4.13119	4.19176	4.15425	4.02427	4.07159	4.00073	4.14285	4.09218	4.11759	3.99636	4.00653	4.04134	4.17188	4.07122	4.12421	4.02015	3.98134	3.99425	4.18667	4.16552	4.2433		+	+	+	+	+	C1P20 gem+_C1P20 ctrl;C1P25 gem+_C1P25 ctrl;C1P30 gem+_C1P30 ctrl;C1P35 gem+_C1P35 ctrl;C1P40 gem+_C1P40 ctrl	0.275675	0.238552	-0.0713853	-1.26152	0.0132252	0.0197335	0.0634031
4.68944	4.708	4.74699	4.58283	4.66398	4.64831	4.73006	4.71784	4.73958	4.62907	4.64642	4.6724	4.73528	4.70005	4.71407	4.66433	4.67294	4.65236	4.74699	4.72181	4.72583	4.67341	4.66235	4.65336	4.65716	4.70212	4.70815	4.66373	4.69031	4.66682	4.72447	4.69129	4.70094	4.68023	4.69472	4.68142	+	+	+	+			C1P10 gem+_C1P10 ctrl;C1P20 gem+_C1P20 ctrl;C1P25 gem+_C1P25 ctrl;C1P30 gem+_C1P30 ctrl	0.0507384	0.0375597	-0.083107	-2.76213	0.00476162	0.00983144	-0.079864
4.72732	4.73871	4.73644	4.68764	4.75118	4.71774	4.73005	4.69956	4.73675	4.75711	4.76896	4.7675	4.66239	4.64326	4.65578	4.78384	4.7795	4.7369	4.6581	4.65039	4.68457	4.72965	4.73339	4.68083	4.65183	4.68298	4.74122	4.75744	4.77916	4.79516	4.6461	4.65354	4.59848	4.80574	4.78766	4.79634		+	+		+	+	C1P20 gem+_C1P20 ctrl;C1P25 gem+_C1P25 ctrl;C1P35 gem+_C1P35 ctrl;C1P40 gem+_C1P40 ctrl	0.458629	0.480827	-0.0153017	-0.819288	0.0243898	0.0298234	0.0423992
4.27122	4.15037	4.14546	4.25444	4.28023	4.24059	4.1675	4.17941	4.21764	4.27418	4.31804	4.29473	4.19276	4.19723	4.17174	4.32112	4.3546	4.34011	4.23992	4.26451	4.24086	4.34286	4.35492	4.32382	4.24643	4.22684	4.22021	4.33014	4.32719	4.36974	4.30176	4.29791	4.25667	4.35231	4.33346	4.31072		+	+	+	+		C1P20 gem+_C1P20 ctrl;C1P25 gem+_C1P25 ctrl;C1P30 gem+_C1P30 ctrl;C1P35 gem+_C1P35 ctrl	0.179684	0.142217	0.0694024	1.62407	0.00551742	0.0106989	0.107467
4.78606	4.76197	4.83149	4.95168	5.08377	5.17453	4.81455	4.77013	4.84172	4.85833	4.80095	4.98548	4.93783	5.00439	5.12227	4.74401	4.89843	4.84455	5.01051	5.05212	5.00053	4.89555	4.92316	4.81174	4.94119	4.98819	4.98442	4.95142	4.99325	4.99287	5.04946	5.00473	5.16957	4.95739	4.84796	4.86642	+			+			C1P10 gem+_C1P10 ctrl;C1P30 gem+_C1P30 ctrl	0.0150878	0.0122772	0.276819	4.08085	0.280506	0.273233	0.0727868
4.13575	4.17531	4.12052	4.096	3.17956	4.02513	4.11946	4.10302	4.09979	4.13439	4.10912	4.19202	4.13726	4.14769	4.16004	4.07143	4.0539	4.03358	4.1293	4.21556	4.21213	4.11426	4.09144	4.09391	4.07496	4.14966	4.15821	4.15229	4.12527	4.14661	4.20155	4.15449	4.2487	4.14281	4.12154	4.16749			+	+			C1P25 gem+_C1P25 ctrl;C1P30 gem+_C1P30 ctrl	0.270193	0.231981	-0.376966	-1.27857	0.209598	0.196476	0.0377542
4.21468	4.19949	4.20528	4.07142	4.09473	4.09613	4.20784	4.21463	4.24348	4.21037	4.19508	4.22216	4.21476	4.2034	4.22291	4.26395	4.25833	4.23793	4.19887	4.21251	4.18828	4.21766	4.20209	4.24107	4.23713	4.21156	4.20547	4.20048	4.23254	4.22084	4.20738	4.27071	4.23167	4.25515	4.24844	4.25305	+		+				C1P10 gem+_C1P10 ctrl;C1P25 gem+_C1P25 ctrl	0.000201757	0.000769953	-0.119057	-13.0046	0.395852	0.415733	-0.012777
4.27023	4.28252	4.24639	4.0111	4.07728	4.05334	4.28922	4.37531	4.29609	4.23678	4.19202	4.23915	4.23519	4.26325	4.22798	4.23758	4.21116	4.21726	4.32505	4.29868	4.32451	4.21892	4.18865	4.20651	4.2166	4.20107	4.25867	4.18615	4.17971	4.18717	4.22345	4.27298	4.22542	4.24232	4.26197	4.22407	+	+		+			C1P10 gem+_C1P10 ctrl;C1P20 gem+_C1P20 ctrl;C1P30 gem+_C1P30 ctrl	0.000576866	0.00183813	-0.21914	-9.93279	0.036649	0.0386726	-0.0975571
4.23416	4.24382	4.25146	4.05336	4.07581	4.06816	4.1718	4.25686	4.20568	4.10908	4.1335	4.14611	4.22293	4.25009	4.1222	4.18475	4.1652	4.18245	4.26523	4.15758	4.20055	4.12699	4.15396	4.17512	4.20756	4.15169	4.23055	4.20805	4.2088	4.19206	4.20421	4.21749	4.13399	4.16589	4.16441	4.23017	+	+					C1P10 gem+_C1P10 ctrl;C1P20 gem+_C1P20 ctrl	2.79985e-05	0	-0.17737	-21.4381	0.0387064	0.0408392	-0.0818842
4.4195	4.37509	4.31665	4.38283	4.39837	4.3396	4.41878	4.3636	4.39348	4.4935	4.47943	4.47796	4.50112	4.44783	4.38951	4.44664	4.52895	4.49283	4.3721	4.4345	4.48341	4.54068	4.4865	4.52282	4.43886	4.44449	4.45061	4.52017	4.52786	4.52734	4.36996	4.40304	4.44329	4.51475	4.52377	4.49257		+			+	+	C1P20 gem+_C1P20 ctrl;C1P35 gem+_C1P35 ctrl;C1P40 gem+_C1P40 ctrl	0.931056	0.958214	0.0031848	0.0920876	0.0053623	0.0106445	0.0916785
4.60884	4.67453	4.60344	4.67191	4.61338	4.63904	4.63866	4.56742	4.67617	4.69649	4.72623	4.70905	4.69132	4.63053	4.71459	4.71745	4.70243	4.70676	4.70104	4.73559	4.72406	4.69192	4.74999	4.69766	4.63682	4.68786	4.65845	4.72007	4.75383	4.71542	4.68336	4.71466	4.7318	4.75452	4.71741	4.71857					+		C1P35 gem+_C1P35 ctrl	0.682913	0.769562	0.0125049	0.43963	0.0655326	0.0637387	0.0831707
4.06309	3.98276	4.15162	4.22969	4.29527	4.29279	3.27065	4.32785	4.33804	4.42501	4.44589	4.43907	4.4318	4.42297	4.48405	4.47328	4.5039	4.46803	4.40204	4.4355	4.40797	4.42225	4.41476	4.3717	4.54246	4.5067	4.58387	4.40492	4.42297	4.41686	4.3772	4.39236	4.46336	4.45234	4.43174	4.55515	+				+		C1P10 gem+_C1P10 ctrl;C1P35 gem+_C1P35 ctrl	0.017831	0.0143112	0.206755	3.88068	0.265745	0.256914	0.457809
3.86701	3.8963	3.92515	4.08435	4.08852	4.12656	3.91961	3.9069	3.91711	3.89911	3.93461	3.92455	3.89818	3.90646	3.87993	3.85868	3.8425	3.78854	3.87399	3.87202	3.91278	3.89675	3.906	3.81944	3.87017	3.89764	3.81197	3.82481	3.79756	3.83352	3.82965	3.81053	3.9101	3.85161	3.84676	3.93434	+						C1P10 gem+_C1P10 ctrl	0.0006923	0.00180176	0.20366	9.47477	0.68712	0.770818	0.00487876
4.79011	4.77906	4.79611	4.87543	4.87508	4.83565	4.83085	4.80693	4.77654	4.84903	4.89352	4.87737	4.84365	4.84314	4.87016	4.84183	4.87556	4.87773	4.84368	4.90785	4.89044	4.8471	4.84931	4.84797	4.81079	4.86242	4.79978	4.85156	4.86185	4.87829	4.88161	4.84889	4.92398	4.84474	4.87208	4.85912	+	+					C1P10 gem+_C1P10 ctrl;C1P20 gem+_C1P20 ctrl	0.00644341	0.00710909	0.0736233	5.21638	0.0283026	0.0328672	0.0685337
5.03099	5.03028	5.02249	5.05507	5.02828	4.9697	5.0232	5.02992	5.02524	5.01116	5.02429	5.02075	5.03879	5.03166	5.03283	5.01299	4.99431	4.99361	5.04599	5.05367	5.07029	5.0297	5.03151	5.0438	5.05402	5.05713	5.01192	4.9924	5.0023	5.01331	5.04326	5.05623	5.04098	5.02181	4.96266	5.01134			+				C1P25 gem+_C1P25 ctrl	0.707102	0.790905	-0.0102347	-0.403672	0.168354	0.154623	-0.00738525
3.61904	3.69741	3.69209	3.40071	3.47582	3.65819	3.64215	3.6819	3.69182	3.6998	3.727	3.6378	3.67171	3.69257	3.72836	3.76273	3.74418	3.7087	3.65123	3.73964	3.68081	3.67671	3.68816	3.69912	3.72795	3.71165	3.65376	3.6763	3.72226	3.67742	3.65313	3.65059	3.64089	3.77468	3.73069	3.69058						+	C1P40 gem+_C1P40 ctrl	0.121342	0.0924128	-0.157944	-1.96153	0.621976	0.703837	0.0162432
4.06245	3.97169	3.98698	4.1206	4.08933	4.03331	4.06389	4.15942	4.11112	4.09979	4.15139	4.12307	4.07289	4.11521	4.15183	4.18395	4.17237	4.10203	4.12976	4.06333	4.12972	4.09749	4.15013	4.14575	4.16887	4.11793	4.17234	4.08204	4.10272	4.07367	4.1616	4.12686	4.06344	4.18416	4.15294	4.21022					+		C1P35 gem+_C1P35 ctrl	0.122728	0.0938546	0.0740376	1.95162	0.693771	0.77661	0.0132755
5.02951	5.0429	5.01019	4.89559	4.85904	4.82173	4.99301	4.99632	5.01177	4.8577	4.87746	4.8934	4.99288	4.97389	4.98566	4.87661	4.87758	4.91284	4.94057	4.96946	4.97455	4.89523	4.90923	4.8786	4.93216	4.94231	4.93509	4.88809	4.90195	4.88918	4.95561	4.95078	4.91096	4.89077	4.89949	4.87857	+	+	+	+	+		C1P10 gem+_C1P10 ctrl;C1P20 gem+_C1P20 ctrl;C1P25 gem+_C1P25 ctrl;C1P30 gem+_C1P30 ctrl;C1P35 gem+_C1P35 ctrl	0.00194226	0.00351338	-0.168746	-7.22928	0.000466049	0.00409615	-0.124183
4.4724	4.48641	4.49299	4.46958	4.50311	4.53879	4.50421	4.48933	4.53903	4.52509	4.53917	4.55941	4.54801	4.46644	4.51813	4.52384	4.57539	4.5303	4.55907	4.54962	4.55455	4.53925	4.53243	4.50616	4.55724	4.57085	4.5206	4.55386	4.55217	4.53327	4.59442	4.57289	4.572	4.51991	4.56162	4.58794								0.39474	0.388054	0.0198921	0.952591	0.162822	0.149168	0.0303674
4.36306	4.44994	4.40702	4.36277	4.38649	4.35856	4.36535	4.34421	4.32785	4.44995	4.4142	4.46171	4.30475	4.33445	4.38916	4.43172	4.43081	4.45404	4.39126	4.45229	4.46378	4.44157	4.42246	4.45172	4.39735	4.45809	4.41182	4.43679	4.43753	4.45033	4.39773	4.41322	4.4387	4.45036	4.47208	4.46705		+	+			+	C1P20 gem+_C1P20 ctrl;C1P25 gem+_C1P25 ctrl;C1P40 gem+_C1P40 ctrl	0.231666	0.190589	-0.0373998	-1.40884	0.00584841	0.0114175	0.0961515
4.24661	4.27915	4.2169	4.03971	4.08527	4.02561	4.24893	4.28423	4.29307	4.18326	4.20018	4.18572	4.27916	4.2478	4.2572	4.16898	4.18955	4.20158	4.23064	4.26276	4.20935	4.186	4.15547	4.13566	4.2145	4.17113	4.13189	4.16878	4.18006	4.18649	4.19312	4.17829	4.21821	4.18556	4.19515	4.18571	+	+	+	+			C1P10 gem+_C1P10 ctrl;C1P20 gem+_C1P20 ctrl;C1P25 gem+_C1P25 ctrl;C1P30 gem+_C1P30 ctrl	0.00148796	0.00268603	-0.197356	-7.75764	0.00408208	0.00874697	-0.0856903
3.7874	3.83836	3.82074	3.85529	3.88092	3.75628	3.87919	3.76622	3.85573	3.89132	3.76706	3.78411	3.84994	3.77614	3.7628	3.86046	3.88002	3.88241	3.71309	3.69467	3.22363	3.80659	3.79988	3.87416	3.18098	3.34454	3.45895	3.81883	3.79237	3.79452	3.71059	3.67865	3.85001	3.8153	3.81033	3.91397					+		C1P35 gem+_C1P35 ctrl	0.72646	0.809246	0.0153264	0.375343	0.725707	0.80638	-0.0195503
4.63353	4.63856	4.57948	4.60708	4.6165	4.61139	4.6092	4.66803	4.64937	4.66185	4.66412	4.68806	4.65934	4.65114	4.66588	4.67624	4.65596	4.67412	4.64806	4.66257	4.66778	4.69732	4.70177	4.69075	4.68098	4.65333	4.6499	4.68701	4.70756	4.69116	4.67647	4.67233	4.65327	4.67389	4.68174	4.67176				+	+		C1P30 gem+_C1P30 ctrl;C1P35 gem+_C1P35 ctrl	0.786494	0.855316	-0.00553385	-0.289627	0.205058	0.191901	0.0291422
4.05389	4.10231	4.04612	4.10873	4.03818	4.06322	3.95896	3.95022	4.02376	4.19059	4.14492	4.12492	4.01244	4.09102	3.97215	4.0805	4.10963	4.16606	4.02285	4.03399	4.04638	4.05152	4.15097	4.0707	4.16914	4.13425	4.08444	4.12547	4.10461	4.07144	4.03928	4.0607	4.11451	4.09612	4.12425	4.10776		+					C1P20 gem+_C1P20 ctrl	0.928138	0.955799	0.00260337	0.0960003	0.00436546	0.00911584	0.175828
3.36907	3.37729	3.38929	4.32211	4.31073	4.24135	3.05558	3.9976	3.98676	4.24698	4.34315	4.31884	4.1607	4.14441	4.1141	4.09927	4.08104	4.12254	4.08746	4.14681	4.09807	4.20234	4.20162	4.10135	3.99352	3.91834	3.96984	4.04742	4.06096	4.211	4.0976	4.06335	4.24532	4.12274	4.12435	4.08907	+						C1P10 gem+_C1P10 ctrl	3.87329e-06	0	0.912848	35.2319	0.11786	0.109287	0.623009
4.13127	4.24721	4.39239	4.15929	4.23619	4.11916	4.13386	4.14207	4.34455	4.48177	4.48889	4.4922	4.27901	4.35019	4.36314	4.39068	4.41021	4.43728	4.37122	4.36752	4.35596	4.40273	4.42837	4.3962	4.18128	4.23421	4.17929	4.39261	4.37725	4.36564	4.24795	4.26533	4.32438	4.42762	4.3801	4.34877		+		+	+		C1P20 gem+_C1P20 ctrl;C1P30 gem+_C1P30 ctrl;C1P35 gem+_C1P35 ctrl	0.361481	0.343121	-0.0854084	-1.02936	0.0152077	0.0219347	0.280794
5.8227	5.84344	5.84924	5.92242	5.85189	5.89987	5.88404	5.87966	5.93725	5.87787	5.91067	5.87596	5.94874	5.95094	5.96343	5.83649	5.89595	5.91113	5.90107	5.91466	5.88788	5.86337	5.88358	5.86586	5.84248	5.85058	5.88597	5.89397	5.90198	5.86277	5.91627	5.91637	5.96041	5.89103	5.84473	5.85417			+	+		+	C1P25 gem+_C1P25 ctrl;C1P30 gem+_C1P30 ctrl;C1P40 gem+_C1P40 ctrl	0.0765434	0.0570385	0.0529361	2.37332	0.604924	0.686764	-0.0121493
5.26579	5.27642	5.28599	5.22531	5.27264	5.23728	5.27809	5.25913	5.28537	5.22595	5.2623	5.23474	5.29616	5.27778	5.2558	5.23452	5.23747	5.27031	5.26725	5.28661	5.2848	5.277	5.26188	5.24874	5.24784	5.26734	5.24827	5.23789	5.26365	5.26268	5.2587	5.24688	5.2633	5.24938	5.26502	5.23994								0.113765	0.086522	-0.0309914	-2.01793	0.069135	0.067455	-0.0331984
4.57759	4.57492	4.62073	4.58134	4.6126	4.55127	4.61181	4.64042	4.65061	4.60891	4.59607	4.61098	4.69902	4.65535	4.66982	4.57676	4.63742	4.63256	4.63082	4.67353	4.6448	4.64219	4.63618	4.62274	4.61612	4.67775	4.67252	4.64134	4.64099	4.62998	4.65473	4.66869	4.7055	4.63778	4.57868	4.59638								0.706578	0.790697	-0.00934537	-0.404445	0.0816724	0.078249	-0.0289607
4.8756	4.90098	4.85843	4.93438	4.93412	4.99535	4.81268	4.79293	4.80123	4.91288	4.92924	4.92844	4.80628	4.76263	4.80049	4.90047	4.88603	4.92725	4.78997	4.82328	4.78419	4.92505	4.94982	4.95262	4.76285	4.79701	4.76941	4.9364	4.91836	4.89605	4.8255	4.83183	4.8595	4.92993	4.94669	4.86267	+	+	+	+	+		C1P10 gem+_C1P10 ctrl;C1P20 gem+_C1P20 ctrl;C1P25 gem+_C1P25 ctrl;C1P30 gem+_C1P30 ctrl;C1P35 gem+_C1P35 ctrl	0.0328399	0.0245787	0.0762808	3.20194	0.000101058	0.00326582	0.121239
4.93657	4.98275	4.97253	4.96887	4.96397	4.96017	4.91374	4.96752	4.99001	5.09149	5.08804	5.09769	5.02299	5.01881	5.03189	5.08057	5.09533	5.10532	5.03701	5.0536	5.04275	5.13393	5.12892	5.13573	5.02675	5.04239	5.01266	5.10166	5.10959	5.11282	5.09517	5.06309	5.05408	5.07973	5.12018	5.05789		+	+	+	+		C1P20 gem+_C1P20 ctrl;C1P25 gem+_C1P25 ctrl;C1P30 gem+_C1P30 ctrl;C1P35 gem+_C1P35 ctrl	0.979736	0.988667	0.00038449	0.0270222	0.00404115	0.00876823	0.135317
5.54188	5.5522	5.53442	5.55665	5.56387	5.58571	5.52985	5.51252	5.54166	5.59819	5.61314	5.64341	5.51745	5.5555	5.53792	5.50111	5.51377	5.57027	5.50576	5.55562	5.51157	5.51595	5.53667	5.54163	5.48011	5.51615	5.41121	5.54015	5.50887	5.53763	5.53543	5.45783	5.58192	5.45976	5.49208	5.48439	+	+					C1P10 gem+_C1P10 ctrl;C1P20 gem+_C1P20 ctrl	0.062964	0.0466917	0.0259123	2.5551	0.00461093	0.00963889	0.0902335
3.19966	3.3632	3.26266	3.5029	3.42379	3.19539	3.20284	3.36388	3.44377	3.44283	3.30548	3.54478	3.4756	3.47017	3.49597	3.53563	3.37531	3.53701	3.44949	3.54345	3.60037	3.4923	3.41747	3.51322	3.30703	3.25514	3.3279	3.44321	3.41731	3.50513	3.46713	3.45295	3.42742	3.53847	3.48339	3.50941					+		C1P35 gem+_C1P35 ctrl	0.394707	0.388054	0.098853	0.952664	0.395776	0.415679	0.0942032
5.56848	5.5075	5.54724	5.62992	5.60944	5.57495	5.5774	5.54445	5.66385	5.52719	5.5252	5.54785	5.62669	5.62865	5.62121	5.54335	5.5789	5.54502	5.60543	5.59188	5.57699	5.57114	5.53521	5.56141	5.5769	5.6055	5.64906	5.60061	5.55057	5.56915	5.62662	5.60974	5.67592	5.59768	5.54383	5.50216	+		+				C1P10 gem+_C1P10 ctrl;C1P25 gem+_C1P25 ctrl	0.0568211	0.0424798	0.0636964	2.65271	0.164024	0.15043	-0.0618245
5.23156	5.24552	5.24463	5.17482	5.16837	5.15585	5.27714	5.26654	5.30418	5.25743	5.21961	5.21051	5.30533	5.27276	5.30862	5.2027	5.26251	5.21824	5.31836	5.32522	5.30192	5.2381	5.24936	5.27657	5.23944	5.25446	5.25109	5.25813	5.24417	5.2202	5.32051	5.31597	5.32692	5.23853	5.25182	5.21293	+	+	+	+		+	C1P10 gem+_C1P10 ctrl;C1P20 gem+_C1P20 ctrl;C1P25 gem+_C1P25 ctrl;C1P30 gem+_C1P30 ctrl;C1P40 gem+_C1P40 ctrl	0.000490033	0.00163964	-0.0742259	-10.3599	0.0426971	0.0437219	-0.0534337
5.06619	5.08568	5.04692	5.07332	4.93628	4.963	5.07499	5.00812	5.04677	4.96825	5.03413	5.06274	5.0261	5.05257	5.05253	4.95956	4.99692	5.00272	5.00368	5.08065	5.02056	5.01677	5.03058	4.98595	4.96818	5.04914	4.97491	5.01625	5.05164	5.05066	5.05133	5.05405	5.05397	5.0555	4.97906	4.99693			+				C1P25 gem+_C1P25 ctrl	0.157405	0.123068	-0.0753975	-1.73691	0.560339	0.63203	-0.0215886
5.22483	5.22261	5.23525	5.15112	5.13815	5.19291	5.21608	5.17156	5.21514	5.21426	5.22048	5.19129	5.2337	5.21846	5.24303	5.20953	5.20831	5.24126	5.20449	5.22605	5.22427	5.2367	5.21184	5.21776	5.16953	5.20942	5.19862	5.21343	5.22355	5.26923	5.23709	5.21943	5.23452	5.20384	5.20776	5.18412	+					+	C1P10 gem+_C1P10 ctrl;C1P40 gem+_C1P40 ctrl	0.0170007	0.0136864	-0.0668354	-3.93713	0.674922	0.759496	0.00775019
3.30146	3.26439	3.24827	3.38037	3.54964	3.59265	3.42741	3.38489	3.45346	3.35138	3.50926	3.40919	3.41323	3.44389	3.3403	3.36584	3.41357	3.39306	3.31441	3.41316	3.39247	3.43138	3.47171	3.41146	3.28761	3.39431	3.29114	3.43865	3.4832	3.54111	3.39969	3.34315	3.4292	3.46452	3.48771	3.47978	+				+	+	C1P10 gem+_C1P10 ctrl;C1P35 gem+_C1P35 ctrl;C1P40 gem+_C1P40 ctrl	0.0239696	0.0184615	0.23618	3.54203	0.979723	0.986752	0.00135907
4.3351	4.32346	4.37955	4.44684	4.43671	4.41107	4.34866	4.33831	4.3109	4.36448	4.36075	4.34526	4.35112	4.35391	4.35721	4.4236	4.42073	4.41182	4.39418	4.39178	4.38515	4.4308	4.4116	4.44268	4.39375	4.41	4.43679	4.39009	4.41772	4.39276	4.44881	4.41616	4.38749	4.41573	4.4037	4.40452	+		+	+			C1P10 gem+_C1P10 ctrl;C1P25 gem+_C1P25 ctrl;C1P30 gem+_C1P30 ctrl	0.013192	0.0109356	0.0855052	4.24677	0.129485	0.118272	0.0242097
5.85426	5.85947	5.85201	5.82402	5.84101	5.84154	5.87452	5.87202	5.87485	5.9055	5.92031	5.91369	5.86578	5.86856	5.88575	5.88459	5.89775	5.89528	5.88836	5.89716	5.88418	5.87656	5.87474	5.86914	5.83683	5.86125	5.83692	5.88941	5.91045	5.9032	5.88099	5.88963	5.8944	5.90116	5.90887	5.90563	+	+		+	+	+	C1P10 gem+_C1P10 ctrl;C1P20 gem+_C1P20 ctrl;C1P30 gem+_C1P30 ctrl;C1P35 gem+_C1P35 ctrl;C1P40 gem+_C1P40 ctrl	0.0329182	0.0245558	-0.0197234	-3.19944	0.000845459	0.00440489	0.0393682
4.67212	4.71679	4.71892	4.81933	4.80951	4.84416	4.69511	4.72099	4.70734	4.69625	4.72686	4.76814	4.69946	4.67913	4.70169	4.73926	4.72799	4.7133	4.72455	4.73209	4.72349	4.71052	4.69923	4.65834	4.66247	4.68995	4.66588	4.68611	4.69242	4.75	4.71174	4.70431	4.72313	4.71145	4.70124	4.70835	+		+				C1P10 gem+_C1P10 ctrl;C1P25 gem+_C1P25 ctrl	0.00271542	0.00408957	0.121722	6.60995	0.364799	0.375648	0.0226046
3.63658	3.61323	3.67659	4.00784	4.03649	3.95634	3.63233	3.75883	3.86146	4.00269	3.95162	3.96191	3.87325	3.75654	3.88145	4.01441	4.01462	4.07688	3.86088	3.9449	3.90189	4.07573	4.11307	4.08205	3.94608	3.92009	3.94729	4.06317	4.02807	4.03235	3.96657	3.93195	3.97126	4.08007	4.02726	4.01834	+	+	+	+	+	+	C1P10 gem+_C1P10 ctrl;C1P20 gem+_C1P20 ctrl;C1P25 gem+_C1P25 ctrl;C1P30 gem+_C1P30 ctrl;C1P35 gem+_C1P35 ctrl;C1P40 gem+_C1P40 ctrl	0.000277434	0.00114398	0.358087	11.9889	0.0313924	0.034948	0.221203
3.84396	3.82983	3.90259	3.95296	3.89576	3.85196	3.79512	3.86264	3.93924	3.86631	3.89925	3.87104	3.92162	3.88785	3.91542	3.89998	3.89009	3.90341	3.88514	3.92014	3.89953	3.85292	3.82203	3.82892	3.8697	3.89645	3.8829	3.80706	3.80737	3.81505	3.92788	3.88509	3.88373	3.88779	3.8145	3.80991				+	+		C1P30 gem+_C1P30 ctrl;C1P35 gem+_C1P35 ctrl	0.322723	0.293489	0.0414322	1.12713	0.77362	0.845929	0.0131973
4.9684	5.12501	4.80827	4.99564	5.06476	5.05879	4.98739	4.70183	4.6743	5.1355	5.14431	5.18225	4.72646	4.71991	4.99636	5.07152	5.05424	5.05575	4.70433	4.75576	4.74602	5.09225	5.11442	5.07186	4.6849	4.68588	4.62058	5.09486	5.06839	5.08843	4.71168	4.4118	5.13475	5.09714	5.07303	5.08735		+		+	+		C1P20 gem+_C1P20 ctrl;C1P30 gem+_C1P30 ctrl;C1P35 gem+_C1P35 ctrl	0.483862	0.517388	0.072504	0.770738	0.0223302	0.0278701	0.366175
4.55053	4.59444	4.59156	4.6279	4.62589	4.62358	4.66394	4.68026	4.75015	4.61217	4.59248	4.61983	4.83374	4.83276	4.82083	4.59029	4.60473	4.58061	4.81074	4.83009	4.81988	4.54963	4.53737	4.5938	4.82563	4.86679	4.87629	4.55065	4.57645	4.57608	4.8412	4.85763	4.87361	4.57726	4.53678	4.58611	+	+	+	+	+	+	C1P10 gem+_C1P10 ctrl;C1P20 gem+_C1P20 ctrl;C1P25 gem+_C1P25 ctrl;C1P30 gem+_C1P30 ctrl;C1P35 gem+_C1P35 ctrl;C1P40 gem+_C1P40 ctrl	0.0299964	0.0226901	0.046948	3.29776	0.0313313	0.0349399	-0.0899614
4.47624	4.52047	4.52013	4.48873	4.47287	4.51562	4.5452	4.54643	4.53228	4.36129	4.41434	4.37812	4.57065	4.5126	4.53883	4.3315	4.3285	4.36162	4.60889	4.63265	4.62754	4.3311	4.32841	4.2774	4.52303	4.5445	4.5487	4.31351	4.3183	4.34855	4.63514	4.61889	4.66826	4.31299	4.29105	4.2905		+	+	+	+	+	C1P20 gem+_C1P20 ctrl;C1P25 gem+_C1P25 ctrl;C1P30 gem+_C1P30 ctrl;C1P35 gem+_C1P35 ctrl;C1P40 gem+_C1P40 ctrl	0.530853	0.58476	-0.0132063	-0.685218	0.00065305	0.00423154	-0.156719
3.31358	3.82625	3.81398	4.01838	4.09249	4.08284	3.73845	3.95957	3.99227	3.93369	4.2026	4.10286	4.04866	3.95817	4.03837	4.05249	4.02363	3.97342	4.08408	4.04726	4.10642	4.05874	3.97487	3.9295	3.91877	3.93843	4.05291	3.94881	3.98658	3.9943	4.02353	4.03151	4.18661	3.94063	3.9115	4.02993								0.0724178	0.0533791	0.4133	2.4244	0.177301	0.163823	0.182955
3.88204	4.02675	3.94303	3.92167	3.9713	3.99971	3.9853	3.98714	3.98985	4.03726	4.04036	4.0077	4.02028	4.04715	4.08513	4.09717	4.09969	4.06984	4.13132	4.12402	4.1783	4.04853	4.01191	4.06905	4.1422	4.14006	4.14844	4.07908	4.08096	4.01749	4.11827	4.13284	4.04427	3.9809	4.07117	4.03022		+		+	+		C1P20 gem+_C1P20 ctrl;C1P30 gem+_C1P30 ctrl;C1P35 gem+_C1P35 ctrl	0.789578	0.857934	0.0136213	0.2853	0.0174201	0.0241773	0.0410074
4.26641	4.17421	4.15398	4.10564	4.07371	4.11805	4.22595	4.12814	4.03867	4.04061	4.14697	4.16096	4.16199	4.15476	4.09543	4.04001	4.01918	4.08113	4.1515	4.23503	4.20735	4.08987	4.13338	4.11722	4.06604	4.16006	4.07569	4.09557	4.11351	4.04548	4.21134	4.20749	4.24344	4.08356	4.09417	4.02876	+		+	+		+	C1P10 gem+_C1P10 ctrl;C1P25 gem+_C1P25 ctrl;C1P30 gem+_C1P30 ctrl;C1P40 gem+_C1P40 ctrl	0.0555238	0.041384	-0.0990653	-2.67487	0.834491	0.891312	-0.0147367
4.12689	4.17504	4.09367	4.15694	3.48632	3.98864	4.06041	4.10352	4.05018	3.98095	4.11254	4.03358	4.01036	4.07068	4.10835	4.01226	4.02903	4.03069	4.02718	4.0498	4.06759	4.06863	4.10087	4.06115	3.99524	3.96148	4.01193	4.08769	4.10065	4.07208	3.99741	4.10767	4.09291	4.12945	4.05887	3.97737					+		C1P35 gem+_C1P35 ctrl	0.277749	0.240637	-0.254567	-1.25516	0.523796	0.58532	-0.0290135
4.72266	4.7231	4.77789	4.75901	4.7794	4.74263	4.69059	4.69176	4.66829	4.75327	4.79402	4.79098	4.69574	4.6915	4.6959	4.73185	4.73113	4.75737	4.65806	4.65611	4.68801	4.77534	4.76718	4.72182	4.63895	4.69953	4.68087	4.74094	4.74044	4.77581	4.69328	4.67266	4.74645	4.73574	4.74304	4.74153		+	+	+	+		C1P20 gem+_C1P20 ctrl;C1P25 gem+_C1P25 ctrl;C1P30 gem+_C1P30 ctrl;C1P35 gem+_C1P35 ctrl	0.417889	0.420857	0.0191272	0.902364	0.00320517	0.00829829	0.0958743
4.44382	4.54996	4.43135	4.66154	4.67348	4.59548	4.54878	4.56392	4.58322	4.57113	4.65058	4.72196	4.54905	4.53548	4.54534	4.55628	4.54798	4.58178	4.52073	4.52844	4.56861	4.60637	4.60034	4.55585	4.41726	4.53681	4.53628	4.59608	4.57694	4.63053	4.54105	4.48428	4.58746	4.56409	4.50399	4.50875	+						C1P10 gem+_C1P10 ctrl	0.0197307	0.0156144	0.168458	3.76258	0.1383	0.12657	0.0825817
3.44369	3.68541	3.64948	3.93686	3.80475	3.32404	3.64177	3.61045	3.48806	3.67146	3.61965	3.69347	3.72467	3.68179	3.59419	3.59338	3.67398	3.84006	3.59611	3.52953	3.44225	3.73027	3.71772	3.68168	3.55079	3.49518	3.55697	3.60183	3.62978	3.6264	3.69829	3.5686	3.58034	3.55151	3.72817	3.55445				+	+		C1P30 gem+_C1P30 ctrl;C1P35 gem+_C1P35 ctrl	0.658633	0.745366	0.0956913	0.476418	0.190691	0.177367	0.0814349
4.26351	4.28279	4.2657	4.10447	4.22179	4.03702	4.18852	4.22681	4.20329	4.094	4.08994	4.09489	4.16124	4.16203	4.12487	4.05722	4.07608	4.03912	4.1641	4.20497	4.20656	4.0614	4.07717	3.99671	4.14416	4.16613	4.17526	4.06682	4.09467	4.02046	4.15766	4.11523	4.11441	4.07273	4.13802	4.09253	+	+	+	+	+		C1P10 gem+_C1P10 ctrl;C1P20 gem+_C1P20 ctrl;C1P25 gem+_C1P25 ctrl;C1P30 gem+_C1P30 ctrl;C1P35 gem+_C1P35 ctrl	0.0512046	0.0380922	-0.149572	-2.75322	0.00054828	0.00409462	-0.113263
3.17789	3.29	3.45832	3.35329	3.39888	3.5411	3.34503	3.30509	3.31835	3.32554	3.44113	3.15303	3.30955	3.30078	3.26859	3.3022	3.51746	3.2215	3.24117	3.48477	3.15838	3.45714	3.45064	3.28247	3.2889	3.37875	3.21095	3.31455	3.16565	3.36759	3.34915	3.1878	3.24421	3.35686	3.27962	3.21776								0.284949	0.248035	0.122351	1.2334	0.856874	0.907054	-0.0162544
3.60872	3.50861	3.59611	3.37081	3.2411	3.47435	3.58504	3.55301	3.55258	3.51177	3.48168	3.55427	3.65969	3.61733	3.61272	3.52635	3.50883	3.4214	3.61391	3.60061	3.57404	3.50473	3.48449	3.44052	3.78283	3.72973	3.69433	3.49454	3.40354	3.45683	3.7378	3.7629	3.67561	3.48055	3.42421	3.43801	+		+	+	+	+	C1P10 gem+_C1P10 ctrl;C1P25 gem+_C1P25 ctrl;C1P30 gem+_C1P30 ctrl;C1P35 gem+_C1P35 ctrl;C1P40 gem+_C1P40 ctrl	0.0484241	0.0355449	-0.209059	-2.80782	0.114169	0.106089	-0.0476362
3.90957	3.96293	3.75964	4.29005	4.24927	4.33078	3.84997	3.77371	3.81801	4.01496	4.07641	4.04862	3.79626	3.76525	3.74178	4.10135	4.0198	3.97536	3.83298	3.85297	3.81568	4.27447	4.19946	4.18556	3.69338	3.92027	3.83968	4.0953	4.08112	4.0018	3.86552	3.86041	3.90715	4.13984	4.06308	3.97626	+	+	+	+	+	+	C1P10 gem+_C1P10 ctrl;C1P20 gem+_C1P20 ctrl;C1P25 gem+_C1P25 ctrl;C1P30 gem+_C1P30 ctrl;C1P35 gem+_C1P35 ctrl;C1P40 gem+_C1P40 ctrl	0.00319772	0.00420499	0.412654	6.32481	0.00120143	0.00537445	0.232769
3.9649	3.95601	3.96036	3.37411	3.74084	3.65785	3.80223	3.88969	3.77735	3.72395	3.65109	3.71394	3.89789	3.89589	3.86566	3.58089	3.55327	3.69245	3.9654	3.96446	3.8571	3.78597	3.79413	3.87894	3.83529	3.73349	3.62543	3.72636	3.59963	3.6149	3.82467	3.8181	3.70327	3.6029	3.67354	3.33723	+	+	+				C1P10 gem+_C1P10 ctrl;C1P20 gem+_C1P20 ctrl;C1P25 gem+_C1P25 ctrl	0.0291865	0.0220457	-0.369493	-3.32703	0.0364966	0.0386253	-0.126763
4.5301	4.4536	4.48	4.59629	4.63884	4.60716	4.35059	4.45084	4.46031	4.57868	4.51937	4.46019	4.45667	4.45313	4.50459	4.51236	4.52913	4.53346	4.51572	4.56626	4.60925	4.52134	4.47845	4.49541	4.53832	4.56363	4.56772	4.50333	4.43372	4.51666	4.51669	4.46844	4.46207	4.52218	4.52002	4.49534	+						C1P10 gem+_C1P10 ctrl	0.00810539	0.00815457	0.126196	4.88943	0.113965	0.105998	0.0988286
3.91479	3.88766	3.9562	3.90462	4.07383	4.00102	4.01705	3.91569	3.88535	3.86138	3.96874	3.97052	3.85282	3.88534	3.85659	4.01097	4.01339	3.91498	3.85425	3.97535	3.82084	3.91017	3.88512	3.8384	4.13003	4.07982	3.89203	3.93215	4.00329	3.96391	3.88208	3.79413	3.87561	3.98795	3.98668	4.0016			+			+	C1P25 gem+_C1P25 ctrl;C1P40 gem+_C1P40 ctrl	0.236496	0.196741	0.0736059	1.39139	0.91904	0.947254	-0.00581503
3.2469	3.29172	2.99641	3.28932	3.50895	4.39294	2.84873	3.30146	3.04617	3.15529	3.62007	2.75798	3.20327	2.61752	2.83783	3.27649	3.25438	3.22724	3.17869	3.14428	3.13225	3.36401	3.47286	3.196	3.28827	3.21472	3.16186	3.15827	3.18866	3.28689	3.12265	3.1726	3.3325	3.41886	3.27173	3.28312								0.189428	0.151551	0.552056	1.57924	NaN	1	0
3.84448	3.8956	3.78952	3.89647	4.14975	5.46218	3.99108	3.87358	3.86157	4.23544	4.23514	4.28498	3.92821	4.01768	3.8026	4.19484	4.20502	4.11394	4.05517	3.82057	3.99109	4.04734	4.08296	4.10733	3.93572	3.80242	4.37161	4.14191	4.12165	4.17136	3.94388	3.96774	3.89772	4.13	4.09846	4.06937		+	+			+	C1P20 gem+_C1P20 ctrl;C1P25 gem+_C1P25 ctrl;C1P40 gem+_C1P40 ctrl	0.246409	0.205888	0.659596	1.35665	0.00152419	0.00574479	0.343109
5.77958	5.78369	5.74451	5.96998	5.96777	5.99838	5.75741	5.7508	5.73825	5.80703	5.80866	5.82365	5.73385	5.75037	5.759	5.82002	5.82411	5.83798	5.75124	5.76411	5.74631	5.8325	5.83943	5.86204	5.74528	5.77579	5.75758	5.84832	5.82644	5.82034	5.78245	5.79199	5.80068	5.79281	5.80955	5.80333	+	+	+	+	+		C1P10 gem+_C1P10 ctrl;C1P20 gem+_C1P20 ctrl;C1P25 gem+_C1P25 ctrl;C1P30 gem+_C1P30 ctrl;C1P35 gem+_C1P35 ctrl	0.000190101	0.000501253	0.209448	13.2034	0.00113339	0.00482282	0.0642955
3.31819	3.56524	3.13178	3.62855	3.56366	3.62999	3.34116	3.43734	3.60807	3.27742	3.63679	3.39693	3.6979	3.68371	3.80559	3.14991	3.7499	3.75203	3.63806	3.61722	3.18356	3.65275	3.8241	3.82158	3.72388	3.36535	3.63269	3.65	3.7807	3.69226	3.65584	3.66177	3.31238	2.98524	3.85608	3.66586								0.102384	0.0778161	0.268994	2.11092	0.857519	0.907409	-0.0251455
4.24412	4.33076	4.39479	4.51414	4.5847	4.59653	4.21	4.27339	4.27597	4.38904	4.5219	4.39998	4.28407	4.32122	4.37583	4.48853	4.40154	4.46655	4.26648	4.32533	4.29006	4.58451	4.63689	4.52338	4.21154	4.34681	4.35087	4.48512	4.62108	4.56706	4.29244	4.26367	4.26998	4.43406	4.52442	4.52916	+	+	+	+	+	+	C1P10 gem+_C1P10 ctrl;C1P20 gem+_C1P20 ctrl;C1P25 gem+_C1P25 ctrl;C1P30 gem+_C1P30 ctrl;C1P35 gem+_C1P35 ctrl;C1P40 gem+_C1P40 ctrl	0.00881483	0.00868109	0.241899	4.7739	0.0182769	0.0247379	0.183857
3.06207	3.33852	2.94106	3.20362	2.90571	3.07304	3.23993	3.11093	3.21384	3.35691	3.35877	3.55242	3.09702	3.30391	3.3281	3.33383	3.57011	3.58005	3.36712	3.18252	3.25692	3.50918	3.77162	3.65468	3.46163	3.38945	3.36778	3.71643	3.77724	3.46838	3.36608	3.32807	3.18065	3.31693	3.6189	3.56236		+		+			C1P20 gem+_C1P20 ctrl;C1P30 gem+_C1P30 ctrl	0.734251	0.815103	-0.0530923	-0.364046	0.0365733	0.0386382	0.234469
4.36559	4.3398	4.36902	4.37762	4.39039	4.44638	4.36131	4.37794	4.38112	4.37213	4.44876	4.33012	4.23724	4.25501	4.33443	4.32367	4.38349	4.36799	4.31932	4.29166	4.31326	4.32456	4.3022	4.2751	4.2405	4.28994	4.22021	4.31809	4.3437	4.42908	4.29277	4.37302	4.32404	4.40743	4.41596	4.35818					+		C1P35 gem+_C1P35 ctrl	0.112856	0.0858461	0.046658	2.02498	0.786546	0.8547	0.0102124
4.53347	4.59913	4.5078	4.6971	4.80007	4.77573	4.59123	4.43251	4.52024	4.63684	4.77844	4.78259	4.48288	4.53786	4.5473	4.69594	4.64131	4.64072	4.50417	4.60516	4.50501	4.86829	4.78242	4.80835	4.70714	4.66348	4.69995	4.75471	4.71595	4.73915	4.53899	4.61541	4.48032	4.54704	4.71504	4.70872	+	+	+	+			C1P10 gem+_C1P10 ctrl;C1P20 gem+_C1P20 ctrl;C1P25 gem+_C1P25 ctrl;C1P30 gem+_C1P30 ctrl	0.00695258	0.00752142	0.210833	5.10619	0.0303545	0.0343882	0.217965
4.79752	4.95697	4.82891	5.08958	5.17064	5.21466	4.91942	4.81544	4.85059	4.92578	4.97721	4.83485	4.85314	4.91777	4.89299	4.91803	4.84767	4.89287	4.83295	4.90891	4.8172	5.03002	5.08089	5.11318	4.93471	4.87925	4.91659	4.99655	5.07996	4.95908	4.86367	4.92905	4.80103	4.96001	4.99449	4.90644	+			+			C1P10 gem+_C1P10 ctrl;C1P30 gem+_C1P30 ctrl	0.00820835	0.00823496	0.297158	4.87191	0.38079	0.397911	0.0507986
3.70548	3.69847	3.63842	4.12364	4.12826	4.2004	3.77336	3.59409	3.66989	3.93655	3.95795	4.0125	3.70656	3.7611	3.78422	3.91635	3.90998	3.93955	3.77624	3.65698	3.66835	4.17158	4.15356	4.12031	3.76589	3.61866	3.81067	4.14159	4.07291	4.01907	3.76276	3.77231	3.74676	3.9211	3.9819	3.96476	+	+	+	+	+	+	C1P10 gem+_C1P10 ctrl;C1P20 gem+_C1P20 ctrl;C1P25 gem+_C1P25 ctrl;C1P30 gem+_C1P30 ctrl;C1P35 gem+_C1P35 ctrl;C1P40 gem+_C1P40 ctrl	0.00013647	0.000272189	0.469976	14.3649	0.00690546	0.0124834	0.289887
5.64122	5.6513	5.65021	5.57557	5.59311	5.58698	5.64877	5.65295	5.66213	5.56927	5.56416	5.55588	5.66132	5.63741	5.65187	5.5558	5.5558	5.56625	5.62656	5.65715	5.65241	5.57297	5.58524	5.55901	5.6224	5.63625	5.62811	5.56191	5.5709	5.57371	5.68094	5.67349	5.68598	5.56652	5.56007	5.55774	+	+	+	+	+	+	C1P10 gem+_C1P10 ctrl;C1P20 gem+_C1P20 ctrl;C1P25 gem+_C1P25 ctrl;C1P30 gem+_C1P30 ctrl;C1P35 gem+_C1P35 ctrl;C1P40 gem+_C1P40 ctrl	0.000500367	0.00180415	-0.0623558	-10.3043	7.92149e-05	0.0030625	-0.091512
4.71966	4.74997	4.69926	4.70812	4.76503	4.70162	4.72593	4.45624	4.59347	4.51323	4.64683	4.66854	4.17968	4.23492	4.35154	4.52842	4.49123	4.56111	4.28278	4.43995	4.41286	4.59353	4.59453	4.53867	4.37957	4.29643	4.28316	4.56442	4.63485	4.67135	4.48192	4.40694	4.66412	4.6189	4.59143	4.61028			+	+	+		C1P25 gem+_C1P25 ctrl;C1P30 gem+_C1P30 ctrl;C1P35 gem+_C1P35 ctrl	0.941328	0.963946	0.00195456	0.0783294	0.856812	0.907087	0.0176527
[truncated: 6,304 more rows]
[truncated: 22 more columns]

## Sheet: PCC-2
E:\DATA\Manoj_C1_C2\C2P10_1 _S1-D1_1_2856.d	E:\DATA\Manoj_C1_C2\C2P10_2_S1-D2_1_2857.d	E:\DATA\Manoj_C1_C2\C2P10_3_S1-D3_1_2858.d	E:\DATA\Manoj_C1_C2\C2P10_11_S1-E7_1_2877.d	E:\DATA\Manoj_C1_C2\C2P10_12_S1-E8_1_2878.d	E:\DATA\Manoj_C1_C2\C2P10_13_S1-E9_1_2879.d	E:\DATA\Manoj_C1_C2\C2P20_1_S1-D4_1_2859.d	E:\DATA\Manoj_C1_C2\C2P20_2_S1-D5_1_2860.d	E:\DATA\Manoj_C1_C2\C2P20_3_S1-D6_1_2861.d	E:\DATA\Manoj_C1_C2\C2P20_11_S1-E10_1_2880.d	E:\DATA\Manoj_C1_C2\C2P20_12_S1-E11_1_2881.d	E:\DATA\Manoj_C1_C2\C2P20_13_S1-E12_1_2882.d	E:\DATA\Manoj_C1_C2\C2P25_1_S1-D7_1_2863.d	E:\DATA\Manoj_C1_C2\C2P25_2_S1-D8_1_2864.d	E:\DATA\Manoj_C1_C2\C2P25_3_S1-D9_1_2865.d	E:\DATA\Manoj_C1_C2\C2P25_11_S1-F1_1_2884.d	E:\DATA\Manoj_C1_C2\C2P25_12_S1-F2_1_2885.d	E:\DATA\Manoj_C1_C2\C2P25_13_S1-F3_1_2886.d	E:\DATA\Manoj_C1_C2\C2P30_1_S1-D10_1_2866.d	E:\DATA\Manoj_C1_C2\C2P30_2_S1-D11_1_2867.d	E:\DATA\Manoj_C1_C2\C2P30_3_S1-D12_1_2868.d	E:\DATA\Manoj_C1_C2\C2P30_11_S1-F4_1_2887.d	E:\DATA\Manoj_C1_C2\C2P30_12_S1-F5_1_2888.d	E:\DATA\Manoj_C1_C2\C2P30_13_S1-F6_1_2889.d	E:\DATA\Manoj_C1_C2\C2P35_1_S1-E1_1_2870.d	E:\DATA\Manoj_C1_C2\C2P35_2_S1-E2_1_2871.d	E:\DATA\Manoj_C1_C2\C2P35_3_S1-E3_1_2872.d	E:\DATA\Manoj_C1_C2\C2P35_11_S1-F7_1_2891.d	E:\DATA\Manoj_C1_C2\C2P35_12_S1-F8_1_2892.d	E:\DATA\Manoj_C1_C2\C2P35_13_S1-F9_1_2893.d	E:\DATA\Manoj_C1_C2\C2P40_1_S1-E4_1_2873.d	E:\DATA\Manoj_C1_C2\C2P40_2_S1-E5_1_2874.d	E:\DATA\Manoj_C1_C2\C2P40_3_S1-E6_1_2875.d	E:\DATA\Manoj_C1_C2\C2P40_11_S1-F10_1_2894.d	E:\DATA\Manoj_C1_C2\C2P40_12_S1-F11_1_2895.d	E:\DATA\Manoj_C1_C2\C2P40_13_S1-F12_1_2896.d	Student's T-test Significant C2P10 gem+_C2P10 ctrl	Student's T-test Significant C2P20 gem+_C2P20 ctrl	Student's T-test Significant C2P25 gem+_C2P25 ctrl	Student's T-test Significant C2P30 gem+_C2P30 ctrl	Student's T-test Significant C2P35 gem+_C2P35 ctrl	Student's T-test Significant C2P40 gem+_C2P40 ctrl	Student's T-test significant	Student's T-test p-value C2P10 gem+_C2P10 ctrl	Student's T-test q-value C2P10 gem+_C2P10 ctrl	Student's T-test Difference C2P10 gem+_C2P10 ctrl	Student's T-test Test statistic C2P10 gem+_C2P10 ctrl	Student's T-test p-value C2P20 gem+_C2P20 ctrl	Student's T-test q-value C2P20 gem+_C2P20 ctrl	Student's T-test Difference C2P20 gem+_C2P20 ctrl
[truncated: 7,148 more rows]
[truncated: 22 more columns]

[truncated: 2 more sheets: PCC-7, Mia PaCa-2]
