# Supplementary material for: Proteomic Characterization of Primary Human Pancreatic Cancer Cell Lines Following Long-Term Exposure to Gemcitabine
Source: Proteomes. 2025 Oct 1;13(4):48. doi: 10.3390/proteomes13040048 (PMC12551111; doi:10.3390/proteomes13040048)
Supplement: Supplementary file 1 [file proteomes-13-00048-s001.zip › Supplementary Files/File S2.xlsx]

## Sheet: DEPs_FC>1.2
PCC-1_p10		PCC-1_p20		PCC-1_p25		PCC-1_p30		PCC-1_p35		PCC-1_p40			PCC-2_p10		PCC-2_p20		PCC-2_p25		PCC-2_p30		PCC-2_p35		PCC-2_p40			PCC-7_p10		PCC-7_p20		PCC-7_p25		PCC-7_p30		PCC-7_p35		PCC-7_p40			Mia PaCa-2_p10		Mia PaCa-2_p20		Mia PaCa-2_p25		Mia PaCa-2_p30		Mia PaCa-2_p35		Mia PaCa-2_p40
Genes	FC	Genes	FC	Genes	FC	Genes	FC	Genes	FC	Genes	FC		Genes	FC	Genes	FC	Genes	FC	Genes	FC	Genes	FC	Genes	FC		Genes	FC	Genes	FC	Genes	FC	Genes	FC	Genes	FC	Genes	FC		Genes	FC	Genes	FC	Genes	FC	Genes	FC	Genes	FC	Genes
AADAT	0.785364	ABCC11	0.775035	ABCC11	0.697855	ABCC11	0.546136	ABCC11	0.519922	ABCC11	0.731434		AACS	1.46429	ACSM3	1.33972	AACS	1.32021	ABCC11	1.83889	ABCC11	2.11785	AAMDC	1.23217		ABCA3	1.47393	AAMDC	0.795518	AAAS	0.681759	AASS	0.756668	AASS	0.672155	AASS	0.585118		AASS	0.749361	AASS	0.677097	ACYP2	1.22504	AAMDC	0.762178	AAMDC	0.766664	AAMDC
AAMDC	0.803368	ACADS	0.829607	ABCC2	1.25818	ABCC2	1.22694	ABCC2	1.24097	ABCC2	1.48274		AASDH	0.815581	ADD3	1.21934	ACAA2	1.2371	ADIRF	0.821595	AFP	1.3724	ABCC11	2.0928		ABCC3	0.731181	AAMP	0.589549	AACS	0.825649	ABAT	0.682358	ABCA3	1.31221	ABCC3	0.674053		ABCA8	0.795426	ACADM	1.40688	ADD3	0.807835	AASS	0.790553	AASS	0.681066	AAMP
ABCC11	1.82058	ACOT13	0.770073	ABCD1	0.803313	ADAM19	0.741371	ACOT13	0.771123	ALDH2	1.20419		ANKRD22	0.818621	ANKRD22	0.780678	ACYP2	0.756983	ALDH1A3	0.791869	AGO1	1.29534	ACAD10	0.758016		ACE	1.65783	ABAT	0.746355	AAMDC	0.777726	ABCC3	0.705426	ABRAXAS1	1.23038	ABRAXAS1	1.21579		ADD2	1.32712	ACYP2	1.3913	ADGRL3	0.815298	ABCD1	0.826088	ABAT	0.757123	AASDHPPT
ABCD1	0.807444	ADAM19	0.628318	ABHD17C	0.820666	AFP	0.733075	AFP	0.786708	ALG10B	0.789731		APOBEC3F	0.824524	ARHGAP42	1.22089	ADIRF	0.807966	ARL8A	1.56201	AHSG	1.29504	ACOT13	1.22731		ACY1	1.21996	ABCA8	1.61079	AAMP	0.582623	ABHD6	0.718918	ACBD5	1.20369	ACTB	1.33722		AK5	0.664051	ADD3	1.2179	AFAP1	0.806325	ACAA2	1.21302	ABCD1	0.810809	AASS
ACAD10	1.22391	AFP	0.817978	ADAM19	0.654304	AHSG	0.822697	ALG10B	0.689489	ANKRD22	0.528497		ARFRP1	0.830815	ARL4A	1.24263	ANKRD22	0.752919	ASB3	1.3418	ALG5	1.24628	AFP	1.32712		ADGRL3	0.625233	ABCB10	0.811015	ABCA3	1.46456	ABRAXAS1	1.2723	ACKR3	0.800274	ACTBL2	1.23653		AKR1B1	1.23408	ADGRL3	0.808209	AK5	0.720598	ACTB	1.24934	ACAA2	1.20916	ABCD3
ACBD7	1.25099	AIG1	0.511521	AHNAK2	0.822583	AKAP17A	0.82004	ALG5	0.788491	ANO1	0.746251		ARHGEF35	0.818053	ATP10B	0.70031	APOA1	0.738225	ASS1	0.817109	AMD1	1.22468	AGO1	1.36295		ADH1C	0.74796	ABCC1	0.739711	ABCA8	1.33555	ADD2	1.20147	ADCK5	0.815506	ADCK1	0.654879		ALDH8A1	0.621302	AGRN	1.24347	AKR1B1	1.30985	ADD3	0.787599	ADD3	0.642158	ACP2
ACSL5	1.86559	AKAP17A	0.603252	AKAP17A	0.669026	ALDH2	1.25307	ANKRD22	0.657973	ARFIP2	0.826928		ARL8A	1.29328	BST2	0.732889	ARL8A	1.48889	ASXL2	1.29756	ANKRD22	0.739728	AHSG	1.28651		AGFG2	1.31811	ABCC5	0.808097	ABCB10	0.751598	ADGRL3	0.765921	ADGRL3	0.586052	ADD2	1.30692		ARHGAP29	1.22227	AIFM2	1.29367	AKR1C1	1.21355	AFAP1	0.728045	ADGRL1	0.821026	ADD3
ACSM3	1.37987	ALDH2	1.34195	ALDH2	1.32348	ALG10B	0.833007	ANO1	0.785019	ASAH1	0.70078		ASF1A	0.819415	C2orf42	0.690557	ASB3	1.33901	BET1L	0.801773	APBA3	1.79448	AK6	1.23097		AHSG	0.755393	ABCD3	0.630499	ABCC1	0.709955	ADH1C	0.634005	ADH1C	0.79471	ADGRL3	0.634635		ARHGAP5	0.772264	AK5	0.656439	ALDH8A1	0.617452	AIP	0.803313	ADGRL3	0.743944	ADGRL3
ACTN2	1.78015	ALG5	0.788364	ALG10B	0.769735	ANKRD22	0.672637	APBA3	0.720082	ASS1	1.26804		BET1L	0.80009	CAB39L	1.26792	ASXL2	1.23248	BSPRY	1.3777	APOBEC3F	0.805375	ALB	1.36901		AK5	0.564443	ABCE1	0.770171	ABCC4	0.572521	ADSS1	0.829454	ADSS1	0.769059	ADH1C	0.443816		ASPH	0.745269	AKAP2	1.26924	ANTXR2	1.25838	AK5	0.789166	AFAP1	0.801385	ADIRF
ACYP2	0.789038	ALG8	0.758892	ALG5	0.826278	ANO1	0.758016	APOBEC3G	0.761685	ATP1A3	1.25617		C1QBP	0.771462	CAP2	1.24212	BST2	0.516975	BST2	0.313948	APOE	1.26042	ALG5	1.21709		AKR1B1	0.652477	ABHD5	0.693187	ABCD3	0.653957	AFP	0.790388	AFP	0.80681	ADSS1	0.731384		ATP2B1	0.778679	ALDH1A3	0.802459	ARAP1	0.727104	AKR1B1	1.25321	AIP	0.769432	AFAP1
ADGRG1	0.716051	ANKRD22	0.598532	ANKRD22	0.584024	APOBEC3G	0.710743	ARL8A	0.482355	BCAR3	0.826641		CALM1;CALM2;CALM3	0.817562	CLCN4	1.38258	CAB39L	1.7157	C2CD4C	1.28904	ARL8A	1.87865	ALPL	0.65609		AKR1C1	0.721231	ABI2	1.21572	ABCE1	0.759383	AK3	0.795812	AGFG2	1.20197	AFP	0.715703		ATP5F1E;ATP5F1EP2	1.49295	ALDH8A1	0.669103	ARHGAP18	0.827176	ALDH1A1	0.689266	AK5	0.732635	AGRN
ADH7	0.825191	ANO1	0.718703	ANO1	0.705801	APOC3	0.770393	ASAH1	0.636986	BDH2	0.760349		CARD19	1.46924	CPA4	0.772068	CAP2	1.25287	C9orf72	0.825897	ASB3	1.64551	AMD1	1.29579		AKTIP	0.79911	ABLIM1	1.39607	ABI2	1.24992	AKR1B1	0.441647	AK3	0.79804	AHR	0.655984		BET1L	0.821444	ANKRD18A	0.706878	ARHGAP29	0.71053	ALDH8A1	0.458576	ALDH1A1	0.582838	AGTPBP1
ADIRF	0.810303	AP3M2	0.784856	AP1S2	1.33648	APOE	0.819245	ASB3	0.694365	BNIP2	0.769628		CATIP	0.631724	CRIP2	1.23365	CCDC91	0.813624	CAB39L	2.18142	ATF2	0.787508	ANKRD46	1.36525		ALDH1A3	0.689824	ABR	0.788036	ABLIM1	1.66732	AKR1C1	0.631068	AK4	1.24335	AHSG	0.765478		BOK	0.819567	APOL2	1.22913	ARHGEF12	0.813586	ANTXR2	1.31555	ALDH8A1	0.355314	AIP
AFAP1	1.20472	APOB	0.738481	APOBEC3C	0.822868	ARL8A	0.580325	ATF6	1.22182	BRD3	0.747148		CHCHD7	0.802867	CRTC3	1.35682	CNTNAP3	1.23528	CALB2	0.713276	ATP5ME	1.75082	ANLN	1.22072		ALDH7A1	0.737492	ACAD10	1.28005	ACAD10	1.26681	AKR1C3	0.63703	AK5	0.513072	AK3	0.7629		BRD1	0.809068	AS3MT	1.21833	ARHGEF16	1.23379	ANXA6	0.82978	ALKBH7	1.22174	AK5
AFF4	0.827501	APOBEC3G	0.652508	APOBEC3G	0.714447	ASAH1	0.702855	ATP1A3	1.22061	BSPRY	0.621417		DNAL1	1.5394	DGAT1	1.371	CRTC3	1.53741	CAP2	1.50306	B3GNTL1	1.21678	AP1S1	1.31418		ANGPTL4	1.39745	ACAD9	0.700982	ACAD9	0.657669	ALDH1A1	1.28869	AKR1B1	0.506219	AKR1B1	0.484925		CALB2	2.90781	ASB1	0.816486	ARL4C	1.23873	APIP	0.828496	ALPK2	0.662519	AKR1C1
AFP	0.721981	ARL4C	0.773497	ARL4C	0.705312	ASS1	1.24034	ATP2B3	0.560052	C8orf33	1.23223		DPH3	0.821235	FBRS	1.2522	CYB5R2	0.811052	CARD19	1.227	BAP1	1.53705	APBA3	1.53926		ANKRD26	1.2033	ACBD3	0.823211	ACBD5	1.2587	ALDH1A3	0.724705	AKR1C1	0.777995	AKR1C1	0.694462		CARD16	0.738038	ASPH	0.635002	ASPH	0.765213	APLP2	0.809517	AMD1	1.26389	ALDH1A1
AGPAT3	0.573805	ARL8A	0.54878	ARL8A	0.619195	ATP1A3	1.2681	ATP5ME	0.563713	CA13	1.24787		EEF1B2	0.821178	GGT1;GGT3P	0.814508	DGAT1	0.822488	CCDC126	1.21951	BCAR3	1.20194	APOBEC3F	0.767373		ANXA6	0.680185	ACBD5	1.213	ACD	1.20322	ALDH3A2	0.827884	AKR1C3	0.582798	AKR1C3	0.440282		CARD17	0.657714	ATP13A3	0.816694	ATP1A3	1.23069	ARAP1	0.66571	ANTXR2	1.40208	ALDH8A1
AHNAK2	0.765708	ASAH1	0.561594	ARR3	1.2018	ATP5ME	0.707417	ATP5MPL	0.763888	CA2	1.22326		FBRS	1.2165	HMGN5	0.798096	DIRAS1	1.56674	CDA	0.831411	BCL2L1	1.37519	APOE	1.32265		APIP	1.24217	ACE	1.39169	ACOT2	2.30628	ALDH8A1	0.611914	ALB	0.825782	ALDH1A1	1.30725		CARMIL1	0.790918	ATP2B4	1.20603	ATP1B1	0.629131	ARFIP2	0.83318	ANXA1	1.31279	ALG9
AIG1	0.517944	ATP1A3	1.20522	ATP5ME	0.804111	B4GAT1	1.31303	BCL2L1	0.792857	CAB39L	0.410447		GAS6	0.822526	HPCAL4	1.22674	DPH3	0.748877	CDC42EP1	1.20189	BIRC5	1.35554	ASB3	1.5548		APOC3	0.70984	ACO1	0.785845	ACOT7	1.28313	ALG11	0.773657	ALDH1A1	1.28114	ALDH1A3	0.677895		CASP4	0.682894	ATP5F1E;ATP5F1EP2	1.38492	ATP2B1	0.750505	ARHGAP10	0.819283	ANXA6	0.773979	ALKBH7
AKAP17A	0.645073	ATP5ME	0.782665	BCAM	1.26362	BCAM	1.24608	BCL7B	0.644209	CALB2	0.819415		GTF2A1	0.757893	IBTK	1.2589	FBXW4	1.31704	CFAP74	1.2671	BSPRY	1.49471	ATAD1	1.24972		APOE	0.681696	ACOT2	2.53514	ACSL3	0.818923	ALKBH8	1.20467	ALDH1A3	0.673461	ALDH3A2	0.821633		CAST	1.27042	B3GNTL1	0.677848	BBX	0.723117	ARHGAP29	0.77305	APIP	0.83047	ALPK2
ALB	0.813849	B4GALT3	1.51975	BCAR3	0.829415	BCAR3	0.804018	BDH2	0.806921	CATIP	1.534		H3-3A;H3-4;H3C1;H3C15	1.26526	IFITM3	1.34102	GDF15	0.770411	CHCHD10	1.28138	BST2	0.444904	ATP5ME	1.864		APP	1.22944	ACOT7	1.24153	ACTA1	0.701412	AMPD3	0.652613	ANKMY2	1.20125	ALG2	0.797911		CAT	0.771729	BIN1	1.22992	BCL2L11	1.31668	ARHGEF12	0.799166	APLP2	0.816939	AMD1
ALDH1A3	0.781743	BCAR3	0.74446	BDH2	0.817411	BLM	0.808377	BRD3	0.716348	CAV1	1.22694		HDAC8	1.22145	IGF2	0.788145	H3-3A;H3-4;H3C1;H3C15	1.20372	CYB5R2	0.823781	C1QTNF3	1.20578	B3GNTL1	1.26628		ARAP1	1.34998	ACSBG2	0.657699	ACTB	1.69357	ANKMY2	1.36305	ANTXR2	0.814865	ANKMY2	1.27512		CATIP	1.4648	CALB2	4.36919	BET1L	0.814696	ARHGEF16	1.43068	APOL2	0.804669	ANTXR2
ALDH3B1	0.461574	BCKDHB	0.833007	BLM	0.816297	BRD3	0.768828	BRMS1L	0.79804	CAV2	1.2686		HERC1	0.832853	INPP4B	1.21181	HBB	0.800496	CYBC1	0.809554	C2orf42	1.24634	BCAR3	1.21167		ARG2	1.21248	ACTB	1.33336	ACTBL2	0.489314	ANXA6	0.825325	ANXA6	0.7508	APIP	1.20606		CCDC73	1.29666	CARD17	0.729392	CALB2	2.841	ARL4C	1.21987	ARAP1	0.693003	ANXA1
ALG8	0.54259	BCL7B	0.737015	BMP4	1.20913	BSPRY	0.700618	BSPRY	0.607785	CD46	0.774319		HPCAL1	0.808321	KLK6	0.832718	HIGD1A	1.22247	CYSRT1	0.813172	C5orf22	1.24051	BCL2L1	1.45256		ARHGAP27	1.30746	ACTBL2	0.682192	ACTN1	0.794544	APIP	1.29942	APAF1	1.231	APOC3	0.725694		CCT6B	0.790973	CARMIL1	0.819548	CAPN5	0.80819	ARMCX2	0.802719	ARF3	0.735688	AP1G2
ANGPT2	0.408384	BDH2	0.811821	BRD3	0.65013	C1QTNF3	0.764471	BTBD9	0.760033	CDK6	0.819472		IFIT3	0.712832	KRT13	1.31923	HMGN5	0.739831	DPH3	0.811952	C7orf25	1.35113	BCL2L12	1.22893		ARHGAP29	1.42257	ACTN1	0.75771	ACTN4	0.7457	APOC3	0.820116	APIP	1.26769	APOE	0.774874		CDH5	1.26488	CASP4	0.561503	CBL	0.807555	ASB9	0.793865	ARFIP2	0.812159	APLP2
ANO1	0.66012	BET1L	0.813849	BSPRY	0.803498	C8orf33	1.26637	C3orf33	1.20294	CDKN1A	1.32265		IGFBP6	0.732111	KRT2	0.754208	INPP4B	1.23248	DSC3	1.22064	C7orf26	1.26921	BCL7B	1.22533		ARL15	0.827692	ACTN4	0.708644	ACTR1A	0.83191	APOE	0.795647	APOC3	0.830086	ARHGAP18	1.25255		CDK6	1.48346	CAST	1.26333	CD59	0.80361	ASPH	0.687231	ARHGAP29	0.788109	APOL2
ANXA1	0.827406	BLM	0.736794	C12orf57	0.831872	CA8	1.45855	C4orf48	0.78589	CHCHD7	1.25096		IQSEC2	0.783262	KRT6A;KRT6C	1.75487	KCNK1	0.773568	EXTL3	0.783986	CAB39L	2.91413	BET1L	1.20358		ARMCX3	0.757351	ADAT1	1.2551	ACTR3	0.830067	ARHGAP18	1.20706	ARAP1	1.27403	ARL6	0.815713		CDKN2C	0.737646	CAV1	0.799701	CDKN2C	0.665772	ATL3	0.802089	ARHGEF12	0.806847	ARAP1
APOB	0.715968	BLOC1S1	0.79734	C1QTNF3	0.830873	CBX5	0.825038	C7orf26	0.814244	CMAS	0.824276		KCNK1	0.717806	KRT7	0.795665	KDELR2	0.755935	GDF15	0.765761	CAP2	1.61366	BIRC5	1.26769		ARSA	1.27291	ADAT3	1.21521	ACYP1	0.79629	ARL6IP6	1.27403	ARG2	1.39726	ARMCX2	1.20175		CKMT1A	1.29068	CAVIN2	0.8312	CHFR	0.769664	ATP1A3	1.30556	ARHGEF16	1.23679	ARFGAP2
APOBEC3C	0.80694	BLZF1	0.70966	C8orf33	1.28242	CCDC174	1.23548	C8orf33	1.31242	COQ8A	1.31443		KLK6	0.801496	MAL2	0.731333	KRT7	0.831853	GOLPH3	1.24868	CCDC126	1.41716	BMI1	0.794746		ASB3	0.784892	ADCY7	1.65594	ADGRE2	1.35617	ARMH3	1.25733	ARHGAP18	1.20522	ARRB2	1.21554		CLDN11	1.32122	CD109	1.28973	CIB1	1.2748	ATP1B1	0.427916	ARL4C	1.58894	ARFIP2
APOBEC3G	0.440221	BNIP2	0.715687	C9orf50	1.39239	CDKN1A	1.3229	CA13	1.28794	CORO1C	0.829109		KRT7	0.68976	MAPK15	0.762689	KRT9	1.45572	HBA1	0.819169	CCDC71L	1.28672	BSPRY	1.53294		ATP2B1	0.573249	ADIRF	0.753354	ADIRF	0.707254	ARRB2	1.2975	ARHGAP29	1.22227	ASPH	0.46962		COL17A1	1.86796	CD81	0.760648	CKMT1A	1.22987	ATP1B3	1.2533	ARMCX2	0.743257	ARHGAP18
AREG	1.39952	BRD3	0.651784	CA13	1.21799	CDKN2B	0.762055	CA2	1.22137	COX16	0.710858		KRT81;KRT86	0.638725	MAST3	1.24772	LIMK1	1.21768	HMGN5	0.827635	CCDC85B	1.26094	BST2	0.519934		ATPAF2	0.773514	ADSL	0.813953	ADSL	0.825744	ARSD	0.817997	ARL15	0.770749	ASRGL1	0.812196		COL1A2	1.28925	CDC14A	1.47076	CNNM1	1.34867	ATP2B1	0.811802	ASB9	0.680657	ARHGAP29
ARG2	1.24548	BTF3L4	1.21568	CALB2	0.826355	CEMIP	0.816392	CAB39L	0.40577	CPOX	1.28967		LSM8	0.826699	MFSD14B	1.32051	MAL2	0.735807	IDUA	0.795831	CCNB1	1.26968	BUB1B	1.26447		B4GALT4	0.787108	AFAP1	0.740549	AFAP1	0.801903	ASPH	0.528973	ASPH	0.654259	ATAD3B	1.29152		COL3A1	0.711367	CDC42EP2	0.812872	COL17A1	1.97297	BCL2L11	1.48916	ASPH	0.813191	ARHGEF12
ARHGAP42	0.805022	C12orf45	1.26491	CASP4	0.819756	CEP44	1.32076	CALB2	0.815543	CRBN	0.821254		MAVS	0.774963	MIDN	1.20726	MFSD5	0.749673	IFIT1	0.807798	CCNB2	1.23348	C12orf57	1.2033		BDH2	1.33666	AFAP1L2	0.808143	AGO1	1.28011	ATAD3B	1.30746	ASRGL1	0.820211	ATP1A3	0.825591		CORO2B	0.767036	CDH5	0.726801	COL18A1	0.796511	BET1L	0.746337	ASPHD1	1.20091	ARHGEF16
ARL4C	0.702158	C12orf57	0.801051	CDKN1A	1.20044	CHCHD10	0.690621	CATIP	1.38466	CSRP2	0.833084		MDM4	0.766912	MRPS17	1.27718	MIF	1.27071	IGFBP6	0.728567	CCT6B	1.28325	C14orf119	1.47315		BIN3	1.22482	AGFG2	1.25989	AGO3	1.44888	ATP2B1	0.669443	ATAD3B	1.22188	ATP5F1E	2.35245		CPNE2	1.20589	CDK6	1.92346	COL2A1	0.830412	C2CD2L	0.783932	ATL3	0.818412	ARL4C
ARL6	1.29468	C1orf43	0.697098	CENPS	0.643316	CHCHD7	1.22992	CBX5	0.830317	CTPS2	0.82542		METTL5	1.38262	MT-ATP8	1.25336	MRPS17	1.20091	INPP4B	1.26088	CDC6	1.20205	C1QTNF3	1.28242		BMPR1A	1.46219	AGO3	1.45841	AHCYL2	1.55441	ATP5F1E	1.50758	ATG9A	1.2013	ATP7B	0.747028		CPT1A	1.20784	CEBPZOS	0.809854	COL3A1	0.718122	CALB2	1.70917	ATP13A3	1.22233	ARPC1A
ARL8A	0.729746	C4orf48	0.627897	CHCHD10	0.738123	CHML	0.808937	CCNC	0.824257	DAB2	0.81709		MRPL54	0.819491	MT1E	1.44553	OASL	0.809237	ISG20L2	1.4431	CFAP74	2.32721	C3	1.20639		BRIX1	0.810921	AGPAT2	0.608516	AHSA1	0.762865	B4GALT4	0.805338	ATPAF2	0.808844	B2M	0.83001		CSTF2T	1.2458	CENPS	1.21864	COLGALT2	0.753406	CAPN5	0.769735	ATP1A3	1.28556	ASPH
ARMC1	1.22095	CALB2	0.741559	CHCHD7	1.24732	CLEC3B	0.795463	CDKN1A	1.30062	DCLK1	0.522704		MYL12A;MYL12B	0.822526	NT5E	0.822906	OSTC	1.91636	KLK6	0.810303	CFL2	1.25943	C5orf22	1.33734		BST2	1.99898	AHCYL2	1.60107	AIMP2	0.737612	BACH1	1.21639	B4GALT4	0.823648	B4GALT5	0.810172		CTSC	1.49537	CENPV	0.829109	CPLX1	1.31823	CARD17	0.771533	ATP1B1	0.393299	ASPHD1
ARRDC2	1.89133	CARMIL2	1.20497	CLPP	1.22657	CLPP	1.2603	CDKN2B	0.774838	DHRS11	1.24695		MYL9	0.769948	OSMR	1.34686	OTULIN	1.21923	KRT14	0.804539	CHCHD10	1.59365	C7orf50	0.717176		C1QTNF3	0.682263	AIDA	0.815581	AK3	0.751407	BCAM	0.77355	BAG1	0.753337	BAG1	0.807126		CWF19L2	0.824753	CHDH	1.4903	CPPED1	1.21162	CAST	1.20341	ATP1B3	1.33111	ASS1
ASAH1	0.555182	CCDC174	1.27424	CMAS	0.807369	CMAS	0.795573	CHCHD10	0.589351	DPH3	1.3171		NDUFA3	0.722031	OSTC	1.30291	PRAME	1.67145	KRT15	0.77205	CLTCL1	0.550698	CAB39L	1.9011		C3	0.78922	AIMP2	0.737305	AK5	0.661999	BCL3	0.732872	BCAM	0.798686	BCAM	0.631403		DCPS	0.825401	CLDN11	1.30116	CTSC	1.84604	CAT	0.81169	ATP2B1	0.830681	ATL3
ASB1	1.32097	CCNA1	0.676924	CNIH4	1.21139	COL6A2	0.820343	CHKA	1.21476	DPP4	1.61008		NSUN2	1.20028	PDK2	1.20809	PTMS	1.29933	LIMK1	1.41382	CNEP1R1	0.828707	CAP2	1.57516		CAMK2D	0.770731	AK2	1.2041	AKAP13	1.2669	BDH1	1.21405	BCL3	0.697275	BCAP29	1.20261		DNER	1.22527	CLIP2	1.25989	CYP27C1	1.28005	CAV1	0.819396	BBS2	0.812121	ATM
ASB3	0.824067	CCT6B	0.138982	COL13A1	0.824886	COQ8A	1.35325	CHML	0.686247	DSC3	0.798815		OSTC	1.3717	PDLIM5	1.25214	RAC3	1.22938	LRRC58	0.81592	COX7C	0.819889	CBX3	1.28476		CAPG	1.22487	AK3	0.689609	AKR1B1	0.419769	BET1	1.27742	BDH1	1.28017	BCL3	0.610826		DPYSL2	1.47628	CNNM1	1.50622	DCAF4L1	0.806884	CAVIN2	1.33496	BCL2L11	1.53542	ATP13A3
ATG4C	0.830413	CDK17	0.79911	COQ8A	1.32427	CORO1C	0.803517	CLDN7	0.786526	DUSP4	0.709185		PANX1	0.804929	PRAME	1.2778	RALYL	2.06237	MAP2	0.797764	CRB3	1.58027	CCDC126	1.40766		CAPRIN2	0.808526	AKAP13	1.25249	AKR1C1	0.680217	BET1L	0.742279	BDH2	1.25524	BLOC1S2	1.21954		DPYSL5	1.21968	COL1A2	1.52841	DCPS	0.769717	CBL	0.789968	BET1L	0.775089	ATP1A3
ATP5F1C	0.76592	CDKN1A	1.20066	COX16	0.749275	COX16	0.662718	CLP1	0.826565	DUSP6	0.738737		PECAM1	0.788145	PRSS3	1.23688	RAP1B	1.20083	MAP2K5	0.797653	CREG1	1.60622	CCDC43	1.20372		CARD16	0.551793	AKAP9	1.2125	AKT1S1	1.22689	BLOC1S2	1.30846	BLOC1S2	1.24401	BMPR1A	1.44764		DTD2	0.810359	COL3A1	0.698759	DENND2B	0.802255	CCDC71L	1.26503	BTD	0.740566	ATP1B1
ATP5ME	0.611843	CDKN2B	0.744357	CRAT	1.63433	CPOX	1.23813	CLPP	1.23339	ENTPD4	0.823287		PGAM4	0.831853	RAP1B	1.20428	RHOC	1.43644	MDP1	1.21878	CRIP2	0.795132	CCDC50	0.822317		CARD17	0.701979	AKR1B1	0.579588	ALDH1A3	0.737271	BMPR1A	1.21653	BST2	1.72975	BORCS7	1.21546		DYNC2H1	0.803591	COL6A2	1.33373	DNER	1.41454	CD151	0.730337	BUD23	1.22728	ATP1B3
AURKB	1.22731	CDPF1	1.25995	DCLK1	0.589733	CRAT	1.47823	CMAS	0.808937	ERO1B	0.769842		PITPNC1	0.809685	SARG	0.785001	RNF181	1.48579	MFSD5	0.718885	CRTC3	1.24309	CCDC71L	1.23725		CARMIL1	0.715902	AKT1	0.795978	ALDH3A2	0.68984	BOD1	1.20169	BTD	1.22578	BST2	2.02759		DYNLL2	1.35654	COLGALT2	0.714035	DOCK11	1.31872	CD59	0.7723	BZW1	1.20977	ATP2B1
B3GNT2	1.2705	CDS1	0.769113	DPH3	1.2542	CRBN	0.829799	CNEP1R1	1.26356	ERVK-21	1.54892		PLSCR1	1.43462	SDHC	1.52372	S100A14	0.821197	MIF	1.44113	CSNK1D	1.20715	CCNB1	1.30399		CBR3	1.27288	ALDH1A3	0.634137	ALDH7A1	0.764471	BST2	1.70925	C1QTNF3	0.757158	BUD23	1.22748		EGFL7	1.36207	COQ10B	1.22555	DTD2	0.770838	CD81	0.776828	C11orf54	0.827406	ATP5F1E;ATP5F1EP2
B4GALT3	1.46344	CEP72	0.66779	DPP4	0.633756	CTDSPL2	0.83191	COA4	1.21148	FBXO21	1.21265		PRAME	1.2281	SEC11A	0.815054	SAMD9	0.76158	MRPS14	0.723902	DAB2	1.27686	CCNB2	1.30707		CCDC6	1.2163	ALDH3A2	0.610177	ALG1	0.71359	BUD23	1.32672	C3	0.587978	BVES-AS1	1.5584		ERI1	0.828668	COTL1	0.757368	EMC10	0.738669	CDC14A	0.610403	CA11	0.823838	ATP6V0D2
B4GAT1	0.589556	CFAP58	1.25258	DSC3	0.809835	DCLK1	0.578518	COQ8A	1.24301	FDFT1	0.83001		PSMB9	0.7854	SELENOH	0.695714	SELENON	1.25635	MSH2	1.22066	DERL1	1.32761	CCNC	1.66621		CCN1	0.775178	ALDH7A1	0.745863	ALG11	0.799664	C15orf40	0.830297	CALB2	2.76076	C15orf40	0.727894		ETV6	1.2188	COX20	1.26778	ENC1	1.30785	CDC42BPA	0.829818	CALB2	2.0252	B2M
BABAM1	1.85489	CHCHD7	1.30291	DUSP4	0.70984	DOP1B	0.774069	CORO1C	0.8307	FGD4	0.818242		PUDP	0.796254	SELENOI	1.26403	SLC2A6	0.756756	MSH6	1.33244	DGAT1	0.696647	CCT4	1.20932		CCN2	0.544599	ALG1	0.710013	ALG12	0.648	C16orf87	1.29816	CALCOCO2	0.751338	C16orf87	1.31756		FAM114A1	1.23302	CPNE2	1.24539	ENDOG	1.21291	CDC42EP2	0.79876	CAPN2	1.21951	BAD
BCAR3	0.740275	CHMP1A	0.751164	DUSP6	0.812684	DPP4	1.51393	COX10	0.788728	FGFRL1	1.2664		RAB9B	1.2422	SERPINB8	0.759699	SLC39A3	1.29379	MSRB2	1.20258	DNTTIP1	1.2055	CCT5	1.22898		CCND1	0.787363	ALG5	0.694855	ALG5	0.614975	C1QTNF3	0.707924	CAPRIN2	0.804539	C1QTNF3	0.693451		FARP1	1.29834	CPT1A	1.80333	EOMES	1.20058	CDCP1	1.21232	CAPN5	0.777205	BBX
BCAS2	1.22754	CHMP1B	0.768118	EAPP	1.32617	DPYSL2	0.827425	COX16	0.693435	FLNC	1.23322		RBPMS	0.823001	SLC52A1;SLC52A2	1.24114	SMIM11A	0.817524	MTIF3	0.700213	DPCD	1.27671	CCT6B	1.33916		CCS	1.22386	AMMECR1L	1.2249	ALKBH5	0.728298	C6orf120	1.2227	CARD16	0.503234	C1orf174	1.28067		FHL2	0.788218	CRYL1	1.22047	FAM118B	0.820324	CDH5	1.28194	CARD17	0.672373	BCAR1
BCKDHB	0.774749	CLTCL1	0.367674	EFCAB5	2.4801	DUSP4	0.676909	COX7A2	0.811652	FN3K	0.806269		RLN1	0.821083	SQSTM1	0.813793	SNRNP48	0.752345	MTMR12	1.20522	DPH3	0.753493	CD320	1.22947		CD46	0.756354	ANAPC11	1.55339	ANAPC16	1.25128	CALB2	2.27174	CARMIL1	0.658947	C3	0.704774		FLNC	0.784512	CTBS	1.23845	FDXR	1.21372	CDK6	0.728803	CASP7	0.817997	BET1L
BCL2L1	0.786872	CMAS	0.778337	ENO2	0.800311	DYNLT3	0.77389	CPOX	1.2283	GALNT5	0.767249		RNASEL	0.805301	SUSD2	1.2524	SNRPE	1.21728	MTRR	1.21878	DTNA;DTNB	1.29211	CD55	1.2086		CDCP1	0.652553	ANAPC5	0.806409	ANAPC4	0.731451	CALCOCO1	0.825344	CASP4	0.553568	C4A	0.746769		GCH1	0.780696	CTNNB1	0.812215	FHL1	0.815449	CDKN2C	0.559703	CAST	1.23394	BMPR1A
BCL2L12	0.790114	CNTNAP3B	0.827922	EPHX2	0.819226	EFCAB5	0.605291	CRABP2	0.798003	GCA	0.783063		SARAF	0.821975	TAGLN	1.40305	SNRPF	1.27993	NECTIN3	1.37259	E2F6	1.21363	CD59	0.814056		CDK6	2.12049	ANGEL1	1.2823	ANAPC5	0.741885	CALCOCO2	0.771533	CAV1	0.793169	C7orf50	1.20542		GNAQ	0.750349	CTSC	0.783407	FLG2	0.81609	CEP164	0.806213	CAT	0.823039	BTD
BCL2L2	0.737561	COA4	1.24496	ERVMER34-1	1.36138	ENDOG	1.21005	CRAT	1.25606	GRAMD1A	1.23988		SARG	0.724454	TCEA2	1.27952	SPATA31C1	1.22944	NSD1	1.22669	EMC9	1.61384	CDC20	1.22969		CGREF1	1.44911	ANKFY1	0.825782	ANKFY1	0.802088	CALU	1.20064	CAVIN2	0.767355	CALB2	2.33891		GNE	1.36797	DDX58	1.20114	FLNC	0.818034	CGAS	0.785291	CAVIN2	1.38944	C11orf54
BCL7B	0.603057	COPZ1	0.811446	FBXW2	0.81447	EPB41L1	1.26301	CRBN	0.751633	HDDC2	0.743738		SEC11A	0.810172	TMC4	0.827157	SQSTM1	0.806288	NUTM2B	1.20795	EPN1	1.31942	CDC42EP1	1.31418		CHID1	1.24062	ANKRD11	1.70055	ANKRD11	1.50156	CAMK2D	0.79471	CCDC71L	0.784856	CALCOCO2	0.827539		GPAT3	1.23411	DECR1	1.254	GCH1	1.40383	CHCHD7	1.26514	CBL	0.778103	CA11
BET1L	0.524567	COQ3	1.21167	FGD4	0.817222	EPHX2	0.828917	CS	0.730202	HINT3	0.815769		SEC31A	1.75451	TMSB15A;TMSB15B	0.581184	TMA7	1.34667	OPTN	0.821595	EPN3	1.81345	CDC45	1.40396		CHST7	1.276	ANP32B	0.678624	ANO10	1.3374	CAPRIN2	0.76897	CCN1	0.665049	CALU	1.21103		GRAMD2B	1.2322	DENND5B	1.20994	GNAQ	0.662948	CHDH	0.732449	CCDC32	0.816165	CALB2
BLM	0.790224	COQ6	1.22222	FHOD1	0.76562	ERVMER34-1	1.37643	DAP	0.789056	IRS1	1.21095		SENP8	1.27094	TOMM5	1.26508	TNIK	1.3765	OSTC	1.66771	ESRRA;ESRRB	1.39175	CDK6	1.2462		CISD3	1.20139	ANP32E	0.827874	ANP32A	0.691995	CARD16	0.507636	CCN2	0.684426	CAMK2D	0.775322		HACD1	0.798686	DLG1	1.22967	HMBS	0.825572	CLIC4	0.825172	CCDC71L	1.51933	CAMK2D
BLOC1S1	0.801014	COQ8A	1.31847	FKBP10	0.728769	FANCL	0.670914	DCAF12	1.22626	ITPKA	0.818564		SEPTIN6	1.20784	TPM1	1.28337	TPM1	1.75975	PBX2	1.35548	EXOC6	1.27689	CDK7	1.24025		CKAP2	0.804408	ANTXR2	0.52704	ANP32B	0.687151	CARMIL1	0.57757	CCNE1	0.727003	CAMLG	1.21176		HDAC9	0.792601	DNAJB6	1.23337	HNMT	0.745476	CNNM1	1.23648	CCN1	1.22312	CAPN2
BLZF1	0.762055	CORO1C	0.832834	FLNC	1.26704	FGD4	0.76012	DCAF15	1.20687	KATNBL1	0.800459		SERPINB8	0.821652	TSEN15	1.23365	TUBA1A;TUBA3C;TUBA3D;TUBA3E	0.692107	PCLAF	1.2052	FASTKD3	1.2221	CDR2L	1.22598		CLIP2	1.22312	ANXA2	0.813313	ANP32E	0.789166	CASP1	0.67973	CD109	1.3157	CAPRIN2	0.818356		HLA-A	1.21982	DNER	1.42758	HPCAL1	1.20628	CNTLN	0.820381	CD59	0.799369	CAPN5
BMI1	0.806847	COX16	0.57309	FN3K	0.644134	FKBP10	0.801662	DCLK1	0.587828	KDELR2	1.21849		SKA2	0.802775	TUBA1A;TUBA3C;TUBA3D;TUBA3E	0.680374	TUBA8	0.534699	PDE4DIP	1.2077	FAU	1.21194	CEP44	0.799923		CLN3	0.812027	ANXA5	0.679392	ANXA5	0.708251	CASP4	0.695843	CD46	0.821538	CARD16	0.385161		HLA-B	1.38159	DPYD	1.39694	HSD3B7	0.833276	COL17A1	2.07355	CD81	0.708939	CAPRIN2
BOLA3	1.32366	CRABP2	0.823268	FSD1	1.24657	FLNC	1.31564	DERA	0.82624	KLHL42	0.819529		SLC2A14;SLC2A3	1.52309	TUBA8	0.744168	TUT4	1.24972	PDLIM5	1.22267	FIS1	1.22326	CFAP20	1.26094		CLPTM1	0.782611	ANXA6	0.619474	ANXA6	0.696245	CAVIN2	0.794802	CD47	0.814884	CARD17	0.804594		HLA-C	1.50556	DPYSL2	1.55036	IFI30	1.51877	COL18A1	0.79675	CDCP1	1.55054	CARD17
BOP1	1.2585	CRAT	1.23934	GALNT12	0.825229	FN3K	0.7681	DHRS11	1.39255	KLK6	0.783461		SPATA31C1	0.710382	TXNL4B	1.2748	USF1	1.43389	PLSCR1	0.78922	GCA	1.43462	CFAP410	0.823363		CNN3	0.654486	AP1B1	0.808685	AP1B1	0.83193	CCDC71L	0.782231	CD58	1.26854	CARMIL1	0.599722		HNMT	0.810996	DPYSL4	1.46944	IFIT2	0.783733	COL2A1	0.759822	CDKN2C	0.590333	CARS1
BPGM	0.751129	CRBN	0.833161	GDE1	0.788455	FSD1	1.24358	DNAL1	0.770981	KRR1	0.831833		SSR1	0.791009	VCAN	1.36664	UXT	1.39513	PRAME	1.92839	GDE1	1.42896	CFAP45	1.32345		CNPY2	1.26658	AP1G1	0.823962	AP1G1	0.754661	CCDC88C	1.21577	CDC42EP3	0.813436	CASP1	0.568895		HOXB9	1.26482	DSG2	0.697468	IFIT3	1.24891	COL3A1	0.62871	CHID1	0.817619	CAST
BRD3	0.632089	CRYL1	0.832295	GON7	1.39478	GALNT5	0.740412	DPH3	1.29519	LCN1	0.776056		TFPI	1.22793	VKORC1L1	1.20969	VCAN	1.47724	RAD1	1.23106	GINS2	1.43336	CFAP74	2.15328		CNPY4	1.33886	AP1S1	0.723735	AP1S1	0.767302	CCN1	0.746027	CDCP1	0.713689	CASP4	0.458407		HTRA1	1.40208	DTX3L	1.27368	IGFBP6	1.27212	COLGALT2	0.822583	CLCN5	0.784077	CAT
BRD9	1.22961	CTDSP1	0.654093	H2BC19P;H2BC20P	0.516235	GDE1	0.830873	DPP8	0.794361	LIMA1	0.812309		TGM2	0.830163	VSNL1	1.34384	VSNL1	1.21982	RETREG2	0.822849	GLB1L2	1.20141	CFL2	1.34932		COL13A1	1.32	AP2A1	0.770642	AP1S2	0.830816	CCN2	0.573408	CDK6	2.63098	CAVIN2	0.724823		HYLS1	0.789366	ENDOG	1.25873	ITPR3	1.27362	CPLX1	1.33867	CLK1	1.27795	CBL
BTBD9	0.706829	CYB5A	0.823134	HFE	0.668732	GOLPH3L	1.21633	DTNA;DTNB	0.819415	LIMK1	0.735773		TMEM87A	0.745062	VTN	0.725024	WDR70	1.21703	RPL22L1	1.41722	GOLPH3	1.26672	CHAC2	1.20949		COL1A2	1.41493	AP2A2	0.695465	AP1S3	0.724069	CCNE1	0.658247	CDKN2C	1.40721	CCDC127	0.808284		IAH1	0.827253	EOMES	0.706046	JUN	1.20578	CPPED1	1.29032	CLU	1.22935	CCDC32
BTF3L4	1.4441	CYBA	1.21506	HMGA2	0.818299	GPRC5A	0.82401	DUSP4	0.692235	LYPLA1	1.21414		TMSB4X	0.812797	YIPF4	0.743154	YAF2	0.745803	RPS24	1.25443	GON7	0.748116	CHCHD10	1.50323		COL3A1	0.784602	AP2B1	0.74645	AP2A1	0.815543	CD109	1.2535	CDKN3	0.817959	CCDC59	1.23362		IFI16	1.34267	EPHB2	1.34926	KLHL22	0.793682	CTDSPL	0.620972	COL17A1	2.49251	CCDC71L
C19orf47	1.28815	CYC1	1.24767	IER3IP1	0.779201	GPX1	0.811333	DUSP6	0.82999	MAGEB1	1.79602		TUBA1A;TUBA3C;TUBA3D;TUBA3E	0.707286	YTHDC1	0.800182	ZDHHC21	0.784874	S100A2	0.826603	GTF3C6	0.710677	CHML	1.26091		COL5A2	0.800626	AP2M1	0.825277	AP2A2	0.708235	CD47	0.826431	CENPV	1.23951	CCDC71L	0.695955		IFI30	1.21518	EPHB4	1.24928	KLK6	2.62515	CTSC	2.25803	COL18A1	0.802404	CD151
C1QTNF3	0.651604	DCAF4L1	1.87311	IFI30	1.29612	GPX4	0.816392	DYNLT3	0.827119	MAPK15	1.26053		TUBA8	0.726197	ZBED1	1.23865			SAMD9	0.759998	GTPBP8	1.35079	CHTF8	1.264		COMMD3	0.78902	AP3B1	0.7568	AP2B1	0.703002	CD58	1.28527	CES2	1.56482	CCN1	0.787326		IFIT1	1.23508	EPS8	1.29441	KRT19	1.20439	CUL5	0.823096	COL3A1	0.643346	CD59
C2orf50	0.715621	DCLK1	0.68941	IGF2	0.832545	GXYLT1	0.821652	EBP	0.743583	MIF	0.66935		TUT4	1.21745					SERPINB5	0.815864	GXYLT1	1.21291	CLEC3B	1.24344		COTL1	0.826775	AP4B1	0.732838	AP2M1	0.81898	CDCP1	0.614364	CGAS	1.23308	CCN2	0.627085		IFIT3	1.33524	ERAP1	1.22626	KRT80	1.31148	CYP27C1	1.30339	COL6A2	0.811933	CD81
C2orf76	1.54589	DCTN3	0.829071	IP6K1	1.2052	H2BC19P;H2BC20P	0.693275	ENO2	0.829799	MMAB	0.79196		USF1	1.24513					SERPINB8	0.795242	H2BC12;H2BC13;H2BC14;H2BC15;H2BC18;H2BC4;H2BC5;H2BC9;H2BS1	1.29741	CLPTM1L	1.22572		COX6A1	1.22876	AP4E1	1.48147	AP3D1	0.812008	CDK6	2.89989	CGREF1	1.25455	CD109	1.30997		IGSF3	1.40987	ERI1	0.822317	L1CAM	1.26974	DAP	0.802941	CORO1B	0.829569	CDC42BPA
C4orf48	0.587652	DDX12P	0.779399	ITGB4	0.808975	HACD2	0.740412	EREG	1.2112	MMGT1	1.31355		VSNL1	1.35955					SHCBP1	1.22219	H3-3A;H3-4;H3C1;H3C15	1.32436	CMTR2	1.20865		CRACR2A	1.21549	AP4S1	0.686382	AP3M1	0.736454	CDKN2C	1.46334	CHCHD6	0.831142	CD47	0.729561		ISG15	1.45643	ETV6	1.24646	LHX1;LHX5	1.3871	DCBLD2	0.829262	CPLX1	1.32064	CDC42EP1
C8orf33	1.40454	DEPDC5	0.755079	ITM2B	0.769859	HBA1	0.820021	ESRRA	0.815543	MRFAP1	1.22253		YTHDC1	0.784657					SLC36A1	1.36952	H4C1	1.23519	COIL	1.2138		CRIP2	0.784693	AP5M1	1.50692	AP3M2	0.790589	CENPV	1.2363	CHDH	1.57975	CDC42BPA	0.821178		ITGB4	1.22592	FABP5	0.818753	LRATD2	1.22496	DCPS	0.769415	CTSC	3.39866	CDCP1
C9orf50	0.628216	DHRS11	1.22298	ITPKA	0.818393	HBB	0.7803	FAS	1.25324	MRPS17	0.799424								SLC52A1;SLC52A2	1.33861	HBA1	1.23001	COX7C	0.793755		CSTB	1.39632	APOB	0.756572	AP4S1	0.749586	CFAP298	1.21156	CHST7	1.41176	CDC42EP3	0.815845		JUP	0.824676	FAM114A1	1.32339	MALT1	0.722983	DEF6	1.24134	CUL5	0.810678	CDKN2C
CAB39L	0.766735	DHRS4	0.777941	KHDRBS3	0.702791	HFE	0.786126	FAU	0.821558	MRPS18A	1.20336								SNRPF	1.26731	HDAC4	1.23813	CREG1	1.83447		CTSD	1.20723	APOBEC3B	0.827874	APBA3	1.67358	CGAS	1.24631	CISD3	1.22785	CDCP1	0.675674		KLK6	1.54896	FBXO9	0.825878	MARCKS	0.718188	DENND2B	0.700618	CYB5R1	0.831065	CGREF1
CALB2	0.764895	DNAJC19	0.831046	KLHL42	0.819415	HMGN1	0.801014	FBLIM1	0.82953	MT-ND1	1.22284								SNRPG;SNRPGP15	1.21344	HECA	0.813774	CRIP2	0.698		CTSZ	1.21535	APOBEC3C	0.696639	APBB1	1.48985	CGREF1	1.40082	CKAP2	0.802849	CDK6	2.43947		KRT15	1.28171	FCHO2	1.29972	MCL1	1.23109	DOCK11	1.44657	CYP27C1	1.32409	CHID1
CAP2	0.813812	DNAL1	0.821216	KLK6	0.818091	HMGN2	0.795242	FBXL8	0.816731	MT1E	1.3871								SP110	0.672886	HMGN5	0.750176	CS	1.35157		CXADR	0.778355	APOE	0.52682	APOB	0.812365	CHCHD6	0.801403	CKAP4	1.22408	CDKN2C	1.58557		KRT19	0.820817	FHL1	0.823058	MT1F	0.62739	DPYSL2	0.801311	DCAF13	1.21858	CIB1
CARMIL2	1.29708	DPP4	0.726298	KRR1	0.789002	HSP90AA2P	0.776864	FDFT1	0.791064	MTERF3	1.23685								SQSTM1	0.831968	HNRNPCL1;HNRNPCL3;HNRNPCL4	1.22306	CXorf56	1.27177		CYBA	1.21363	APOO	0.806912	APOBEC3C	0.81094	CHD7	1.23356	CLEC2B	1.32777	CEBPB	0.821899		L1CAM	1.62913	FHL2	0.770091	MT1G	0.655363	DTD2	0.756581	DCPS	0.765974	CIRBP
CARNMT1	0.777402	DUSP4	0.687009	LAMC2	0.809798	ICAM1	1.47946	FGD4	0.767675	MUTYH	0.794361								TBC1D7	1.27621	HSP90AA2P	1.47298	DAB2	1.35132		CYP20A1	0.774892	ARAP1	1.70533	APOC3	0.666249	CHDH	1.446	CLEC3B	0.750488	CENPM	1.21181		LDHD	0.783769	FMNL1	1.23976	MVP	0.772478	DYNC2H1	0.827023	DDAH1	1.20411	CKMT1A
CASP4	0.770927	DUSP6	0.732533	LCP1	0.753615	ID3	1.23559	FLCN	0.819586	NAV3	0.798852								TFPI	1.37583	HSP90AB4P	0.599889	DCD	0.804		DEF6	1.24375	ARF1	0.544624	APOE	0.49216	CHEK2	1.21605	CLK1	1.40997	CFAP45	1.6283		LRATD2	1.71959	GAS1	1.56765	NEXN	0.749361	EBPL	0.659251	DDX58	0.719284	CLIC4
CAVIN3	0.794545	EBP	0.807649	LIMA1	0.830259	IGF2	0.765266	FLNC	1.25487	NEMP1	0.833161								TIAM1	1.21274	IBA57	1.23799	DCK	2.087		DHX29	0.791759	ARF3	0.657236	APOO	0.749344	CHST7	1.26418	CLMN	0.779705	CFI	0.815694		LYSMD1	0.793627	GBP2	1.56359	NFIA	0.743085	EGFL7	1.38428	DEF6	1.24286	CLU
CBR4	0.820211	EIF2AK3	0.818356	LIME1	0.697243	IP6K1	1.24585	FN3K	0.708235	NIBAN1	0.729173								TMA7	1.4435	IGF2	1.27462	DDX58	0.817902		DIPK2A	0.758471	ARF4	0.443211	APP	1.24398	CISD1	1.23485	CMPK1	1.20211	CGAS	1.36025		MEST	1.27952	GFER	0.829952	NLRX1	0.828573	EI24	0.806977	DENND2B	0.696937	CLYBL
CCDC174	1.23319	EME2	1.20066	LIMK1	0.793022	ITIH2	0.799591	GALNT5	0.7814	NT5E	0.823972								TMED5	0.809611	IRF9	0.78995	DDX60	0.775644		DNASE2	1.20782	ARF5	0.646639	ARF1	0.5065	CISD3	1.2511	CNN3	0.641105	CHDH	1.77875		MFSD14B	0.767763	GLB1L2	0.808769	NR2F1	0.563635	EMC10	0.791284	DOCK11	1.6596	CNNM1
CCDC32	1.3862	ENO2	0.755411	LTF	0.828439	ITIH4	0.692955	GCA	0.751876	OSTC	0.575997								TNIK	1.21962	ISCA2	1.25217	DDX60L	0.733448		DNER	1.37018	ARF6	0.422366	ARF3	0.663392	CLASRP	1.25914	CNTNAP1	0.812234	CHST7	1.36333		MT1F	0.491467	GNAQ	0.787454	NRP2	1.32982	ENC1	1.48782	DPYSL2	0.804855	COL17A1
CCDC59	1.20403	ERI3	0.807052	MACC1	0.763271	ITM2B	0.805301	GDE1	0.821633	PBX2	0.829166								TPM1	1.58366	KATNA1	1.29391	DGAT1	0.781111		DPY19L1	0.676799	ARFIP2	0.688805	ARF4	0.502246	CLEC2B	1.21153	COL13A1	1.25896	CKAP2	0.793389		MT1G	0.47687	GNE	1.38032	NRROS	1.28156	ENDOG	1.26845	DPYSL4	0.735467	COL18A1
CCDC77	0.756721	ERVK-21	0.720665	MAFF	0.797027	KATNAL2	0.794398	GOLPH3L	1.21036	PDE4DIP	0.832468								TREX1	1.31905	KCNK1	0.741199	DIAPH1	1.21728		DPYSL2	1.20932	ARG2	1.61703	ARF5	0.731367	CLEC3B	0.734143	COL1A2	1.47594	CLDN11	0.65376		MUS81	0.796677	GPAT3	1.44236	NT5E	1.21058	EOMES	1.31543	DYNC2H1	0.820078	COL2A1
CCM2	0.653005	ESPN	0.811221	MAML1	1.25861	KCT2	1.52764	GPATCH11	0.775805	PEG10	1.39578								TRIP13	1.22793	KHDRBS3	1.35632	DNAJC21	1.21279		EGFL7	1.25597	ARGLU1	1.40708	ARF6	0.437261	CMC4	1.26056	COL4A2	1.37503	CLEC2B	1.38073		NFIA	0.548134	GPHN	0.824772	PCDH1	1.31148	FAM118B	0.821823	EI24	0.791759	COL3A1
CCN2	0.794196	ETV6	0.814376	MB21D2	1.20578	KHDRBS3	0.796088	GPR89A;GPR89B	0.827673	PFKP	1.20128								TSPAN1	0.801477	KIF4B	1.33746	DPCD	1.21509		EHD2	1.33044	ARHGAP18	1.29916	ARG2	1.4167	CMPK1	1.21111	COL5A2	0.81353	CLEC3B	0.657198		NFKB2	1.27138	GPX1	1.37529	PDE3B	0.809891	FARP1	0.828649	ENC1	1.58938	COL6A2
CCNDBP1	1.26205	EXOC6	0.814319	MCAM	1.25623	KITLG	1.24715	GTF2A1	0.796806	PIGBOS1	0.690446								TTPAL	1.27618	LGALS8	1.21816	DPH3	0.818261		EIF4EBP1	1.21835	ARHGAP21	1.3098	ARHGAP12	1.20645	CNIH4	1.32406	COL6A2	1.337	CLTA	0.817316		NLRX1	0.79948	GPX4	1.23796	PDE5A	1.43422	FASTKD1	1.21237	ENDOG	1.33465	COLGALT2
CCT6B	0.180362	EXTL3	0.82264	MID1	0.743171	KLK6	0.782213	GXYLT1	0.779669	PIWIL3	0.784276								TUBA8	0.539814	LIMK1	1.40987	DPP8	1.28156		EIF4EBP2	1.23893	ARHGAP29	1.35675	ARHGAP21	1.25275	CNN3	0.749292	COTL1	0.721948	CNIH4	1.21734		NNT	0.729123	GSDME	1.23186	PDLIM1	1.7215	FBXL8	0.827253	EOMES	1.21636	COMTD1
CD46	0.784602	FANCL	0.630645	MIF	0.633083	KRT80	0.822906	H2BC19P;H2BC20P	0.66591	PKIB	0.830892								USF1	1.83257	LPCAT1	1.21636	DTX3L	0.78122		EML4	0.787508	ARHGDIA	0.799332	ARHGAP29	1.27993	CNPY4	1.23103	CRIP2	0.742039	CNTNAP1	0.801811		NPHP4	0.721714	GSN	1.27999	PGGHG	0.82521	FERMT1	1.29289	EPS8L2	0.822222	CPLX1
CD47	0.752536	FAU	0.819377	MMAB	0.797469	LAMB3	0.779272	HACD2	0.732466	PLEKHA2	0.830355								UXT	1.61873	LPIN3	0.813586	EBP	1.85399		EPHB2	1.78687	ARHGEF17	1.57771	ARHGEF17	1.40072	COL13A1	1.34798	CRTAP	1.24131	COL13A1	1.24094		OSBPL3	1.24614	GSTM1	1.57334	PHLDA2	1.42995	FHL1	0.804539	ERAP1	0.80834	CRIM1
CD59	0.807705	FBXL20	1.25696	MPC2	1.20684	LAMC2	0.812816	HBA1	0.791485	PRAG1	0.821576								VCAN	1.28316	LRR1	1.25553	EIF1AD	1.22182		EPHB4	1.20453	ARIH1	0.732161	ARHGEF26	1.24192	COL1A2	1.22796	CRYL1	0.830911	COL1A2	1.43667		PCBD1	1.25243	GSTM3	1.62619	PHLDB2	1.5966	FLG2	0.777277	ERAP2	0.592136	CTNND1
CDA	0.765478	FGD4	0.765195	MRFAP1	1.31327	LCN1	0.713606	HECA	1.21372	PROCR	1.22035								VSNL1	1.37758	LTF	1.45001	ENTPD2	0.81154		EPS8	1.30258	ARIH2	0.714968	ARIH1	0.730927	COL2A1	0.830201	CSF1	0.73272	COL4A2	1.22499		PCDH1	1.3055	GTPBP8	1.47591	PLGRKT	1.25585	FLNC	0.82323	FAM102A	0.760876	CTSC
CDC42BPA	0.786363	FHOD1	0.706111	MT1E	1.3017	LCP1	0.784475	HFE	0.799979	PRR14	1.38697								WDR70	1.26827	MACROH2A1	1.24315	ERCC5	0.779777		ERI1	1.34888	ARL1	0.579655	ARIH2	0.773336	COL4A2	1.37783	CSTB	1.4089	COL5A2	0.827788		PGGHG	0.789841	HDDC2	0.83266	POGLUT3	0.82059	FMNL3	0.827081	FAM118B	0.791302	CUL5
CDC42EP1	1.48916	FKBP10	0.652086	MTERF3	1.25365	LETM2	0.811015	HIGD2A	0.827042	PTMS	0.665972								YIF1A	0.826202	MAFF	1.42698	ERCC8	1.43005		ERO1B	0.792802	ARL13B	1.59837	ARL1	0.660181	COL6A2	1.28014	CTBS	1.40633	COL6A2	1.21816		PHLDA2	1.77346	HKDC1	0.760366	PPP1R14A	1.63751	GBP2	0.672031	FASTKD1	1.31646	DCPS
CDC42SE2	1.25783	FLNC	1.28714	MTFR1	1.2013	LIMA1	0.775429	HSP90AA2P	0.634035	RAB3IP	0.79121								ZFP2	1.22337	MAL2	0.7924	ESRRA;ESRRB	1.3854		ERP29	1.21201	ARL15	0.741653	ARL14EP	1.25374	COTL1	0.766469	CTH	1.32274	COTL1	0.719583		PHLDB2	1.72051	HLA-B	1.25324	PRKACB	0.70585	GCH1	1.43618	FBXL8	0.810116	DDX58
CDK2AP1	1.32902	FMC1	0.798852	MYADM	0.812665	LIMK1	0.697517	HSP90AA5P	1.33845	RABIF	0.79734								ZFYVE19	1.22253	MALT1	1.22431	FAH	1.47359		F11R	0.789767	ARL2BP	1.37372	ARL2BP	1.38928	CP	0.755673	CTNNBIP1	1.54571	COX20	1.25658		PLEKHF1	1.2858	HLA-C	1.54875	PROCR	1.41382	GLRX	0.787563	FERMT1	1.40143	DEF6
CDK6	1.32973	FN3K	0.587665	NCOR1	1.26141	MAFF	0.775572	ICAM1	1.66059	RB1CC1	1.20907								ZNHIT3	1.43074	MAN1A1	0.819056	FAM92A	1.20239		F2	0.792638	ARL4C	1.44021	ARL6IP1	0.558915	CRIP2	0.819453	CTSC	0.819927	CPPED1	1.31261		PLGRKT	1.21232	HLA-H	1.398	PSMB9	0.790827	GNAQ	0.618652	FGFR1	0.625407	DENND2B
CDK8	1.2972	FSD1	1.33453	NIBAN1	0.817883	MAP2	0.830835	ITIH4	0.681901	RBM8A	0.826699								ZSCAN12	0.711959	MBNL1	1.20128	FASTKD3	1.26453		F2R	0.527362	ARL6IP1	0.54419	ARL6IP4	1.21602	CRTAP	1.29816	CUTC	1.22915	CRTAP	1.24897		PLPP1	1.39519	HPCAL1	1.23756	PTGES	1.54789	GSTM1	0.77568	FHL1	0.782574	DENND5A
CDS1	0.738498	FUT8	0.817864	NSD3	0.825515	MID1	0.823458	ITPKA	0.826928	RBPMS	0.826374										MDK	0.756336	FLVCR1	1.20147		FAH	0.775107	ARL6IP4	1.24631	ARL6IP6	2.39341	CSRP2	0.700181	DCBLD2	0.792143	CSTB	1.33827		PPP3CA	0.818412	HPDL	1.34624	PTK7	1.2485	GSTM3	0.729645	FLG2	0.78337	DNER
CEPT1	1.2483	GALNT12	0.737237	NTSR1	0.793096	MIF	0.738635	KATNAL2	0.709824	RECQL	0.824219										METTL17	0.769219	FOXC1	0.797027		FAM102A	0.813661	ARL6IP5	0.755961	ARL8B	0.678051	CSTB	1.22856	DDX50	1.20119	CTBS	1.24801		PRKACB	0.775447	HSD17B7	1.26505	PTX3	0.509964	GTDC1	0.829875	FMNL3	0.829492	DOCK11
CFAP45	1.36091	GCA	0.818167	NUFIP1	0.810752	MMAB	0.817052	KRR1	0.830182	RECQL4	1.27577										METTL21A	1.47529	FUT11	1.35335		FAM111B	1.23351	ARL6IP6	2.13509	ARMCX3	0.789366	CTBS	1.34951	DEF6	1.24011	CTH	1.25119		PRR11	0.782105	HSP90AA5P	0.821463	QPRT	0.519526	H1-0	0.822089	FOSL2	1.24672	DPYSL2
CFAP58	3.43252	GDE1	0.589392	OSTC	0.602611	MMGT1	1.25177	KRT80	0.80426	REXO4	0.691132										MFSD5	0.684885	GAL	1.20472		FAM114A1	1.21212	ARL8A	0.816996	ARPC2	0.816807	CTH	1.21223	DENND5B	1.22987	CUTC	1.31227		PSMB9	1.44898	HTRA1	1.46832	RAB27B	1.25171	H2AC21	0.803907	GBP2	0.708071	DPYSL4
CFAP70	0.550914	GGPS1	0.778535	PARP16	0.822602	MRFAP1	1.22391	LAMB3	0.811615	RHOG	0.803832										MICALL1	0.775734	GALNT12	1.26246		FAM168A	1.24068	ARL8B	0.718586	ARRB2	1.252	CTNNA2	0.824219	DEPTOR	0.701558	DCBLD2	0.659525		PTGFRN	1.27751	HYLS1	0.748686	RAB38	1.98857	HNMT	0.67452	GCH1	1.72864	DYNC2H1
CHCHD4	1.26605	GON7	1.28435	PEG10	1.53847	MSRA	0.826469	LCP1	0.685756	RMDN2	0.830201										MIF	2.00352	GALNT4	0.801829		FAM210B	1.34998	ARMC10	0.758647	ARSA	1.41536	CTNNBIP1	1.38524	DIAPH3	0.809611	DCD	0.744357		PTPRF	0.788655	IFI35	1.32009	RALB	1.27568	HPDL	0.735501	GLRX	0.763782	EGFL7
CHCHD7	1.33981	GPX1	0.785491	PIGR	1.2122	MT-ATP6	0.780534	LIMA1	0.790388	RNF139	1.21768										MOSPD2	1.26292	GALT	0.794159		FBRSL1	1.44136	ARMC7	1.21842	AS3MT	0.705426	CTSC	0.798612	DLG5	0.828841	DDX19B	1.21058		PTPRZ1	0.634269	IFIT1	1.29193	RAP2B	1.27792	HSD3B7	0.784475	GNAQ	0.795261	EI24
CHMP1A	0.634826	GPX4	0.831776	PIP4K2A	1.22496	MT-ATP8	1.25815	LIME1	0.681649	RPS26	0.736624										MT-ATP6	1.37981	GCA	1.43907		FBXO6	0.755847	ARMC8	0.773273	ASB3	0.583444	CUTC	1.29888	DNA2	1.21164	DDX21	1.21041		PTX3	0.662106	IFIT3	1.33963	RAPH1	0.811127	IBTK	1.28651	GPAT3	1.37313	ENDOG
CHP1	0.82666	GRTP1	0.725996	PLEKHA2	0.826298	MTFR1	1.20364	LIMK1	0.725828	RRM1	0.817354										MT-ND3	0.829722	GDE1	1.99317		FCGR1A;FCGR1B	0.606859	ARMCX3	0.817449	ASCC2	0.753824	DCBLD2	0.732906	DNASE2	1.38268	DDX50	1.2426		QPRT	0.584659	IRAK4	0.785473	RASSF3	0.813022	IFI30	1.28866	GSTM1	0.782195	EPB41L1
CHRAC1	1.20522	H2AC18;H2AC20	0.80653	PLEKHA6	1.63475	MYADM	0.784874	LTF	0.810134	S100A2	0.807854										MTMR12	1.2221	GDF15	0.815996		FCHSD1	0.82342	ARSA	1.2935	ASF1A	1.24692	DDR2	0.830278	DNER	1.51316	DEF6	1.25261		RAB27B	1.20983	ISG15	1.49914	RBM47	1.34726	IFI35	0.633683	GSTM3	0.691356	EPB41L2
CKMT1A	1.35921	H2AC21	0.802663	PROM1	0.744994	NAV3	0.746148	LYPLA1	1.20506	SAMD9	0.826164										MTRR	1.23876	GFPT2	0.793242		FDX1	1.36012	ASB3	0.763385	ASMTL	0.773175	DEF6	1.24651	DNMBP	1.21678	DENND5B	1.25151		RAB6B	1.20005	ITGA6	1.21816	RBMS2	1.21246	IFIT1	0.823915	HAPLN1	0.791101	EPHX1
CKS1B	1.22666	H2BC19P;H2BC20P	0.304455	PRR14	1.25038	NCOR1	1.22652	MAFF	0.812797	SARG	0.735535										MYADM	1.20042	GGT1;GGT3P	1.27321		FHL1	0.583404	ASB9	1.2149	ASNS	0.812327	DENND5B	1.31826	DOP1B	1.21108	DEPTOR	0.598809		RALYL	3.67718	ITGB4	1.79456	RHOF	1.2052	IFITM3	0.698275	HEATR1	1.22462	ERAP1
CKS2	1.26877	HDHD3	0.823306	PTMS	0.668809	NDUFA3	0.801218	MIF	0.575837	SBF1	1.78807										MYH2	1.52284	GINS2	1.32274		FKBP14	1.26713	ASMTL	0.781933	ASPH	0.651378	DEPTOR	0.607097	DPH6	1.25597	DERL1	0.783063		RASSF3	0.79948	KIAA0754	1.23839	RIPK4	1.27795	IFT46	0.829741	HKDC1	1.30544	ERCC6
CLCC1	0.761175	HFE	0.698049	RAB29	1.59985	NEMP1	0.830931	MMAB	0.7971	SEMA3A	0.539315										NAA40	1.25461	GOLPH3	1.39758		FLNA	0.820704	ASNS	0.725677	ATAT1	1.4422	DERPC	1.22575	DPY19L1	0.785201	DESI1	0.80819		RBMS1	0.739677	KIAA1522	1.21495	RPP25	0.772211	IGFBP6	1.36955	HMGCL	0.818053	FAM111B
CLEC16A	1.57225	HNRNPCL1;HNRNPCL3;HNRNPCL4	0.786435	RAB30	0.812421	NIBAN1	0.743704	MMGT1	1.35416	SENP8	0.766487										NADK2	1.20036	GOLT1B	1.26962		FLNB	0.691771	ATAT1	1.36678	ATE1	1.43721	DIPK2A	0.72608	DPYSL5	0.801459	DNAJA4	1.33833		RBMS2	0.715968	KIF21B	1.2631	RRAS2	0.735739	ITGA3	0.778859	HNMT	0.64112	FAM118B
CLEC3B	0.776702	HSPA6	0.679557	RABIF	0.718736	NT5E	0.833276	MOSPD2	0.766434	SERPINB5	0.832487										NCBP2	1.21638	GPATCH1	1.26421		FOXRED2	1.30203	ATE1	1.75429	ATG4B	0.677519	DLG5	0.827865	DSG2	0.812722	DNER	1.3477		RIPK4	1.20036	KLHL13	0.832372	RTN1	0.51306	ITGA6	1.21588	HPCAL1	1.28735	FAM120C
CLTCL1	0.454305	ICAM1	1.83452	RALGAPA2	0.757368	NTSR1	0.819453	MRC2	1.25475	SERPINB8	0.655848										NDUFA4	1.33533	GPR89A;GPR89B	1.22337		FSCN1	1.42893	ATG9A	1.30124	ATP11B	0.755219	DNASE2	1.22185	DYNLL2	1.53719	DOP1B	1.25142		RNF141	0.778049	KLHL18	0.802441	RUNX1	1.21954	ITPR3	1.37237	HSD3B7	0.61911	FAM126B
CMAS	0.833026	ISCA1	0.807089	RECQL4	1.23573	NUFIP1	0.818167	MRPS33	0.682373	SLC1A1	0.745149										NEDD4	1.26965	GTF2A1	1.7968		G6PC3	0.739899	ATN1	1.24731	ATP13A3	0.74924	DNER	1.34273	EFCAB3	1.39687	DPY19L1	0.767639		RPL22L1	0.831199	KLHL4	0.689569	S100A10	1.2647	JUN	1.20341	HTRA1	1.21627	FAM160A2
CMC4	1.30309	ITGB4	0.799184	RHOC	0.591083	OSTC	0.683999	MT-ATP6	0.747373	SLC25A6	0.80666										NFYC	1.21672	GXYLT1	1.42122		GAL	1.45649	ATOX1	0.758533	ATP1B1	0.825115	DPY19L1	0.800053	EGFL7	1.2103	DPYD	1.23639		RRAS2	0.780462	KLK6	1.97306	S100A2	1.50563	JUP	0.793389	IBTK	1.23254	FAM83G
CNIH4	1.33281	ITGB8	0.819964	RNF103	0.607378	PAM	1.21016	MT-ND1	1.26491	SLC27A1	0.833161										NGLY1	1.22924	H6PD	0.811165		GALNT10	0.763994	ATP11B	0.786844	ATP5F1A	0.815355	DPYD	1.24804	EMC10	1.34593	DPYSL5	0.773657		RRP8	0.829799	KRT15	1.43724	S100A3	1.22904	KLHL4	0.612494	IFI35	0.452221	FARP1
CNTNAP3B	0.712502	ITM2B	0.759243	RPL22	0.812966	PAN2	0.813642	MTERF3	1.22768	SLC2A14;SLC2A3	0.705165										NKIRAS1	1.39516	HACD2	1.40565		GBP2	0.544172	ATP5F1A	0.825649	ATP5F1D	0.76913	DTD2	0.690573	ENC1	0.705214	DSP	0.800755		RUNX1	1.26278	KRT19	0.793627	S100A4	1.51635	KLK6	2.8764	IFIT3	0.813398	FASTKD1
COA6	1.2511	ITPKA	0.824943	RPL22L1	0.759383	PARP16	0.812102	MTFR1	1.26722	SMPD1	0.67984										NPEPL1	0.802812	HAX1	0.667559		GCH1	0.556312	ATP5MD	0.693139	ATP5F1E	0.487193	DYNLL2	2.18288	EPB41	1.21064	DTD2	0.758577		RWDD3	0.715885	L1CAM	1.66205	S100A6	1.22751	KRT19	1.27191	IFITM3	0.555631	FAT1
COL13A1	0.665818	JTB	2.05333	RPS6KA3	0.812515	PBX2	0.821159	MYO3B	0.821956	SNRPF	0.774086										NSUN2	1.22306	HBA1	1.43051		GLRX	0.62284	ATP5MF	0.648472	ATP5MD	0.636309	EAPP	1.29849	EPHB2	1.34951	DTX3L	0.819491		S100A10	1.26301	LONRF2	0.738225	SBF2	0.814037	KRT80	1.41369	IGFBP6	1.439	FBXL8
COL6A2	0.828668	JUNB	0.664973	RPS6KA5	1.26907	PEG10	1.50087	NABP1	0.738515	SPRY4	0.825725										NUFIP1	1.87475	HECA	0.786054		GLT8D1	0.832968	ATP5MG	0.661074	ATP5MF	0.723317	EGFL7	1.35372	EPHB4	1.21327	DVL1;DVL1P1	1.26319		S100A3	1.22765	LRATD2	2.24705	SCRN1	0.819226	LAMA5	1.20983	IGLV3-12;IGLV3-21;IGLV3-9	1.24103	FDXR
COMMD4	0.823972	KHDRBS3	0.777438	RSAD1	1.32859	PHYHIP	1.21748	NAV3	0.821235	SQLE	1.22544										NUTM2B	1.26904	HELZ2	0.827635		GNG12	0.725124	ATP5PB	0.782014	ATP5MG	0.693227	EIF4EBP1	1.27925	EPN3	0.743841	DYM	0.789549		SBF2	0.800996	MALT1	0.706176	SDC1	1.22671	LHB	0.721965	INPP1	1.26316	FERMT1
COPZ1	0.751251	KLHL42	0.812027	S100A4	0.819321	PIMREG	1.23166	NDEL1	0.825344	SQOR	0.833064										OSMR	1.2324	HGH1	1.2238		GNPTG	1.24891	ATP6V0A2	0.762521	ATP5PB	0.790498	EIF4EBP2	1.47717	EPS8	1.47332	DYNLL2	1.64061		SCG2	0.769521	MAN2A1	1.21125	SEMA6B	1.70413	LHX1;LHX5	1.43893	INPP4B	0.74796	FGFR1
COQ3	1.21681	KLK6	0.79561	SAMD9	0.738601	PIP4K2A	1.23491	NDUFA3	0.669629	SUSD2	1.26965										OSTC	2.01941	HKDC1	1.22473		GPR108	0.767462	ATP6V1D	0.668879	ATP6V1D	0.76929	ELOF1	1.2096	ERAP1	0.831007	EEF1AKMT2	1.28616		SEMA3C	0.773568	MAP3K6	1.20531	SERPINA3	1.38271	LIPA	0.816977	IQCA1	1.57647	FHL1
CORO1A	0.778409	KRR1	0.802867	SARG	0.739574	PIP5K1C	0.832756	NDUFA4	0.805245	TACSTD2	0.566442										OTULIN	1.43731	HLA-H	0.827865		GPX1	1.22092	ATPAF2	0.679793	ATP6V1E1	1.23633	EMC10	1.43953	ERP29	1.21391	ELOF1	1.21965		SEMA6B	1.95518	MAPRE2	0.77733	SLC20A1	1.25661	MACROD1	0.791979	ITGA3	0.797469	FLG2
COTL1	0.792546	KRT13	0.607659	SBF1	1.99359	PNMT	1.46267	NEMP1	0.816505	TAOK3	0.811052										PBX2	1.25403	HMGA1	1.25742		GRAMD1B	0.669026	ATXN10	0.669312	ATP6V1F	1.54578	ENC1	0.760068	F2	0.736216	EMC10	1.33241		SEPTIN10	1.60811	MELTF	1.20614	SLC35F2	0.789512	MALT1	0.572296	ITGA6	1.24732	FLNA
COX16	0.5933	KRT6A	0.788364	SELENOH	0.814112	POLB	0.827807	NFYC	0.810996	TBC1D30	0.739642										PCBP3	1.39833	HMGN4	0.811352		GRAMD2B	0.684505	ATXN2	1.25275	ATXN10	0.755795	EPB41	1.21672	F2R	0.651814	EPHB2	1.41889		SERPINA3	1.26082	MINDY1	1.2353	SNCG	0.60599	MARCKS	0.676878	ITPR3	1.58843	FSCN1
COX17	1.2156	KRT9	0.574442	SELENON	0.676393	PPP1R9B	0.830528	NIBAN1	0.807779	TFPI	0.773121										PDCD6	1.21271	HMGN5	0.757928		GSN	1.3639	BABAM1	1.41567	ATXN2	1.21506	EPHB2	1.32293	FAM102A	0.762055	EPHB4	1.23299		SERPINB8	1.4384	MREG	1.28738	SPA17	0.692667	MFSD14B	0.8022	JUN	1.30206	FZD8
COX6A1	1.2954	LAMB2	0.716944	SEMA3A	0.558373	PROCR	1.23773	NSD1	0.764135	TGFB1	1.21237										PDE6D	1.39539	HSD17B8	0.821766		GUSB	1.35751	BAD	0.616099	ATXN3	1.43346	EPHB4	1.25321	FAM114A1	1.23665	EPS8	1.47444		SERPINE1	0.806903	MT1B	1.22388	SPARC	0.6529	MOV10	0.812928	JUP	0.761316	GAS1
COX7A2	0.826489	LAMC2	0.81368	SERPINB1	0.806046	PROM1	0.813417	NTAQ1	1.21302	TK2	0.523067										PDSS1	1.23299	HSP90AA2P	1.71257		H2AC21	0.756599	BAG1	0.580251	ATXN7L3B	0.788965	EPS8	1.6341	FAM117B	1.31713	ERG28	0.706731		SFN	1.25698	MT1F	0.618995	SPINT2	1.20467	MRC2	0.829185	KCNN4	1.32097	GBP2
CRABP2	0.750973	LCP1	0.652945	SERPINB2	0.755324	PRSS3	0.806493	NUFIP1	0.798704	TMA7	0.811371										PFDN2	1.20039	HSP90AA4P	1.22143		HDDC2	0.738038	BAG4	1.24233	AURKB	1.25104	ERI1	1.20305	FBLIM1	0.811877	EXOC6	1.20637		SIDT2	0.760437	MT1G	0.504013	SPTBN2	1.20125	MSI1	1.26324	KLHL4	0.67031	GCH1
CRAT	1.52098	LIMK1	0.772586	SERPINB8	0.532345	PTMS	0.714827	ODF2	1.2295	TMEM200A	0.774623										PFDN6	1.20039	HYAL2	0.792747		HGF	0.820381	BAIAP2	1.30648	BABAM1	1.37389	ERO1B	0.830278	FBRSL1	1.20642	F2	0.728062		SLC35F2	0.764383	MT2A	1.26886	SSBP2	0.818791	MSRB3	0.760437	KLK6	3.11493	GLRX
CRBN	0.73797	LPCAT3	0.79607	SLC25A44	1.31519	RAB31	1.28601	ONECUT1	0.585389	TMEM41B	0.800385										PFKFB4	1.24295	IBA57	1.25832		HIGD2A	0.830067	BAK1	0.669289	BAD	0.703863	EXOC6	1.26103	FBXO2	0.812121	F2R	0.778517		SMPD1	0.803944	MYH16	1.26278	ST3GAL5	0.649634	MT1A	1.24117	KRT16	1.2353	GNAQ
CRTAP	0.795831	MACC1	0.812985	SLC27A1	0.780768	RABIF	0.761703	OSTC	0.457085	TNIK	0.831603										PGPEP1	0.753424	ICMT	1.21173		HKDC1	0.707957	BAZ2A	1.27541	BAG1	0.672979	F2R	0.675955	FGF2	0.831353	FAH	0.708202		SNCG	0.71769	NES	0.811352	SWAP70	0.806884	MT1F	0.78196	KRT19	1.3133	GPAT3
CRYBG1	0.826737	MACROH2A1	0.825	SLC2A1	0.818753	RBM8A	0.745993	PARP16	0.793407	TNS4	0.824448										PIP4P2	0.780336	ID3	0.794306		HLA-H	0.79121	BCL2L1	0.775931	BAK1	0.736045	FAH	0.813248	FHL1	0.597413	FAM102A	0.672078		SOWAHC	1.31136	NFIA	0.676299	TAGLN	0.770892	MT1G	0.728819	KRT80	1.53085	GPX1
CTC1	1.25223	MAD2L1BP	0.766753	SLC2A14;SLC2A3	0.682358	RECQL	0.820533	PBX2	0.708677	TPD52L1	0.74879										PLK1	1.27916	IDUA	0.763041		HNMT	0.671845	BCL2L13	0.764904	BAX	1.21751	FAM114A1	1.24917	FHOD1	1.22567	FAM114A1	1.20483		SPA17	0.828956	NFKB2	1.23012	TBX2	1.24983	MVP	0.585619	LARP6	1.21996	GSN
CTH	0.791466	MALL	0.822868	SPDL1	1.21156	RECQL4	1.21509	PCBP3	0.801403	TRMT11	0.816731										PNKD	0.764277	IFIH1	0.784965		HNRNPCL1;HNRNPCL3;HNRNPCL4	1.37656	BCL3	0.818516	BAZ2A	1.23299	FAM117B	1.26778	FKBP14	1.27103	FAM199X	0.788473		SPARC	0.558566	NMES1	1.78778	TFPI	0.799018	MYBPH	1.33478	LDAH	1.23431	HAPLN1
CUL7	0.723116	MAP1LC3B;MAP1LC3B2	0.80057	SQLE	1.29762	RHOC	0.472068	PEG10	1.45206	TUBA8	1.8677										PNMT	0.754486	IFIT1	0.668887		HOXB9	1.2975	BDH2	1.50944	BCAP29	1.34867	FAM136A	1.20888	FLNA	0.817316	FBXO2	0.781707		SSH3	0.808732	NMI	1.27565	TGFB1	0.822659	MYO1E	0.782141	LDHD	0.830412	HDDC2
CYBRD1	0.794636	MAP2	0.781527	SQOR	0.790187	RIDA	1.20687	PER1	1.20277	UBE2D3	0.585253										POLR2L	1.31506	IFIT3	0.778949		HSD3B7	1.40344	BECN1	0.777205	BCL2L13	0.693547	FAM210B	0.808807	FLNB	0.635222	FDXR	1.22267		ST3GAL5	0.672062	NPHP4	0.832795	TGFB2	0.777025	NCOA7	0.805003	LHX1;LHX5	1.71602	HKDC1
CYC1	1.36257	MAPK12	1.22453	SRPRA	0.792418	RNF41	0.776971	PGAP4	0.684126	UFM1	0.746406										POLR3G	1.24192	IFT22	1.30008		HSPA2	1.50733	BICRA	1.62173	BCL7B	1.51887	FBRSL1	1.2314	FMNL2	0.785382	FGF2	0.805617		SYNM	0.808807	NRP2	0.67399	TGM2	0.594562	NEK7	1.33139	LIPA	0.757631	HMBS
CYCS	1.26719	MAPK15	0.746131	SSH1	0.826069	RPL13A	0.778337	PHYHIP	1.3458	UNC93B1	1.2067										PPP3CC	1.29795	IGF2	1.65875		HSPA4L	1.2174	BIRC2	0.753955	BCL9L	1.25246	FBXO2	0.752884	FRA10AC1	1.21512	FHL1	0.725996		SYT1	1.33441	NT5E	1.33145	THEM4	1.24666	NFIA	0.751737	MACROD1	0.772318	HMGA1
CYP24A1	0.759576	MAPKAPK3	1.22845	STING1	0.798317	RPL22L1	0.767994	PIP4K2A	1.202	UXT	0.590646										PRAME	1.68397	IP6K1	0.794251		HTRA1	1.39217	BLVRA	0.802005	BICRA	1.43114	FDXR	1.22247	FSCN1	1.39807	FITM2	0.816146		SYTL2	0.645579	OPTN	1.24444	TMEM40	1.32391	NLRP1	0.740566	MAGEF1	1.21372	HNMT
CYP4F11	0.649184	MAPKAPK5	0.369727	STN1	0.810884	RPS6KA5	1.25078	PIP4P2	1.36677	VCAN	0.766469										PRR14	0.681523	IRF9	0.546705		IFIT1	1.52281	BNIP1	1.20763	BIRC6	0.82542	FHL1	0.742159	FSIP2	1.57567	FKBP14	1.22677		TAP1	1.20784	OSBPL3	1.33889	TNFSF18	0.585605	NLRX1	0.779435	MALT1	0.520667	HPCAL1
DAB2	0.786472	MCAM	1.22845	SUSD2	1.25316	RUNX1	0.604648	PLD6	1.21363	VKORC1L1	0.823553										PSMB9	0.763853	ISCA2	1.25716		IFIT2	1.50375	BOLA3	0.745071	BLOC1S2	1.28857	FLNB	0.676252	FZD7	0.807481	FLNA	0.821576		TGFB2	0.771961	PALM	1.2089	TOX2	1.36765	NMES1	0.763747	MAPKAPK5	1.21751	HSD3B7
DCAF10	0.768988	METAP1D	1.57004	SYK	0.766133	SAMD9	0.740292	PNISR	0.806642	VSNL1	0.766257										PTMS	1.4674	ISG15	0.808508		IFIT3	1.30843	BORCS6	1.30637	BLOC1S6	1.2349	FMNL2	0.791174	GAL	1.37015	FLNB	0.632016		TGM2	0.829894	PARP14	1.24163	TP63	1.24703	NMI	0.614833	01,03,2002	1.23186	HSPA1A;HSPA1B
DCAF4L1	1.70157	MGST2	0.818583	SYNE2	0.79699	SARG	0.730725	PNMT	1.303	ZDHHC21	0.769486										PUS7L	1.27171	ITIH4	1.4252		IGF2	0.729999	BRAF	1.39676	BLVRA	0.785672	FN3KRP	1.22603	GALNS	1.25937	FMC1	0.826794		TLE2	0.703977	PARP9	1.26868	TPD52L1	0.37579	NNT	0.793572	MICAL1	0.829377	IBTK
DCLK1	0.591657	MID1	0.708906	TANGO6	1.21262	SDCCAG8	0.66044	POLB	0.715769	ZNF511	1.2553										RABIF	2.26326	JPT2	1.29337		IGFBP6	1.38201	BRF1	1.50483	BMS1	1.21453	FSCN1	1.32869	GALNT7	0.802608	FMNL2	0.747269		TM7SF2	0.830221	PBXIP1	1.21262	TSPAN1	1.58733	NOVA2	0.787599	MLKL	1.25408	ICAM5
DCTN3	0.809648	MIER2	0.792454	TAOK3	0.790699	SELENOH	0.789822	PPP1R9B	0.814												RBIS	0.803313	KAT5	1.51187		IGSF8	1.26813	BRIX1	0.665457	BNIP1	1.35094	GAMT	1.20125	GATA1;GATA2	0.813906	FOXJ3	1.25203		TMEM126B	0.810415	PCDH1	3.20665	TSPAN15	1.31567	NQO2	1.24258	MOB2	0.778859	IDH1
DDR1	0.803758	MIF	0.742176	TBC1D30	0.809143	SELENON	0.759015	PRAG1	0.829339												RBM23	1.26628	KATNA1	1.39439		IQGAP2	0.537151	BTD	1.21824	BRIX1	0.696325	GBP2	0.645863	GBP2	0.630907	FSCN1	1.3674		TNFSF18	0.827253	PCNX4	1.24729	ZDHHC13	0.824543	NR2F1	0.500671	MOV10	0.78871	IFI35
DGUOK	1.65669	MOB3A	0.611461	TEKT5	0.518998	SEMA3A	0.540512	PRAME	0.808545												RBM8A	1.24157	KCTD18	0.790461		ISOC1	0.704123	BUD23	1.22359	BTN2A1	1.24034	GCH1	0.760806	GLA	1.25585	FSIP2	1.69874		TNFSF4	1.72664	PDCD4	1.2375	ZNF22	0.81124	NRP2	1.48216	MRC2	0.803313	IFIT1
DHRS4	0.796438	MPC2	1.22887	TMEM126B	1.37681	SERPINB8	0.585767	PROCR	1.25191												RBPMS2	1.27848	KDM1B	0.800219		ITGA2	0.440058	BVES-AS1	0.590838	BUB1	0.798077	GDAP1	0.824924	GLIPR2	0.732804	FSTL1	0.781743		TOGARAM1	0.819586	PDE3B	0.810022			NRROS	1.20428	MSI1	1.23405	IFITM3
DNAJC19	0.760859	MRFAP1	1.21568	TMEM263	0.807873	SERPINE1	0.817789	PRR14	1.3561												RCCD1	1.26625	KEAP1	1.20902		ITGB4	2.20015	C15orf40	1.21543	BUD23	1.22267	GLB1L2	1.21033	GLRX	0.479798	FZD7	0.683352		TPD52L1	0.523756	PDE5A	0.704302			NT5E	1.21453	MSRB3	0.685201	IFRD1
DNAL1	0.816826	MRM2	1.28138	TNFRSF10A	1.25858	SERPINF1	0.80806	PTMS	0.64655												RHOC	3.19681	KIF2C	1.29277		ITIH2	0.797303	C17orf75	0.798833	BVES-AS1	0.61911	GLIPR2	0.668485	GLT8D1	0.781978	GAL	1.37009		TRAF6	0.818053	PGGHG	0.787072			NTAN1	0.818337	MT1F	0.758892	IGF2
DOP1B	0.801366	MRPL43	0.780516	TNIK	0.786544	SHKBP1	0.75569	RAB30	0.710957												RINL	0.771034	KLK6	1.57968		ITIH3	0.742931	C17orf80	1.24986	C11orf98	1.22603	GLRX	0.516342	GM2A	1.22035	GALNT7	0.728247		TRIML2	0.805859	PHLDA2	1.77764			OCLN	0.814658	MUS81	0.827731	IGFBP6
DPYSL2	0.781815	MRPS33	0.60335	TRAV9-1;TRAV9-2	0.795059	SLC19A2	0.74976	RABIF	0.694301												RPP38	1.20419	KPNA2	1.20394		ITIH4	0.778247	C1orf122	1.27651	C12orf45	1.21148	GLT8D1	0.758226	GNAI1	0.773693	GBP2	0.602709		TSPAN15	1.28114	PIK3C2B	1.2468			OPTN	0.787435	MVP	0.540225	IGLV3-12;IGLV3-21;IGLV3-9
DUS1L	1.2295	MRPS7	0.832795	TUBA8	1.41546	SLC2A14;SLC2A3	0.779687	RAD1	0.815374												RPS16	1.20614	KRT13	0.792217		ITPRIP	1.37284	C2orf49	0.682066	C15orf40	2.17221	GMNN	1.20539	GPAT3	1.22819	GCH1	0.624396		TTC8	0.797321	PIK3R1	1.4407			OSTF1	0.679714	MYBPH	1.32452	INPP1
DUSP4	0.80207	MT-ATP6	0.775841	TUT4	0.810509	SLC35B2	0.823153	RASSF3	0.700197												RPS19BP1	1.32204	KRT16	1.21215		IVNS1ABP	0.687072	C2orf69	0.768012	C1GALT1	1.20211	GPN3	1.22148	GPBP1L1	1.20921	GLIPR2	0.644953		UBALD2	1.20865	PKP2	1.33348			PACS1	0.829377	MYO1E	0.803424	INPP4B
DYM	0.827157	MT1F	0.768438	TXN2	1.20397	SLC7A11	0.821102	RB1CC1	1.22425												S100A14	0.811371	KRT7	1.2205		JMJD1C	1.25867	C4orf46	1.33695	C1QBP	0.756511	GPSM2	1.23302	GPX1	1.89465	GLRX	0.501945		VAMP8	1.70637	PLAU	1.31643			PARP14	0.79037	NADSYN1	0.825286	INSR
DYNLL1	1.20773	MTFR1	1.28973	TXNRD3	1.20508	SMIM11A	0.821178	RBM42	0.819358												SAMD9	0.807891	KRT9	1.69972		JUN	1.22728	C7orf26	0.619417	C1QTNF3	0.725342	GPX1	1.45505	GPX4	1.24143	GLRX3	1.21484		WLS	0.714976	PLEKHM2	1.24885			PDE5A	1.35657	NAT1	0.783371	IPO7
DYNLL2	1.52024	MTHFR	0.82563	UBE2D3	0.564795	SMPDL3B	0.828515	RBM8A	0.817694												SEC31A	1.20637	LAMTOR3	1.21083		KANK4	1.20455	CALB2	2.42021	C1orf122	1.27174	GPX4	1.30613	GRAMD1B	0.784657	GLT8D1	0.816524		YIPF4	1.54706	PLGRKT	1.24289			PDLIM1	1.9077	NAV1	1.20623	IQCA1
EAF1	1.54921	MTIF3	0.826069	UBQLN2	0.665895	SMUG1	0.7472	RBPMS	0.778877												SECISBP2L	1.24626	LETM2	1.23762		KLHL4	0.61391	CALCOCO2	0.770313	C1orf50	0.8246	GRAMD1B	0.748271	GSTM1	1.47717	GPX1	1.26652				PLPP1	1.65454			PGGHG	0.69382	NCEH1	1.20194	ISYNA1
EBP	0.71293	MYADM	0.777708	UFM1	0.73528	SNRPG;SNRPGP15	0.829492	RBPMS2	0.747753												SELENON	1.65004	LIMK1	1.20843		KRT19	0.730235	CALM1;CALM2;CALM3	0.481831	C2orf49	0.796125	GRAMD2B	0.829569	GSTM3	1.48586	GPX4	1.27115				PLS3	1.24934			PHLDA2	1.24424	NEDD4L	0.816505	ITPR2
ECSIT	1.31798	MYO3B	0.771355	UXT	0.709316	SPDL1	1.21971	RCBTB1	1.31312												SKA2	1.56714	LPCAT1	1.26193		KRT80	0.813924	CALR	0.711343	C2orf69	0.659403	GSTM1	2.07738	GUSB	1.3229	GRAMD1B	0.74477				PLXND1	1.21178			PHLDB2	1.51194	NEK7	1.23893	ITPR3
EEF1AKMT1	1.22193	MYSM1	1.33182	VCAN	0.83024	SQLE	1.30465	RCCD1	0.795941												SKA3	1.20128	LRR1	1.2698		LACTB2	1.21176	CALU	0.795068	C3	0.694686	GSTM3	2.01629	HDDC2	0.809386	GSTM1	2.35648				PRR11	0.807649			PLAUR	1.2571	NES	1.21013	ITPRID2
EFCAB14	1.23585	NAA16	0.825668	VMP1	1.20105	SRPRA	0.793701	RECQL	0.806772												SKP2	1.39249	LSM12	1.29867		LDHA	0.735994	CAMK2D	0.761421	C4orf46	1.36819	GUSB	1.32097	HIGD2A	0.827195	GSTM3	2.8313				PRXL2A	1.28568			PLGRKT	1.36468	NFIA	0.746355	JAG1
EFNB1	1.2199	NABP2	0.832007	VSNL1	0.745751	SRSF3	0.77681	RECQL4	1.32942												SLC25A21	0.797579	LTBP4	0.799757		LGALS3BP	1.31744	CAND1	0.680052	C5orf22	1.31385	H1-6	1.52764	HKDC1	0.787235	GUSB	1.34344				PSMB10	1.28349			PLPP1	0.787872	NLRX1	0.781563	JUN
EHD3	1.33161	NAV3	0.76172	ZDHHC20	0.48083	SUGCT	1.62079	RHOC	0.323746												SLC2A6	0.722565	LTF	1.57207		LPGAT1	0.810696	CANT1	1.31385	C7orf26	0.686771	H2AC21	0.810097	HLA-A	0.796309	H1-6	1.56472				PSMB8	1.4466			PLS3	0.65302	NME3	0.832026	KDELR2
EIF2B1	1.26813	NDUFA3	0.830048	ZDHHC21	0.756092	SUSD2	1.33013	RLF	1.20818												SLC35A4	0.830681	MAD2L1BP	1.25359		LPXN	1.38908	CANX	0.736318	CALB2	2.18197	H2BC3	0.810397	HLA-B	0.711515	H2BC11;H2BC21	0.831046				PSMB9	1.59722			PNPO	0.799738	NMES1	0.831737	KLHL13
EIF6	0.793994	NDUFA4	0.725728			SYK	0.75576	RNF139	1.32516												SLC39A3	0.664512	MAL2	0.802793		LYN	0.747995	CAPN2	0.719417	CALM1;CALM2;CALM3	0.544775	HDDC2	0.794838	HLA-C	0.690238	HASPIN	1.20865				PTGES	1.20857			POGLUT3	0.805822	NMI	0.581533	KLHL22
ELOA	1.3337	NEK3	0.675549			TAOK3	0.790553	RNF149	0.831065												SLFN5	0.789129	MALT1	1.30882		MACROD1	1.59929	CAPRIN1	0.793077	CALR	0.731705	HDHD2	0.786199	HNMT	0.770785	HBB	0.816486				PTX3	0.597095			PPP1R14A	1.72293	NNT	0.77559	KLHL4
ELOF1	1.28411	NIBAN1	0.754591			TBC1D30	0.827788	RNF170	0.832391												SMAP	0.824829	MAP1LC3B;MAP1LC3B2	1.21934		MAPK9	0.830393	CAPZA1	0.674645	CAMLG	1.49723	HELLS	1.26237	HPCAL4	0.798501	HDDC2	0.711039				PYGL	0.805692			PPP2R2B	0.817656	NOVA2	0.696615	KLHL5
EMC7	0.721915	NMI	0.777313			TFPI	0.744839	RNF181	0.607603												SMARCA2	0.83143	MAP2K5	0.731231		MAPRE2	0.658612	CARD16	0.661051	CAND1	0.700618	HKDC1	0.5289	HPDL	1.45223	HELLS	1.21773				QPRT	0.643212			PPP3CA	0.765531	NQO2	1.21414	KLK6
EME2	1.30806	NOP2	0.81124			TIMM17B	1.51131	RPL13	0.817128												SMUG1	1.31003	MAPK13	1.35332		MARCKSL1	0.82796	CARD19	0.775133	CANX	0.772247	HLA-B	0.801903	HSD17B7	1.20405	HENMT1	1.24235				RAB17	1.22742			PRKACB	0.785582	NR2F1	0.455998	KRT16
ENC1	0.821842	NSD1	0.796346			TK2	0.509504	RPL22	0.830988												SNAPC3	1.25226	MAPK15	1.58744		ME1	0.676737	CARHSP1	0.630492	CAPG	1.21768	HLA-C	0.775895	HSD3B7	1.4568	HGF	0.75021				RAB27B	1.58432			PROCR	1.39949	NRP2	1.94464	KRT19
EPC2	1.34798	NTAN1	0.741131			TMA7	0.830412	RPL22L1	0.694558												SNAPC4	1.50365	MAPKAPK5	1.47216		MED8	1.20019	CARS1	0.823296	CAPN1	0.816976	HMOX1	0.830969	HSPA4L	1.39117	HKDC1	0.531239				RAB6C;RAB6D	1.21501			PSMB8	0.728988	NT5E	1.55948	KRT80
EPHX1	0.777259	NTSR1	0.811877			TMBIM6	0.823934	RPL36A	0.6555												SNRPG;SNRPGP15	1.73953	MARCKS	1.4771		MGMT	1.21785	CASP6	0.814423	CAPN2	0.706323	HNMT	0.781563	HYI	0.801977	HLA-A	0.799701				RALGPS2	0.681538			PTDSS2	0.776272	OCLN	0.816071	L3HYPDH
ERCC5	1.22403	NUTM2B	0.58912			TMEM200A	0.798262	RPS19BP1	0.801385												SPPL2A	1.32375	MCAM	1.2647		MGST1	0.772461	CASP8AP2	1.27419	CAPRIN1	0.818885	HPCAL4	0.686929	IFI16	0.751824	HLA-B	0.746993				RAP2B	1.31862			PTGES	1.48669	OLFM2	0.803535	LARP6
EREG	1.38738	OSTC	0.494017			TMEM263	0.831065	RPS26	0.723952												SPRYD3	1.20464	MDK	0.680468		MICAL1	0.819112	CAST	0.825162	CAPZA1	0.661983	HPDL	1.75995	IFI35	0.833045	HLA-C	0.686025				RAPH1	0.812327			PTK7	1.2928	OPTN	0.820552	LDLRAP1
ERF	1.34898	PAM	1.3064			TPM1	0.611221	RUNX1	0.796695												SQSTM1	0.754556	MED13L	1.40682		MITF	0.679463	CASTOR2	0.699615	CAPZA2	0.722081	HPS5	0.822184	IFT57	0.789476	HLA-H	0.679871				RASAL2	0.791046			PTPRZ1	0.654985	OSTF1	0.666357	LHB
ERI3	0.821178	PAN2	0.795996			TUBA8	1.79805	S100A4	0.7858												SS18	0.82932	MEGF8	0.776846		MLH1	1.21903	CAVIN2	0.772925	CARD16	0.738669	HSD17B7	1.26467	IGF2	0.812421	HMOX1	0.780011				RBMS1	0.785618			QPRT	0.497982	PAFAH1B2	0.821975	LHX1;LHX5
ERO1B	0.83291	PARP16	0.752502			TXNL4A	0.790918	SAMD9	0.798446												STK25	1.20042	MESD	1.23871		MMP15	1.59634	CBS;CBSL	1.22766	CARHSP1	0.684679	HSD3B7	1.26444	IGFBP6	1.32492	HNMT	0.770696				RIPK4	1.22935			RAB38	1.7978	PALM	0.832372	LIPA
ERVMER34-1	1.47325	PCGF5	1.24928			UBE2D3	0.51483	SARG	0.697388												SUB1	1.26678	METTL17	0.766487		MOSPD2	0.820931	CBWD2	0.709209	CARM1	0.823686	HSP90AA4P	1.36349	IKBIP	1.30447	HPCAL4	0.635677				ROR1	0.780841			RAB3A	1.24637	PARP14	0.802904	LONRF2
ESPN	0.785854	PEG10	1.55923			UBQLN2	0.784204	SBF1	1.66906												SYNE3	1.21204	METTL7A	0.828209		MPV17L2	0.78337	CCDC117	1.30405	CARMIL1	0.770304	HSPA4L	1.42198	INPP4B	1.42398	HPDL	2.161				RPL22L1	0.584713			RALB	1.21251	PARVB	1.30381	LPIN1
EXOC6	0.763941	PGM2	0.832295			UFM1	0.741593	SELENOH	0.762636												SYTL3	1.42906	METTL7B	0.816109		MPZL1	0.791448	CCDC126	1.29675	CARS1	0.80834	HYI	0.831622	IQGAP2	0.727961	HSD17B7	1.28666				RRAS2	0.816354			RAP2B	1.2535	PC	0.818715	LYSMD1
EXTL3	0.658353	PHYHIP	1.3724			UHMK1	0.823306	SELENON	0.608164												TFAP2A	0.779291	MIF	1.90488		MREG	1.49606	CCDC127	0.759532	CASP8AP2	1.44831	IFI16	0.620241	IRX4	1.2844	HSD17B8	0.831622				RTL1	1.21675			RAPH1	0.833026	PCBD1	1.227	MACROD1
F3	0.752728	PLA2G15	1.28533			UQCR10	1.21847	SEMA3A	0.580325												TFDP3	1.20742	MKNK1	1.60207		MRM2	1.3005	CCDC25	1.25188	CASTOR2	0.738959	IFT57	0.797469	ITGB4	2.53731	HSPA4L	1.40981				RUNX1	1.36582			RASSF3	0.728752	PDE3B	0.832372	MALT1
FAAP24	0.625768	PLCH1	0.705247			UXT	0.612168	SERPINB5	0.803294												TFPI	1.37243	MLPH	1.20536		MSRB3	0.64409	CCDC43	1.36549	CAV1	0.705361	IFT80	0.779993	ITIH2	0.823401	HSPB11	0.780877				S100A10	1.23453			RBKS	1.36952	PDE5A	1.5405	MAP1LC3B;MAP1LC3B2
FABP5	1.25553	PLEKHA2	0.798409			VCAN	0.688741	SERPINB8	0.614336												TGM2	1.25774	MRPL12	1.22827		MT1A	1.42352	CCDC6	1.3543	CBX1	0.739984	IGF2	0.737543	ITIH4	0.829051	HYI	0.765496				S100A11	1.30071			RBM47	1.43137	PDLIM1	2.81916	MECR
FADS1	0.497338	PLEKHA3	0.752189			VSNL1	0.791576	SHKBP1	0.732787												THBS1	1.2156	MRPL55	0.751025		MT1F	1.23029	CCDC9	1.64581	CCDC102A	1.22236	IGFBP6	1.20405	ITPRIP	1.25102	ICMT	1.41248				S100A2	1.29549			REXO2	0.820173	PGGHG	0.664696	MEI1
FAM110A	0.81214	PLEKHA6	1.49268			ZDHHC21	0.751702	SIX4	0.819302												THOC3	1.24103	MRPS14	0.753633		MTLN	1.36781	CCDC90B	0.730261	CCDC124	1.23556	IKBIP	1.27822	IVNS1ABP	0.795463	IFI16	0.533268				S100A3	1.32936			RHOG	0.82689	PHLDB2	1.64806	MEST
FAM114A1	0.824676	PLIN2	1.23685					SLC25A22	0.82152												TMA7	1.85609	MRPS17	0.82095		MTRF1	0.830566	CCDC91	1.33108	CCDC127	0.802033	INPP4B	1.24741	JAG1	0.7103	IFNAR1	1.23885				S100A4	1.59372			RIC8A	0.824124	PLS3	0.566507	MGST2
FAM122B	1.36185	PMM1	1.22391					SLC2A14;SLC2A3	0.6464												TMEM123	1.57037	MRPS33	1.32332		MTX3	0.803758	CCND1	0.792592	CCDC137	1.32534	IQGAP2	0.716381	KIF20A	0.789384	IFT140	0.829971				S100A6	1.24206			RIPK4	1.56046	PLSCR1	0.742982	MICAL1
FAM83F	1.26371	POLR2K	1.25284					SLC2A6	1.36636												TMEM256	0.76165	MRPS35	0.828707		MYO1B	0.807798	CCS	1.29964	CCDC174	1.74448	IRX4	1.23499	KLHL12	0.738191	IFT57	0.832353				SCG2	0.830259			RNF141	0.82188	PNKD	1.25603	MLKL
FAM8A1	1.35385	PON1	0.678914					SLC35A1	0.820173												TMEM65	1.2312	MT-ATP6	1.5959		NAGLU	1.26459	CCT4	0.802227	CCDC25	1.33895	ISOC1	0.821538	KLHL4	0.57025	IGF2	0.713458				SDC1	1.27421			RNF214	0.8204	PODXL	1.42678	MLPH
FAM98A	1.21852	PPHLN1	0.823686					SLC35B2	0.808993												TMEM87A	0.81094	MT1E	0.729578		NAMPT	0.693596	CCT6B	1.67039	CCDC32	1.23191	ITGB4	2.39037	KLK6	2.78865	IKBIP	1.29298				SEMA6B	1.66517			RNH1	0.832699	POGLUT3	0.790425	MOB2
FANCB	1.20876	PPIE	0.833064					SLC7A6	1.65604												TNIK	1.22674	MTIF3	0.71572		NAV1	1.46101	CD151	0.491779	CCDC50	1.33552	ITIH4	0.830144	KRT1	1.29669	INPP4B	1.21375				SEPTIN10	1.49997			ROBO1	0.649034	PPP1R14A	1.58876	MOV10
FANCL	0.603852	PPP3CC	0.708235					SMPD1	0.764966												TOM1L1	1.23839	MTMR12	1.20874		NBEA	0.793114	CD320	1.46781	CCDC6	1.30227	IVNS1ABP	0.82481	KRT15	0.756092	IREB2	0.821785				SEPTIN3	1.22691			RPP25	0.704595	PPP3CA	0.680437	MPDU1
FBXL8	0.682689	PRAG1	0.832584					SMPDL3B	0.804185												TPM1	1.38191	MTRR	1.2582		NCOA7	0.788838	CD46	0.57671	CCDC9	1.52742	JAG1	0.82645	KRT17	0.48867	IRX4	1.3426				SERPINA7	0.801366			RPS6KA6	0.724438	PPP3CB	0.833064	MRC2
FBXW5	1.2103	PRAME	0.764489					SNRPG;SNRPGP15	0.676377												TSPY26P	1.20525	MYADM	1.22555		NCR3LG1	1.23345	CD47	0.614869	CCNDBP1	1.30707	KLHL5	0.822146	KRT19	0.749257	ISYNA1	1.21709				SERPINB8	1.21122			RRAS2	0.705589	PRAG1	1.28497	MRPS14
FDX1	1.23485	PROM1	0.723651					SQOR	0.826584												TTK	1.21164	NAA40	1.35091		NECTIN3	0.807089	CD55	1.3059	CCS	1.30589	KLK6	2.422	LACTB2	1.27902	ITGA2	0.716166				SERPINE1	0.690733			RRM1	0.832141	PRKACB	0.810284	MSRB3
FEM1C	1.22329	PRR11	1.25194					SRPRA	0.788109												TTPAL	1.35896	NADK2	1.24672		NHSL1	1.40344	CD59	0.769477	CD151	0.552929	KRT15	0.8293	LDHA	0.78933	ITGA6	0.800996				SFN	1.25527			RTL1	0.786072	PRNP	1.24315	MT1F
FGFRL1	0.647447	PRR14	1.3599					SRSF3	0.80558												TUBA8	0.455472	NAP1L5	1.25345		NOCT	1.21075	CD81	0.793976	CD2BP2	1.20019	KRT19	0.78851	LDHAL6B	0.771408	ITGB4	2.28585				SH3BP4	0.811015			RTN1	0.6753	PROCR	1.44653	MT1G
FHOD1	0.521642	PRR5	1.24166					SRSF7	0.830201												TUBD1	1.30794	NBEAL1	1.20581		NQO2	0.820438	CDC16	0.738447	CD320	1.43058	LACTB2	1.24951	LGALSL	0.807723	ITIH2	0.790041				SLC16A3	1.34555			S100A10	1.4205	PRRX2	1.28191	MVP
FKBP10	0.528656	PSMB7	0.806213					SSNA1	0.809555												TUSC2	1.23001	NCBP2	1.32427		NR3C1	0.720382	CDC23	0.822526	CD46	0.65192	LAMB1	1.30544	LGMN	1.28595	ITIH3	0.735213				SLC22A18	1.28711			S100A3	1.29741	PSMB8	0.730202	MYBPH
FKBP1A	1.20715	PSMG3	1.20547					STAT6	0.827023												UBE2R2	1.31731	NDUFA4	1.4287		NT5E	1.43535	CDC27	0.687477	CD47	0.695907	LAMTOR2	0.825305	LIPA	1.32804	ITIH4	0.785019				SLC25A24	1.66417			S100A4	1.39658	PSME1	0.822564	MYO1E
FLNC	1.25203	PTMS	0.637442					SYK	0.769628												UFM1	1.68245	NEDD4	1.31902		NUDT11	0.551832	CDC42EP2	1.21236	CD55	1.33348	LAMTOR3	0.814884	LONRF2	0.812346	ITPRIP	1.31862				SLC25A40	1.27509			SCRN1	0.742897	PSRC1	1.24169	NAMPT
FLOT2	0.803907	PURA	0.825477					SYNGR2	0.439662												ULK1	1.33207	NEK7	1.20904		NUDT12	0.804985	CDCP1	0.659777	CD59	0.819093	LDHA	0.827635	LPCAT1	0.814357	IVNS1ABP	0.775017				SLC35F2	0.646505			SDC1	1.37545	PTBP2	1.20851	NAP1L4
FMC1	0.727911	PYM1	0.82645					TAGLN	0.827865												UPF3B	1.20932	NFYC	1.25382		NUDT8	1.7469	CDIPT	0.717268	CD81	0.742227	LDHAL6B	0.793517	LRRC8C	0.772139	JUN	1.24582				SLC4A2	1.22013			SEMA6B	1.97484	PTDSS2	0.776953	NCOA7
FN3K	0.591684	RAB25	0.820325					TAOK3	0.795279												USF1	2.05466	NKIRAS1	1.62454		ORAI1	1.39439	CDK19	0.767205	CDC23	0.793535	LGMN	1.23399	LSS	1.20017	KLHL22	0.830566				SLC4A7	0.732043			SEPTIN10	0.633142	PTGES	1.56363	NEDD4L
FOXJ2	1.43286	RAB30	0.652447					TBC1D30	0.8064												USP37	1.26082	NME6	1.21075		OSBPL3	1.3599	CDK2	0.799757	CDC27	0.798151	LIPA	1.27027	MANBA	1.30906	KLHL4	0.627129				SMURF1	0.602083			SEPTIN3	1.28292	PTPRF	0.826603	NFIA
FTL	1.46145	RAB3IP	0.806642					TGFB1	1.21757												UXT	2.12476	NOS1AP	0.720864		OSGEPL1	0.801477	CDK6	2.55581	CDC42EP2	1.30215	LLPH	1.47648	MAP1A	0.634049	KLK6	2.04779				SMURF2	0.828592			SERGEF	0.796879	PTPRZ1	0.748358	NLRX1
FUT8	0.818242	RABAC1	0.827788					TMA7	0.639744												VCAN	1.87077	NPEPL1	0.780786		OXCT1	0.825897	CDKN3	0.801403	CDCA4	0.694189	LMBR1	1.22859	MAP1LC3B;MAP1LC3B2	1.22711	KPNA3	0.793334				SNCG	0.797137			SERPINA3	1.2464	PTX3	0.419565	NME4
G6PD	0.796033	RABGAP1	0.794214					TMEM123	0.789512												VKORC1	1.29864	NR2F2	1.24105		P3H2	0.755882	CELF1	0.782095	CDCP1	0.676737	LPCAT1	0.831334	MAP2	0.773943	KRT19	0.795537				SOWAHC	1.25333			SERPINB6	1.26053	QPRT	0.505623	NMI
GAL	1.32967	RABIF	0.67719					TMEM263	0.699292												VMP1	0.704351	NRAS	1.22086		P3H3	1.33182	CEMIP2	0.797248	CDIN1	0.817978	LPGAT1	0.823325	MAPRE2	0.808526	LACTB2	1.2138				SPARC	0.507753			SFN	1.75054	RAB17	0.788054	NNT
GALNT12	0.666403	RAD23A	0.820495					TNFRSF10B	1.21962												VTN	1.39062	NSUN2	1.25304		P4HA1	1.24077	CENPH	0.705418	CDK1	1.21636	LXN	0.577957	MDFIC	1.25873	LAMTOR3	0.800126				SQOR	1.44714			SIDT2	0.74551	RAB27B	1.47464	NOVA2
GCAT	1.25	RASSF3	0.70714					TNIK	0.804												WDCP	1.54396	NUDT18	0.81881		PALLD	0.643614	CENPV	1.60492	CDK16	0.728314	LZTS1	1.29313	ME1	0.799461	LDHA	0.820761				ST3GAL5	0.747097			SIK3	0.828783	RAB38	1.74945	NQO2
GFER	1.27586	RBM8A	0.759611					TOR4A	1.2826												WDR70	1.2585	NUFIP1	1.49392		PCNT	1.2033	CEP85	1.29003	CDK2	0.81951	LZTS2	0.784095	MICAL1	0.762108	LGALS3BP	0.764559				STEAP3	0.805897			SLC20A1	1.21377	RALB	1.2318	NR2F1
GGPS1	0.757491	RBPMS	0.81987					TRAV9-1;TRAV9-2	0.733346												XRCC4	1.21089	NUP155	1.28631		PDE5A	0.58238	CERS6	0.710497	CDK6	2.13435	MALT1	0.771284	MINDY1	1.3743	LGMN	1.23733				SYT1	1.91039			SLC25A24	0.58191	RALGPS2	0.830681	NR2F2
GINS2	0.801959	RDH10	1.20916					TUBA8	2.69852												YIF1A	0.781563	OASL	0.766133		PDP1	0.756494	CERT1	0.777789	CDKN2AIPNL	1.26511	MAP1A	0.694237	MINK1	0.817071	LIPA	1.23302				TACC2	1.25835			SLC2A14;SLC2A3	0.732043	RAP2B	1.28836	NRP2
GM2A	0.826679	RECQL	0.832353					TUBB8	1.2553												ZDHHC20	1.64023	OSMR	1.39233		PHLDA2	1.55168	CETN2	0.760208	CDKN2C	1.41225	MAP3K5	0.725929	MIS18A	1.22374	LLPH	1.53627				TAP1	1.22785			SLC35F2	0.791375	RBM47	1.74134	NRROS
GNE	0.811802	REXO4	0.756074					TXNL4A	0.780155												ZNF512B	0.686009	OTULIN	1.68849		PINX1	1.22972	CFAP20	0.781319	CELF1	0.816241	MAPRE2	0.660257	MITF	0.739711	LMBRD2	0.830086				TAP2	1.206			SMOX	1.34689	REXO2	0.823306	NT5E
GNG10	0.576064	RHBDD1	0.551182					TXNRD3	1.20706												ZNF622	1.20328	P3H4	1.22332		PKP2	1.4165	CFAP58	0.662197	CENPV	1.77723	MASTL	1.2119	MLKL	1.29714	LPCAT1	0.792857				TATDN3	0.824124			SMPD1	0.802533	RFFL	1.31285	NTHL1
GNG5	0.770002	RHOC	0.489563					UBE2D1;UBE2D4	0.761421												ZNF658B	1.28642	PANK3	1.66059		PLA2G15	1.21582	CFL1	0.631476	CERT1	0.661402	ME1	0.803647	MLLT11	1.49727	LRRC42	1.20664				TBC1D4	0.713244			SNCG	0.584024	RHOG	0.799646	OCLN
GNL3L	1.23015	RIOK3	0.816411					UBE2D3	0.5417												ZNF706	1.4412	PARP9	0.826469		PLBD2	1.30038	CGAS	1.78237	CETP	1.38751	METTL22	0.774247	MMACHC	1.25516	LRRC8C	0.806381				TEX11	1.51264			SPA17	0.767657	RIC8A	0.805487	OPTN
GOLGA1	0.783733	RNF103	0.748859					UFM1	0.618738												ZNHIT3	1.7995	PBK	1.26068		PLCE1	1.33663	CGREF1	1.59833	CFAP20	0.758769	MICAL1	0.773282	MMP15	1.55837	LRRC8D	0.760085				TGFB1	0.792784			SPARC	0.657684	RIPK4	1.62162	OSBPL5
GON7	1.324	RPL13	0.786562					UGGT2	0.833007														PBX2	1.31139		PLEKHF2	0.582771	CHCHD1	1.39594	CFAP36	1.2251	MIER2	1.22182	MORC3	1.25029	LTBP3	0.831603				TGFBR3	1.28553			SPECC1	0.809723	RNASEH1	1.30026	OSBPL6
GPAT3	0.782358	RPL13A	0.775339					ULK1	0.826088														PCBD1	1.23451		PLGRKT	0.826851	CHCHD4	1.37507	CFAP58	0.588277	MINDY1	1.25327	MPZL1	0.801385	LXN	0.605766				TGM2	0.79935			SPRY1	1.26214	RNF141	0.809985	OSTF1
GPATCH11	0.753476	RPL22	0.686374					UNC93B1	1.22663														PCBP3	1.60744		PLS3	0.735875	CHD6	0.783886	CFI	0.790206	MIS18A	1.22947	MREG	1.63985	LYSMD2	0.810191				TIMM10	0.818356			SPTBN2	1.2349	RNF214	0.830431	OTUD5
GPBP1L1	1.21383	RPL22L1	0.758454					UPF3B	0.816543														PCLAF	1.23736		PLTP	1.314	CHDH	1.99626	CFL1	0.660242	MLLT10	1.21712	MSRB3	0.50698	MALT1	0.653972				TNFSF18	0.754382			ST3GAL5	0.507624	RNH1	0.817619	PAFAH1B2
GPCPD1	1.22038	RPL24	0.783624					UTP23	0.826508														PCNA	1.20595		PNPO	1.34985	CHFR	1.54324	CGGBP1	0.77355	MLLT11	1.33342	MT-ND5	1.25626	MAP1A	0.647551				TPD52L1	0.729746			ST7	0.676643	ROBO1	0.661601	PARP14
GPR39	1.27065	RPS13	0.825553					UXT	0.498961														PDCD10	1.29798		POM121C	1.2274	CHKA	0.704213	CHCHD1	2.0648	MLPH	1.28744	MT1A	1.63161	MAP2	1.32067				TRIML2	0.738959			STK17A	1.21044	RPP25	0.77164	PARVB
GPS2	1.36538	RPS19BP1	0.651935					VCAN	0.819794														PDCD4	0.823039		PPP1R14A	0.681113	CHM	0.727751	CHDH	1.98458	MMACHC	1.21341	MT1F	0.685265	MAP4K4	0.788054				TSPAN15	1.53926			SWAP70	0.795702	RPS6KA6	0.802404	PDE3B
GPX1	0.76858	RPS26	0.639951					VMP1	1.32718														PDCD6	1.2363		PRADC1	1.31841	CHMP1A	1.7144	CHEK1	1.40354	MMP15	1.36065	MT2A	1.29687	MAPRE2	0.705035				TTC39A	1.22737			TAGLN	0.756284	RRAS2	0.699664	PDE5A
GRWD1	1.20428	RPS6KA3	0.78789					VSNL1	0.770571														PDCL	1.20261		PRDX6	0.683099	CHMP6	0.799064	CHKA	0.729005	MND1	1.22635	MTHFSD	1.23533	MAPRE3	0.810153				TUBB2A	1.25727			TANC2	1.25478	RRM1	0.778139	PDE8A
GSPT2	1.30002	RPS6KA5	1.26678					YAF2	0.739591														PDS5B	1.20467		PRKACB	0.740275	CHPT1	0.671348	CHMP1A	1.93871	MORC3	1.23297	MTRF1	0.823001	MCFD2	1.26039				UPRT	0.551067			TBCEL	0.815656	RRP8	0.817789	PDLIM1
GSTT2;GSTT2B	1.21307	SAMD13	0.799018					YIPF4	0.746562														PDSS1	1.20361		PRKAR1B	1.22123	CHST7	1.53615	CHMP6	0.762284	MPZL1	0.788509	MUTYH	1.27285	ME1	0.802218				UROS	1.20572			TCIRG1	0.822982	RTN1	0.705834	PGGHG
GSTZ1	0.82095	SAMD9	0.697098					ZDHHC20	0.517477														PFDN2	1.30465		PRNP	0.786999	CHUK	0.816741	CHPT1	0.634489	MREG	1.31984	MVK	1.3604	MED11	1.28648				UTP23	0.781815			TEP1	0.77751	RUNX1	1.3182	PHLDA2
GTSE1	1.21957	SBF1	1.7142					ZFYVE19	0.826107														PFDN5	1.2079		PROSER2	1.3427	CHURC1	0.699033	CHST7	1.45035	MSRB3	0.570013	MYH16	1.27819	MED29	1.28684				VAMP8	2.42402			TEX11	1.44233	S100A10	1.47853	PHLDB2
GUSB	0.802774	SCRN2	0.831564					ZNF511	1.36003														PFKFB4	1.21156		PRR14	1.22819	CIAO2B	1.61196	CHSY1	0.776738	MT1A	1.78943	MYPN	0.819851	MED8	1.30773				VPS41	1.23396			TEX261	0.812102	S100A4	1.30218	PHPT1
H2AC21	0.584564	SDCBP	1.21106					ZSWIM8	0.825229														PGPEP1	0.772032		PRXL2A	1.438	CIC	1.27064	CHTOP	1.26783	MT1B	0.654093	NAMPT	0.732195	MELTF	0.754695				WBP2	1.21097			TGM2	0.494154	SBF2	0.760612	PLP2
H2BC19P;H2BC20P	0.383297	SEC14L1	1.21265																				PHKA1	1.27091		PSAT1	0.826011	CIP2A	0.805934	CHURC1	0.746096	MT1F	0.678459	NCOA7	0.756424	MGAT4B	0.81353				WDR37	1.20272			THEM4	1.36157	SCRN1	0.787909	PLPP1
HBB	0.805859	SELENOH	0.649124																				PIP	1.50351		PSTPIP2	1.23496	CISD2	0.742862	CIAO1	0.828611	MT2A	1.31744	NCR3LG1	1.27801	MICAL1	0.784439				WLS	0.453969			TM7SF2	0.792601	SDC1	1.46253	PLS3
HDAC6	0.825515	SELENON	0.609177																				PIP4P2	0.761632		PTGES	0.804483	CKAP2	0.705239	CIC	1.27751	MVK	1.3251	NDUFAF7	0.829741	MIER1	1.24752				YIPF4	1.21419			TMEM40	1.46988	SEMA6B	1.38373	PODXL
HDAC7	1.22047	SEMA3A	0.652598																				PLCH1	1.52056		PTGFRN	0.776325	CKAP4	1.22589	CISD1	1.2753	MYBL1	1.22896	NDUFS4	1.26485	MINK1	0.805804				ZNF771	0.766098			TMEM41B	0.74007	SEPTIN10	0.580741	POGLUT3
HFE	0.785237	SERPINB5	0.765956																				PLK1	1.37541		PTX3	1.81605	CKS1B	0.826164	CISD2	0.76732	NAMPT	0.693676	NECTIN3	0.812159	MKNK1	1.47325								TNFRSF6B	0.710004	SERGEF	0.805171	PPP1R14A
HINT1	1.3477	SERPINB8	0.569052																				PLSCR1	0.603489		PURA	0.818526	CLCN5	0.811052	CKB	1.40318	NCOA7	0.779795	NFATC1	0.812553	MLKL	1.25379								TNFSF18	0.681964	SERPINA3	1.40237	PPP3CA
HK2	1.26971	SH2D5	1.2262																				POLR2L	1.31203		RAB27B	1.26292	CLIP2	1.27332	CLEC2B	1.37665	NCR3LG1	1.37952	NFIB	0.745149	MLLT11	1.40503								TOMM6	0.696325	SERPINB6	1.25637	PPP3CB
HMGCS1	1.26968	SIVA1	0.830835																				PPFIBP1	1.20611		RABL2A;RABL2B	0.749015	CLN3	0.756835	CLIC4	0.694526	NDUFA12	1.23599	NFIX	0.829166	MLPH	1.41444								TOX2	1.48079	SERPINB8	1.2322	PPP3R1
HNRNPCL1;HNRNPCL3;HNRNPCL4	0.56262	SLC16A7	0.804594																				PPP2R1B	1.20779		RAD1	0.771391	CLPTM1	0.769024	CLIP2	1.22612	NDUFAF7	0.831007	NIPA1	0.607336	MMACHC	1.25281								TP63	1.35122	SERPINH1	0.814602	PRAG1
HPSE	0.702401	SLC1A1	0.767479																				PPP3CB	1.49305		RAI14	0.825591	CLPTM1L	0.721639	CLPTM1	0.801459	NECTIN3	0.822393	NME4	1.30571	MORC3	1.26593								TPBG	0.767887	SEZ6L2	0.822089	PRKACB
HS6ST2	1.23545	SLC22A18	0.812496																				PPP3CC	1.40094		RALB	1.46747	CLTA	0.659967	CLPTM1L	0.659861	NEDD4L	0.829185	NMES1	2.294	MPZL1	0.810734								TPD52L1	0.272703	SFN	1.49516	PRKD3
HSP90AA1	1.20061	SLC25A22	0.793811																				PRAME	1.49879		RANBP6	0.762037	CLTB	0.818668	CLTA	0.612819	NFATC1	0.682232	NOVA2	0.722365	MREG	1.39536								TPP1	0.792418	SFR1	1.36371	PRNP
HSP90AA5P	1.26956	SLC27A1	0.826202																				PRR14	0.725476		RAP1GDS1	0.831853	CLTC	0.703936	CLTB	0.813736	NFIB	0.821121	NPC2	1.38431	MRM1	0.827062								TRIM21	0.780101	SH3BP4	1.23848	PROCR
HSPA2	1.27949	SLC29A2	0.780913																				PRSS3	1.63739		RAPH1	0.817694	CLUAP1	0.712502	CLTC	0.681586	NFIX	0.793334	NPM3	1.26649	MRM2	1.36336								TRIM3	0.824143	SHB	1.32082	PRSS1;PRSS2;PRSS3P2
HSPA6	0.691036	SLC2A1	0.75583																				PSAT1	1.22666		RASAL2	0.609656	CMIP	0.801523	CLUAP1	0.822089	NFYA	1.2969	NR3C1	0.786254	MRPS33	1.2145								TSPAN1	1.96523	SIAE	0.824962	PSAP
HSPB11	0.800533	SLC2A14;SLC2A3	0.637619																				PSMB9	0.804817		RBM47	0.789439	CNN2	0.767816	CMSS1	1.22318	NMES1	1.67973	NRROS	1.24876	MRTFB	0.826565								TSPYL2	0.793279	SIDT2	0.738532	PSMB8
HSPE1	0.804799	SLC2A6	1.40597																				PSRC1	1.28735		RBMS1	0.789074	CNNM2	1.31456	CNIH4	0.621805	NMNAT1	1.28872	NT5E	1.34948	MSRB3	0.542226								TTC12	0.794508	SIK2	0.781581	PSMB9
HSPH1	1.20874	SLC35B2	0.763994																				PTMS	1.32369		RCAN1	1.48803	CNOT1	0.806241	CNN2	0.791558	NNT	0.798354	NUCB2	1.26249	MT1A	1.5863								UBE2L6	0.819245	SIK3	0.831776	PSME1
HYAL2	1.27919	SLC41A3	0.807462																				PURB	0.819112		RHOBTB3	0.72887	CNPY2	1.49628	CNN3	0.647896	NOVA2	0.624266	OIP5	1.23291	MT2A	1.31668								UEVLD	0.828821	SIRT3	0.829569	PTDSS2
ICAM1	1.42237	SMAGP	0.671721																				PUS7L	1.39516		RIPK4	0.750609	CNPY4	1.669	CNPY2	1.50122	NPM3	1.23001	OMA1	1.30888	MTARC1	0.771783								VEPH1	1.21291	SLC20A1	1.41477	PTGES
ICE2	1.2582	SMARCA1	0.82095																				PXDN	0.743549		RNASET2	1.29107	CNTLN	1.57263	CNPY4	1.45075	NQO2	0.827903	ORAI1	1.25353	MTIF3	0.812159								VPS37C	0.811221	SLC22A18	0.790699	PTX3
IDI1	1.24436	SMUG1	0.711236																				RABIF	1.74771		RNF11	0.778985	CNTNAP1	0.783841	CNTRL	1.50431	NR2F2	1.23114	OSBPL3	1.46981	MTRF1	0.794783								ZDHHC12	0.79653	SLC25A21	0.817638	QPRT
IDUA	0.751616	SPIRE1	0.67658																				RAD1	1.41902		RNF181	0.804092	CNTRL	1.29708	COASY	0.803275	NR3C1	0.81543	OSBPL6	0.78871	MVK	1.32409								ZDHHC13	0.74161	SLC25A24	0.485127	RAB17
IFI30	1.38029	SPRY4	0.814225																				RAD51AP1	1.24542		ROBO1	0.758997	COASY	0.826775	COG3	0.680013	NRBP2	0.745975	OSTF1	0.826469	MYH16	1.44884								ZDHHC21	0.81692	SLC2A14;SLC2A3	0.753058	RAB27B
IFI35	0.823001	SQLE	1.54414																				RBCK1	0.813135		ROR1	0.672948	COG3	0.719641	COG7	0.811371	NRP2	1.22686	P3H1	1.28708	MYPN	0.777492										SLC44A1	0.818129	RAB30
IGF2	0.751233	SQOR	0.79948																				RCCD1	1.41239		RPL21	1.23988	COG7	0.705752	COL13A1	1.73536	NT5C1A	0.775071	P3H2	0.792491	NAA38	0.721298										SLC5A6	1.21176	RAB38
IGF2BP3	1.24603	SRFBP1	0.664097																				RFX5	0.729426		RRP1B	1.24148	COL13A1	1.47893	COL18A1	0.827884	NT5E	1.20183	P3H3	1.31914	NAGPA	1.38367										SMOX	1.26783	RAB3IP
IL18	0.736879	SRPRA	0.745011																				RGPD4	1.24384		RTKN	1.21184	COL1A2	1.85622	COL1A2	1.36009	NUCB2	1.25185	P4HA1	1.38054	NAMPT	0.70357										SNCG	0.554734	RALB
ILRUN	0.700731	SRSF2	0.742828																				RHOBTB3	1.23223		RTL1	0.623301	COL4A2	1.47093	COL3A1	0.616213	NUDT11	0.539539	PALLD	0.599072	NASP	1.20164										SPARC	0.773765	RAP2B
INPP4B	0.686771	SRSF3	0.813172																				RHOC	2.57029		RTN1	0.660318	COL6A1	1.20716	COL4A2	1.40594	OIP5	1.22635	PANK1	1.23163	NCOA7	0.771658										SPINT2	1.21478	RASSF3
IPPK	0.764541	STK35	0.640262																				RINL	0.792583		S100A13	0.782755	COMMD3	0.763968	COMMD10	0.775752	OMA1	1.30381	PARP14	0.793389	NDUFS6	0.814658										SPRY1	1.26138	RBM3
ISCA1	0.708562	SULT1A3;SULT1A4	1.29202																				RNF146	0.775304		S100A16	0.795371	COMMD4	0.603796	COMMD3	0.788801	OPLAH	0.818299	PARVB	1.28017	NEDD4L	0.810902										SPTBN2	1.29729	RBM47
ISYNA1	0.800755	SUSD2	1.40909																				RNF166	1.24312		S100A6	0.743292	COMMD8	1.34677	COMMD5	1.24378	ORAI1	1.20913	PCDH1	1.23997	NFATC1	0.642841										SRPRA	0.833296	RBMS2
ITGB1BP1	1.31704	SYNE2	0.791375																				RNF181	1.50873		SATB1	1.64612	COMTD1	0.620542	COMTD1	0.70344	OSBPL3	1.46968	PCNT	1.20715	NFIB	0.785691										SSBP2	0.81692	RDX
ITGB4	0.778373	TANGO6	1.23648																				RPP38	1.25818		SCARB1	1.2079	COPA	0.795187	COPA	0.824029	OSBPL6	0.783696	PDCD4	1.33994	NHEJ1	1.46564										ST3GAL5	0.64797	REXO2
ITGB8	0.640558	TAOK3	0.802775																				RPS19BP1	1.2626		SDC4	1.32869	COPB1	0.763403	COPB1	0.764648	OSTF1	0.812365	PDE5A	0.654652	NMES1	2.13174										STK17A	1.20589	RHOG
ITPA	1.24654	TIMM17B	1.54785																				RPS27	1.308		SEPTIN10	1.52834	COPB2	0.79459	COPB2	0.814376	P3H1	1.29927	PDLIM4	0.791064	NMNAT1	1.42313										SULT1A2	0.79207	RIC8A
ITPKC	1.20935	TK2	0.517059																				RRM2	1.24496		SERPINA3	2.16205	COPE	0.827224	COPE	0.749413	P3H2	0.821538	PDLIM5	0.787399	NNT	0.801014										SWAP70	0.753284	RIPK4
JMJD6	1.2247	TMCO4	0.82004																				SAMD9	0.679071		SERPINB6	0.723685	COPG2	0.81064	COPRS	1.48004	P3H3	1.36484	PDP1	0.695377	NOVA2	0.544297										SYTL2	1.45747	RNASEH1
JUNB	0.773032	TMEM101	0.725728																				SARG	1.25666		SFXN2	1.26485	COPS2	0.770482	COPS3	1.36914	P4HA1	1.27899	PHLDA2	1.55308	NPC2	1.20597										TAGLN	0.64351	RNF214
KATNAL2	0.754085	TMEM109	0.802608																				SCARB1	1.24433		SH3KBP1	1.20795	COPS3	1.34408	COPS4	0.79196	PALLD	0.711072	PKNOX1	1.24335	NPM3	1.21554										TALDO1	0.817826	RNH1
KCNK6	0.807238	TMEM123	0.530405																				SEC61G	1.60214		SIPA1	1.29486	COPS4	0.795261	COPS6	0.80033	PARP14	0.812703	PKP2	1.41222	NQO1	0.809405										TANC2	1.34099	ROBO1
KDM2B	1.32948	TMEM126B	1.36926																				SELENOM	0.76209		SKI	1.22845	COPS5	0.82818	COPS7A	0.798151	PARVB	1.22989	PLA2G15	1.37576	NT5C1A	0.624295										TBCEL	0.785273	RPP25
KIAA0100	1.28684	TMEM184C	0.821804																				SHCBP1	1.27907		SLC12A7	0.830201	COPS6	0.777762	COQ10B	0.751824	PCBD1	1.21431	PLAUR	1.27775	NT5E	1.20175										TGM2	0.649424	RPS6KA1
KIAA0586	0.55173	TMEM263	0.585145																				SHFL	0.665649		SLC25A15	0.796751	COPS7A	0.749439	COQ5	0.773961	PDCD4	1.24948	PLBD1	1.2728	NUCB2	1.28767										THEM4	1.27881	RPS6KA6
KIAA1217	0.780967	TNIK	0.74391																				SIRT7	0.764224		SLC35F2	0.743343	COTL1	0.606432	COQ7	1.26179	PDE5A	0.534082	PLBD2	1.30456	NUDT11	0.66258										TM4SF18	1.2626	RRAS2
KITLG	1.53078	TOB2	1.30852																				SIX4	1.33722		SLC39A8	0.549008	COX11	0.694028	CORO1A	0.626564	PDLIM1	0.80309	PLS1	1.36579	OIP5	1.26112										TM7SF2	0.729123	RRM1
KLF5	1.47563	TOR4A	1.24729																				SKA2	1.60755		SLC4A2	1.22154	COX15	0.559936	COTL1	0.653171	PDLIM5	0.793316	POLR3G	1.31945	OPLAH	0.817335										TMEM179B	0.813943	RSRC1
KLHL18	1.43412	TSPAN9	0.674785																				SKA3	1.22261		SLC7A11	0.67452	COX16	0.652191	COX10	1.64494	PDP1	0.690526	PON2	1.2077	OSBPL3	1.50768										TMEM40	1.72704	RTL1
KLHL20	0.823591	TUBA4B	0.801903																				SKP2	1.40571		SMIM12	0.781834	COX17	0.657077	COX11	0.686263	PGGHG	0.784095	PPFIBP2	1.27109	OSMR	0.827731										TMEM41B	0.792583	RTN1
KLHL7	1.59376	TUBA8	1.46145																				SLC25A22	1.22264		SMIM20	1.2723	COX5A	1.26786	COX15	0.54279	PHC1	0.822507	PPIF	1.24729	OSTF1	0.720848										TNFRSF6B	0.761685	RUNX1
KLK6	0.521606	TXNL4A	0.692539																				SLC2A6	0.692075		SNCG	0.731282	COX6B1	1.28785	COX16	0.766062	PHLDA2	1.37129	PPT1	1.28035	P3H1	1.25397										TNFSF18	0.57423	RWDD3
KPTN	1.34046	UBE2D1;UBE2D4	0.769184																				SLC31A1	1.3289		SNX18	0.758191	COX7A2	0.753519	COX17	0.698727	PKNOX1	1.31728	PPT2	1.32381	P3H2	0.819434										TOX2	1.42007	S100A10
KRT13	0.692011	UBE2D3	0.459849																				SLC35F2	1.22354		SPATS2L	1.242	CPNE3	0.704644	COX5A	1.26033	PKP2	1.33102	PRAF2	0.824352	P3H3	1.24773										TP63	1.37237	S100A16
KRT17	0.415504	UBE2W	1.23245																				SLC39A10	2.23571		SPINT2	1.5486	CRADD	1.29238	COX6A1	1.29226	PLA2G15	1.29927	PRCP	1.25226	P4HA1	1.31452										TPBG	0.730657	S100A2
KRT19	0.801014	UBQLN2	0.59547																				SLC3A2	1.20405		SPTBN2	1.2367	CREBBP	1.26079	COX6B1	1.24054	PLAUR	1.24065	PRDX6	0.755917	PALLD	0.781292										TPD52L1	0.281466	S100A4
KRT2	0.467823	UCK1	0.667836																				SLC7A11	1.24824		ST6GALNAC4	1.31264	CRIP2	0.755271	COX7A2	0.819983	PLBD1	1.20255	PRKACB	0.653156	PARP14	0.777402										TPP1	0.761421	S100A6
KRT80	0.703457	UFM1	0.7955																				SLFN5	0.794838		STAMBPL1	1.37748	CRLS1	0.808125	CPNE2	1.36711	PLBD2	1.21232	PRND	0.489235	PARVB	1.33907										TRIM21	0.746993	SARM1
L1CAM	0.795923	UNC93B1	1.2509																				SMARCD3	0.804669		STBD1	0.747753	CROCC	1.21775	CPNE3	0.764559	PLCE1	1.20843	PRNP	0.817505	PCCB	0.819093										TSPAN1	1.84822	SBF2
LAMB2	0.589896	UPF3B	0.775124																				SMCR8	1.41912		STK17A	1.34929	CRTC1	1.35783	CRBN	0.619496	PLEKHA2	0.723016	PROSER2	1.337	PDCD4	1.30095										TTC12	0.795408	SCRN1
LAMP1	0.79068	USP36	0.826183																				SMNDC1	1.21366		STK32C	1.23083	CRYL1	0.70745	CRELD1	1.28815	PLS1	1.33176	PRR14	1.28592	PDE5A	0.507073										TTC39A	0.777564	SDC1
LAMTOR3	0.820893	VCAN	0.822545																				SMPDL3B	0.83001		SUCLA2	0.827023	CSNK1A1	0.794049	CRIP2	0.813417	PLTP	1.40756	PRXL2A	1.69122	PDK1	0.83118										TYW5	1.21948	SDSL
LCN1	0.637266	VKORC1L1	0.823134																				SMUG1	1.47884		SUMF2	1.25159	CSNK1G1	0.815882	CRLS1	0.729628	POLE	1.22326	PSAT1	0.830777	PDLIM1	0.737987										UBE2E2	1.23679	SEMA6B
LCP1	0.761808	VMA21	0.78048																				SMURF1	1.8221		SVIL	1.2126	CSPP1	1.28641	CROCC	1.23648	POLE2	1.20116	PSG1	1.23391	PDLIM4	0.810003										UBE2L6	0.777241	SEPTIN10
LDHAL6B	0.822906	VSNL1	0.746355																				SNRNP48	0.729982		SYNM	1.275	CST3	1.21615	CRTC1	1.4204	POSTN	0.821444	PSG5	0.559263	PDLIM5	0.726667										UEVLD	0.824143	SERPINB6
LGALSL	1.25	WDCP	0.789749																				SNRPG;SNRPGP15	1.93509		SYT1	1.72309	CSTF1	0.824486	CSE1L	0.768029	PPFIBP2	1.24787	PSMB10	0.812609	PDP1	0.663009										UHRF2	1.23851	SERPINB8
LHPP	0.733109	WDR17	0.761896																				SPATA33	1.34251		TAF13	1.24344	CTBS	1.35468	CSNK1A1	0.816901	PPIF	1.2065	PSMB8	0.593835	PHLDA2	1.61821										UTP6	1.20078	SERPINH1
LIMA1	0.762583	YIPF4	0.647013																				SPRYD3	1.20339		TAGLN2	0.767125	CTDNEP1	0.733524	CSPP1	1.31312	PPT1	1.24643	PSMB9	0.67385	PIAS3	1.20114										XRCC4	1.26155	SEZ6L2
LMCD1	0.780606	ZDHHC20	0.774176																				SQSTM1	0.786163		TARS3	0.810471	CTDSPL2	1.32258	CSRP2	0.809367	PPT2	1.442	PSMG2	1.20064	PIK3CA	0.81368										YAP1	0.811146	SFN
LMF2	0.591835	ZDHHC21	0.734805																				SS18	0.743962		TBC1D4	1.29223	CTNNA2	0.744882	CST3	1.31115	PRAF2	0.819908	PSTPIP2	1.25374	PKNOX1	1.34973										YWHAQ	1.20028	SFR1
LPCAT3	0.754329	ZNF283	0.655802																				STK26	1.21209		TBC1D9	0.624093	CTSA	0.817524	CSTF1	0.829664	PRDX6	0.775501	PTBP2	1.21265	PKP2	1.29382										ZDHHC12	0.742742	SIAE
LPP	0.827654	ZNF48	0.811708																				STMN2	0.203622		TCEA2	0.785527	CTSZ	1.35786	CSTF2	1.29128	PRKACB	0.612437	PTER	1.20305	PLA2G15	1.31613										ZDHHC13	0.732703	SIDT2
LSM3	0.757368	ZNF639	0.79972																				STMN3	1.33685		TCHH	0.509081	CTTNBP2NL	1.37446	CSTF2T	1.33016	PRND	0.654985	PTX3	1.97196	PLAUR	1.5466										ZDHHC21	0.771426	SIK2
LUC7L	1.26132	ZNF706	0.769966																				SUB1	1.44831		TEAD1	0.820893	CUL1	0.776909	CTNNA2	0.779777	PRR14L	1.24235	PUS7L	1.25608	PLEKHA2	0.695489										ZMIZ1	1.50998	SIK3
LZIC	0.655636																						SULT1A1	0.76253		TEX30	1.35516	CUL4A	0.79699	CTNNAL1	0.807332	PRTFDC1	1.22253	PYGB	1.25287	PLS1	1.36424										ZNF385D	0.726802	SIRT3
MAFF	0.808601																						SYNE3	1.28331		TKFC	1.23813	CUL5	0.808041	CTSA	0.767107	PRXL2A	1.61366	PYGM	1.28839	PLSCR1	0.801385												SLC16A3
MAFG	0.752971																						SYTL3	1.54553		TLE1	0.702044	CWF19L2	1.25003	CTSD	1.26389	PSG5	0.658262	QSOX1	0.770126	POGLUT2	1.22199												SLC20A1
MAGEB1	1.97292																						TAF1B	1.28384		TLK1	1.21039	CXADR	1.29249	CTSZ	1.36301	PSMB8	0.620714	RAB27B	1.42359	POLR3G	1.36582												SLC22A18
MAML1	0.66796																						TARS1	1.27259		TMEM181	0.768154	CXorf56	1.22055	CTTNBP2NL	1.34531	PSMB9	0.714926	RABL2A;RABL2B	0.832853	POSTN	0.785364												SLC25A21
MAP1B	0.768438																						TBC1D22A	1.2755		TMEM41A	0.76826	CYB5B	0.511421	CUL1	0.754399	PSTPIP2	1.23756	RAI14	0.703863	PPFIBP2	1.27597												SLC25A22
MAP2	0.761017																						THOC3	1.20793		TMEM63A	0.783859	CYCS	0.659853	CUL4B	0.636736	PTX3	1.31073	RALB	1.22632	PPP3CA	0.778895												SLC25A24
MAPK14	0.787199																						TIMM22	1.24068		TNFAIP2	0.696728	CYP27C1	0.823439	CUL5	0.761615	PYGB	1.23628	RANGRF	1.20155	PPT1	1.22686												SLC27A1
MAPKAPK5	0.472439																						TK1	1.21661		TNFRSF6B	1.39629	CYP2D6;CYP2D7	0.662595	CUX1	1.22202	PYGM	1.21996	RAP2B	1.35204	PRAF2	0.796217												SLC2A14;SLC2A3
MCRIP2	1.25455																						TK2	1.68257		TNFSF4	0.768526	DAD1	0.830854	CWC15	1.49841	QSOX1	0.793517	RAPH1	0.733787	PRDM10	0.778876												SLC35F2
MED21	0.813266																						TM7SF2	0.719916		TOMM5	1.48703	DAG1	0.809106	CWC22	1.22479	RAB27B	1.49081	RASAL2	0.649755	PRDM8	1.20511												SLC7A11
MED28	1.38533																						TMA7	1.58121		TOR2A	1.20879	DAGLB	0.615153	CWF19L2	1.32427	RAI14	0.718055	RASSF3	1.39955	PRDX6	0.758191												SLCO4A1
MELTF	0.679023																						TMED5	1.33712		TPD52L1	0.467045	DARS1	0.755655	CYB5A	0.713919	RALB	1.23988	RBKS	1.39655	PRKACB	0.623704												SMOX
METAP1D	1.49392																						TMEM109	1.21036		TPM2	0.819832	DARS2	0.820571	CYB5B	0.502769	RAP2B	1.30026	RBMS1	0.753145	PRND	0.687215												SMPD1
METTL25	1.25269																						TMEM123	1.56305		TPP1	1.38147	DCAF12	1.53356	CYBRD1	1.56804	RAPH1	0.770624	RC3H1	0.823629	PROSER2	1.5615												SNCG
METTL9	1.22038																						TMEM138	0.754922		TRAFD1	1.24378	DCAF8	0.817647	CYCS	0.676471	RASAL2	0.701395	RGP1	0.754975	PRXL2A	1.5491												SNX19
MID1	0.578932																						TMEM177	1.69706		TRIM16	0.652101	DCTD	0.724463	CYP20A1	0.712799	RASSF3	1.23785	RHOBTB3	0.493686	PSG5	0.72412												SOCS6
MIEF1	0.718495																						TMEM184C	1.22785		TRIM4	0.825859	DCTN3	0.581459	CYP2D6;CYP2D7	0.570804	RBBP9	1.21181	RIPK4	0.759506	PSMB8	0.621747												SPA17
MIER3	0.815091																						TMEM263	1.41952		TRIM65	1.21608	DCTN5	0.772238	DAD1	0.82188	RBKS	1.30182	RNASET2	1.31875	PSMB9	0.648405												SPARC
MIF	0.799591																						TMEM65	1.23588		TRMT12	0.718371	DCUN1D1	0.59415	DAGLB	0.807462	RBMS1	0.790023	ROBO1	0.73433	PSMG1	1.24355												SPINT2
MIS18A	1.25018																						TNFAIP8L1	1.20311		TSC22D1	0.771551	DCUN1D5	0.484679	DARS2	0.787599	RETREG2	1.22292	ROR1	0.688407	PTBP2	1.25307												SPRED2
MLF2	1.20492																						TOM1L1	1.26983		TSC22D4	1.24051	DDB2	0.70848	DCAF12	1.44463	RHOBTB3	0.48172	RPA3	1.23177	PTMS	0.828764												SPTBN2
MOB3A	0.75021																						TPM1	1.54649		TSPAN1	1.49595	DDX1	0.79186	DCP1A	0.696132	RHOF	1.22007	RPL22L1	0.677535	PTPN3	1.21546												SRPRA
MOCS2	0.710341																						TRIB1	1.22691		TSSC4	1.28251	DDX19B	1.3074	DCTD	0.758629	RNASET2	1.22845	RPL39;RPL39P5	1.24749	PTPRZ1	0.647956												SSBP2
MPI	1.20815																						TRIM23	1.27488		TTC1	0.779255	DDX28	1.28187	DCTN5	0.678459	RPA3	1.21053	RRAS2	0.819908	PTX3	1.22041												ST3GAL5
MPZL2	1.30083																						TRIM38	0.832449		TUBB2A	0.826183	DDX39A	0.789777	DCUN1D5	0.582071	RPL22L1	0.680028	RRP1B	1.29771	PURA	0.743343												STC1
MRC2	0.805301																						TRIP13	1.24568		TWSG1	1.21058	DDX3X	0.820372	DDA1	1.52566	RPL32	1.24014	RTN1	0.699163	PUS7L	1.24226												STIM1
MRFAP1	1.23291																						TSEN34	1.20111		TXN	0.750852	DDX50	1.32024	DDRGK1	0.81415	RPL35	1.22867	RWDD2B	1.27356	PYGB	1.27391												STK17A
MRM2	1.61388																						TTC33	1.22306		UQCC3	1.24649	DDX52	1.23941	DDT	0.511179	RPL39;RPL39P5	1.24628	S100A16	0.817826	PYGM	1.41706												STRA6
MRPL43	0.783371																						TTK	1.2951		URM1	0.745217	DDX6	0.770758	DDX1	0.78933	RPS15	1.27168	S100A4	1.36816	RAB27B	1.49879												STXBP5
MRPS14	0.801051																						TUBA8	0.489869		VAMP5	1.26068	DEF6	1.23348	DDX19B	1.3738	RRAS2	0.697453	SCLY	1.21103	RABL2A;RABL2B	0.795794												SWAP70
MRPS17	0.697646																						TUBD1	1.25162		VDAC1	0.828362	DEGS1	0.831104	DDX28	1.34923	RRP1B	1.27539	SCPEP1	1.22425	RAI14	0.682673												SYTL2
MRPS33	0.638105																						TUSC2	1.22058		VSTM2L	1.527	DEK	0.652689	DDX50	1.23836	RSRC2	1.26775	SDC1	1.21005	RAP2B	1.29924												TAGLN
MSLN	0.811052																						TYMS	1.28886		VWA5A	1.63482	DENND11	0.771373	DDX52	1.22626	RTL1	0.810715	SELENOT	1.22295	RAPH1	0.736318												TALDO1
MSRB2	0.727037																						UBE2C	1.21459		WARS1	1.21204	DENND6A	0.830077	DDX54	1.32354	RWDD2B	1.26065	SEMA6B	1.2156	RASAL2	0.658551												TANC1
MT-ND3	1.21954																						UBE2D3	1.32681		WDR26	0.819302	DENR	1.43827	DDX58	0.66379	S100A4	1.30203	SEPTIN10	1.30176	RASSF3	1.48459												TANC2
MTERF3	1.22397																						UBE2M	1.27312		WLS	0.660486	DERPC	1.3047	DDX6	0.750678	SATB1	1.28794	SERPINB6	0.769877	RBKS	1.23585												TANK
MTFR1	1.31774																						UBE2R2	1.45643		XPO4	0.793242	DGKQ	1.39428	DEF6	1.26345	SCAP	0.784548	SERPINE1	0.686485	RBMS1	0.81353												TBC1D4
MTRR	1.31342																						UBE2S	1.25975		YEATS4	0.829569	DHCR7	0.519454	DEK	0.677409	SCARB1	1.203	SFXN2	1.40036	RBMS2	0.678208												TBCEL
MTUS1	0.821557																						UBIAD1	1.59291		YPEL5	0.808284	DHRS7	0.804325	DENND5B	1.20846	SCLY	1.21776	SH3BP4	0.74539	RDH10	0.808414												TBX2
MVK	1.24972																						UBL4A	1.20353		YTHDC1	0.763112	DHX29	0.689203	DERPC	1.53152	SDF4	1.21083	SH3KBP1	1.4972	RETREG2	1.38524												TGFB1
MXRA7	0.796898																						UFM1	1.78827		ZBTB33	0.826011	DIAPH3	0.694093	DESI1	1.23496	SELENOT	1.28562	SIPA1	1.25617	RFFL	1.35582												TGFB2
MYADM	0.734703																						USF1	1.35701		ZDHHC14	1.20291	DLG5	0.695626	DGKQ	1.22762	SEMA4B	0.786326	SLC2A14;SLC2A3	1.89452	RHOBTB3	0.489891												TGM2
NAXD	0.817222																						USP40	0.769984		ZDHHC4	1.22253	DLGAP4	0.656257	DHCR7	0.492627	SEPTIN10	1.33506	SLC31A1	0.789312	RIPK4	0.770535												THEM4
NCSTN	0.807854																						UXT	2.03416		ZFAND6	0.767657	DMAC2L	0.816429	DHRS1	0.829665	SERPINB6	0.775465	SLC35A4	0.8312	RMDN2	0.727154												THSD4
NDUFA1	1.7256																						VCAN	1.52742				DNAJA1	0.799683	DHRS7	0.807201	SERPINE1	0.790973	SLC39A8	0.619324	RNF170	0.783262												TIMMDC1
NDUFA2	1.27533																						VKORC1	1.32033				DNAJA2	0.799572	DHRS7B	0.83191	SERPINF2	0.805952	SLC44A1	0.736181	ROBO1	0.717591												TIMP2
NDUFA3	0.743584																						VMP1	0.813041				DNAJB4	1.2154	DHX29	0.73913	SFXN2	1.42962	SLC4A2	1.46104	ROR1	0.672171												TKFC
NDUFB8	1.21033																						VTN	1.30456				DNAJC10	0.822745	DIAPH3	0.819093	SH3BP4	0.769913	SLC5A3	1.2291	RPL22	1.2119												TM7SF2
NDUFC2	0.708497																						WDCP	1.50466				DNAJC16	0.783642	DLGAP4	0.660639	SH3KBP1	1.33373	SNCG	0.700181	RPL22L1	0.679337												TMEM123
NEBL	0.369445																						WDR45	1.25295				DNAJC21	0.708456	DLST	0.813079	SIPA1	1.23528	SNX18	0.753319	RPL32	1.21819												TMEM167A
NHLRC2	0.807612																						WDR70	1.38681				DNAJC7	0.724245	DMAC2L	0.810078	SLC22A18	0.82909	SOD1	1.21906	RPL39;RPL39P5	1.29969												TMEM179B
NIBAN1	0.690222																						XRCC3	1.26158				DNASE2	1.3531	DNAJA1	0.780877	SLC35E1	0.813924	SPATS2L	1.2984	RPS15	1.22013												TMEM40
NLRX1	0.828458																						XRCC4	1.25701				DNER	1.43028	DNAJC1	1.34608	SLC39A8	0.514306	SPINT2	1.48497	RPS27	1.21405												TNFAIP2
NOB1	1.21532																						YIF1B	1.33068				DNLZ	0.594714	DNAJC10	0.775321	SLC44A1	0.703067	SRGN	1.75617	RRAS2	0.732974												TNFRSF10A
NOCT	1.22154																						YIPF3	0.826336				DNM1L	0.726306	DNAJC7	0.775537	SLC4A2	1.46185	STBD1	0.765708	RRP1B	1.35294												TNFSF18
NPM3	1.28307																						YIPF4	1.42797				DNM2	0.760366	DNASE2	1.33546	SMIM12	1.30342	STK32C	1.26783	RSRC1	1.20336												TOR2A
NQO1	0.692219																						YRDC	1.26362				DNTTIP2	1.25113	DNLZ	0.696808	SNCB	0.808526	STK39	0.642202	RWDD2B	1.21391												TOX2
NR3C1	0.743635																						ZBTB43	1.30203				DOCK5	0.676643	DNM1L	0.75926	SNCG	0.640928	SUMO3	1.22196	S100A16	0.789622												TP63
NUFIP1	0.764241																						ZCCHC2	1.26608				DPM1	0.710669	DNM2	0.777618	SNRPF	1.21013	SVIL	1.30291	S100A4	1.37882												TPBG
ODC1	1.2355																						ZDHHC20	1.85082				DPP3	0.801023	DNTTIP2	1.24206	SNX18	0.726063	SYT1	2.19421	SATB1	1.35899												TPD52L1
OSTC	0.304736																						ZFP64	0.763341				DPP9	0.746493	DOCK5	0.799979	SOD1	1.26179	SYTL2	0.71721	SBF1	0.793187												TPP1
OTULINL	0.73032																						ZFYVE19	0.823268				DPY19L1	0.61479	DONSON	1.36737	SORT1	1.21142	TACC2	1.3023	SCARB1	1.24536												TRAF6
P3H1	0.802274																						ZMIZ1	1.23203				DPY30	1.21567	DOP1B	1.29256	SOX9	1.44918	TAGLN	0.742159	SDC1	1.23985												TRIM16
PACC1	0.777259																						ZNF609	0.804334				DPYD	1.29049	DPM1	0.705035	SPATS2L	1.2351	TBC1D9	1.48349	SDF4	1.22813												TRIM21
PAM	1.6083																						ZNF622	1.20008				DPYSL2	1.25462	DPP3	0.809741	SPINT2	1.725	TCF7L2	1.31798	SELENOT	1.21282												TRIM47
PARL	0.807238																						ZNF658B	1.31067				DSTN	0.651551	DPP7	0.758436	SQSTM1	0.795316	TDP1	1.21565	SEMA3C	1.24646												TSPAN1
PAXIP1	1.27103																						ZNF706	1.80321				DTL	0.808685	DPP9	0.771694	SRSF4	1.24525	TDRD7	0.768207	SEMA4B	0.798059												TTC12
PBXIP1	0.805971																						ZNHIT3	1.74779				DTNBP1	1.26633	DPY30	1.25966	ST3GAL5	0.742107	TEDC1	0.798889	SEPTIN10	1.52788												TTC39A
PCDH1	0.732889																											DUS1L	1.20012	DPYD	1.26704	STAMBPL1	1.61847	THBS3	1.2355	SEPTIN6	0.794177												TUBA3C;TUBA3D;TUBA3E
PDAP1	0.773496																											DUS3L	1.2832	DPYSL2	1.24381	STBD1	0.820268	TLE1	0.647073	SERPINA7	0.63225												TUBB2A
PDCD10	0.773121																											DYNC1H1	0.741979	DR1	1.30924	STK32C	1.24352	TMED4	1.2161	SERPINB6	0.733872												TWF2
PDE3B	0.818564																											DYNC2LI1	1.22507	DSCAML1	0.597054	STK39	0.715108	TMEM242	1.24037	SERPINE1	0.768225												TYW5
PDE6D	0.798741																											DYNLL1	0.699163	DSTN	0.668562	STX2	1.5103	TMEM263	1.21543	SFXN2	1.42448												UBE2L6
PDK2	0.775089																											DYNLT1	0.544392	DTD1	0.819245	SULT1A1	0.733516	TMEM41A	0.831276	SH3BP4	0.783932												UGDH
PDK3	0.724806																											ECD	0.815119	DUS1L	1.2681	SYT1	2.15313	TMEM63A	0.822317	SH3KBP1	1.45555												UTP6
PDLIM5	1.22244																											ECPAS	0.786526	DUS2	1.23183	SYTL2	0.608305	TNFAIP2	0.767462	SIPA1	1.28735												UTRN
PER1	1.38886																											EEF1AKMT4;EEF1AKMT4-ECE2	0.726885	DUS3L	1.2145	TACC2	1.20275	TNFSF4	0.608445	SLC12A7	0.80348												WARS1
PET117	1.20164																											EEF1B2	0.738865	DVL1;DVL1P1	1.25826	TAF1C	1.24292	TOM1L2	0.799812	SLC2A14;SLC2A3	1.32866												WDR19
PFDN1	0.793939																											EEF1G	0.784711	DVL3	0.800718	TAPBPL	0.772211	TPBG	0.762266	SLC2A6	0.801107												WLS
PHF19	1.53138																											EFCAB5	0.639256	DYNC1H1	0.741319	TCAF1	1.20871	TPD52L1	0.556042	SLC35A4	0.791101												XRCC4
PHF5A	1.21072																											EHHADH	1.31576	DYNLL1	0.69451	TCEAL1	1.20916	TPK1	1.37395	SLC39A8	0.43395												YAP1
PHKA2	0.826947																											EIF1AD	0.822602	DYNLT1	0.524155	TCF7L2	1.42445	TPPP	0.787326	SLC4A2	1.28337												ZBED1
PHYHIP	3.42032																											EIF1AX	0.698468	E2F6	1.42777	TDG	1.30634	TRAF1	1.4771	SLC4A7	0.829664												ZDHHC13
PIGR	1.29191																											EIF2S1	0.794572	EAPP	1.45784	TEX261	1.28132	TRAK2	0.812985	SLC5A3	1.24203												ZDHHC21
PIK3AP1	0.760806																											EIF2S2	0.825343	ECD	0.749448	TEX30	1.49613	TRIM14	0.720065	SLC7A11	0.76977												ZMIZ1
PIMREG	1.23436																											EIF3J	0.77698	EEF1AKMT1	0.796401	THBS1	0.803702	TRIM16	0.700359	SNCG	0.581466												ZNF195
PINX1	1.38748																											EIF3K	0.746493	EEF1AKMT2	0.795849	THBS3	1.20773	TRIML2	0.656894	SNTA1	0.818639
PKIB	1.39281																											EIF3L	0.803591	EEF1AKMT4;EEF1AKMT4-ECE2	0.609191	THEM4	1.36475	TRIP12	1.27065	SNX18	0.700116
PLAU	0.780209																											EIF3M	0.764418	EEF1B2	0.676893	THSD1	0.793132	TSC22D1	0.774963	SOWAHC	1.34969
PLBD2	0.819188																											EIF4A1	0.832622	EEF1E1	0.767302	THSD4	0.723902	TUBA3C;TUBA3D	0.819926	SOX9	1.31482
PLCD1	0.769735																											EIF4E	0.807836	EEF1G	0.795334	TLE1	0.624468	TWSG1	1.22374	SPAG1	0.756162
PLCH1	0.507636																											EIF4E2	0.807891	EEF2KMT	0.748479	TMED2	1.23539	TXNDC12	1.22992	SPATS2L	1.35566
PLEKHA2	0.785745																											EIF4EBP1	1.20222	EFCAB3	0.733482	TMED4	1.25951	UBE2E2	1.20522	SPINT2	1.40978
PLEKHF1	0.689219																											EIF4EBP2	1.57036	EFCAB5	0.409452	TMEM231	1.21338	UBE2J2	1.24114	SQSTM1	0.764913
PLIN2	1.42675																											EIF5A	0.620183	EFHD2	0.783027	TNFAIP2	0.753023	UBE2L6	0.782267	ST3GAL5	0.645356
PNMT	1.8155																											EIF5B	0.818885	EGFL7	1.44506	TNFSF4	0.559768	UFM1	0.812628	STBD1	0.664328
POFUT2	0.767781																											ELMOD2	0.78492	EGLN1	1.24502	TNIK	0.685756	URM1	0.755516	STK32C	1.26977
POLR1G	1.38665																											ELOVL5	0.706837	EHHADH	1.2375	TPBG	0.617966	USP12	0.758454	STK39	0.733245
POLR2K	1.32626																											ELP2	0.808592	EIF1	0.599667	TPD52L1	0.484343	USP16	1.20033	SULT1A1	0.617809
POLR2L	0.810284																											ELP6	0.758121	EIF1AX	0.741679	TPK1	1.32835	USP33	1.24137	SUMO3	1.24347
PPIE	0.787017																											EMC1	0.799009	EIF3G	0.685724	TRAF3IP1	0.776325	USP54	1.48899	SYNE1	0.679903
PPP1R9B	0.749483																											EMC10	1.65718	EIF3J	0.678553	TRIM14	0.756511	VAMP5	1.31522	SYT1	1.89798
PRKAG2	0.809124																											EMC4	0.755664	EIF3M	0.753232	TRIM16	0.715587	VAMP8	2.50226	SYTL2	0.580567
PRMT7	1.22592																											ENAH	0.680484	EIF4A1	0.824276	TRIML2	0.704807	VPS37B	1.20885	TAP2	0.814752
PROCR	1.23688																											ENOPH1	0.698646	EIF4B	1.41457	TRIP12	1.20921	VSTM2L	1.40542	TAPBP	0.806679
PROM1	0.717127																											ENY2	1.20549	EIF4E	0.716928	TRMT2B	1.31795	VTN	0.776074	TAPBPL	0.815694
PRR11	1.37246																											EP400	1.26952	EIF4EBP1	1.48497	TSC22D1	0.752658	WBP2	1.2324	TBC1D22A	1.32274
PRR12	1.26912																											EPB41	1.34568	EIF4EBP2	1.80642	TUBA3C;TUBA3D	0.756249	WLS	0.604103	TCEAL5	0.809237
PRR14	1.27156																											EPC1	1.23842	EIF4ENIF1	1.24533	TUBB3	1.24295	YIF1A	0.82361	TCF7L2	1.61351
PSMB10	0.695072																											EPHB4	1.28461	EIF5A	0.642336	TUFT1	0.800219	ZBTB33	0.814376	TEX30	1.67419
PSMB7	0.816354																											EPHX1	0.77247	ELF2	1.2781	TWSG1	1.2223	ZDHHC13	0.813173	THBS1	0.80491
PSMG3	1.34214																											EPN1	0.826126	ELOVL5	0.649559	TXNDC12	1.26857	ZDHHC20	0.832083	THEM4	1.2408
PTMS	0.646864																											EPS8	1.47352	EMC1	0.817619	TYMS	1.20152	ZDHHC21	0.783425	THSD1	0.66232
PTP4A1	1.2089																											ERCC1	0.727011	EMC10	1.68514	UBE2L6	0.777546			THSD4	0.732517
PUS1	1.2115																											ERCC4	0.721014	ENAH	0.663852	UBE2R2	0.811296			THTPA	0.804446
PWP2	1.23299																											ERGIC1	0.741259	ENG	0.710891	UPP1	0.822963			TMED5	1.21307
QSOX1	0.686993																											ERGIC2	0.706911	ENOPH1	0.725728	USP42	1.30128			TMEM160	1.42979
RAB11B	0.714431																											ERH	0.783162	ENY2	1.23459	USP54	1.3133			TMEM167A	2.07868
RAB25	0.813229																											ERI3	0.642737	EP300	1.23673	VAMP5	1.30366			TMEM231	1.23305
RAB27A	0.826088																											ERMP1	0.804948	EP400	1.25122	VAMP8	1.90321			TMEM245	0.796787
RAB29	1.39445																											ERO1A	0.791019	EPB41	1.27127	WLS	0.672715			TMEM63A	0.826527
RABGAP1	0.694606																											ERO1B	0.803043	EPC1	1.51607	XXYLT1	1.22326			TMEM97	0.794912
RAC2	0.748946																											ERP29	1.32896	EPG5	0.831468	YRDC	1.2093			TMSB10	1.27707
RAD23A	0.818356																											ETF1	0.701955	EPHB4	1.30161	ZDHHC13	0.716878			TNFAIP2	0.698404
RAMAC	1.82138																											ETFA	0.790288	EPHX1	0.719051	ZDHHC21	0.8271			TNFSF4	0.605528
RANBP1	1.25983																											ETNK1	0.712815	EPS8	1.4882	ZDHHC7	1.30858			TNIK	0.65016
RANGRF	0.727591																											ETV6	1.45362	ERCC1	0.633551					TP63	1.25867
RARA	1.40584																											EWSR1	0.72315	ERCC2	0.729611					TPBG	0.760894
RASSF2	1.22273																											EXOC3	0.593979	ERCC4	0.735247					TPD52L1	0.418935
RASSF3	0.666218																											EXOC4	0.832699	ERGIC1	0.738959					TPPP	0.716945
RB1CC1	1.38044																											EXOSC6	0.771132	ERH	0.653775					TRIM14	0.736675
RBM23	0.805655																											EXOSC7	0.667327	ERI3	0.726365					TRIM16	0.655833
RBM8A	0.794343																											F11R	0.751763	ERMP1	0.799664					TRIML2	0.584173
RBMS2	0.73338																											F2R	0.554163	ERO1A	0.787017					TRIP12	1.23853
RBMX2	1.33342																											FABP5	0.629866	ERP29	1.29029					TRMT2B	1.20985
RBPMS	0.647641																											FAF1	0.797782	ESS2	1.20183					TSC22D1	0.777977
RBX1	1.20545																											FAF2	0.570705	ETF1	0.641446					TSPAN1	1.52073
RECQL4	1.7526																											FAH	0.690518	ETFA	0.798889					TTC7A	1.22774
RETREG2	0.719799																											FAM114A1	1.38021	ETNK1	0.715571					TUBA3C;TUBA3D	0.746062
RGS7	1.29364																											FAM117B	1.97073	ETV5	1.21274					TUBB2B	1.31741
RHBDD2	0.827023																											FAM120C	1.26816	ETV6	1.51526					TUBB4B	0.647252
RHOC	0.547956																											FAM133A;FAM133B	1.50082	EWSR1	0.735179					TWSG1	1.373
RIC1	0.811183																											FAM136A	1.23622	EXOC4	0.792363					TXN	0.822773
RIDA	1.28619																											FAM169A	1.22154	EXOC5	0.792949					TXNRD1	0.792436
RIN3	0.54892																											FAM171A2	1.26348	EXOC6	1.25989					UAP1	1.23762
RLN1	1.35191																											FAM172A	0.828831	EXOSC6	0.81709					UBE2E2	1.2251
RNF126	1.2077																											FAM20B	0.688137	EXOSC7	0.740617					UBE2L6	0.748168
RNF139	1.32773																											FAM50A	0.822944	F2R	0.697646					UPF3B	1.20008
RNF149	0.736181																											FAM8A1	1.2377	FABP5	0.682484					URM1	0.78187
RNF220	0.811371																											FAM98A	0.728836	FAF1	0.831833					USP54	1.35915
RPA3	0.828228																											FAM98C	0.692835	FAF2	0.587041					VAMP5	1.21195
RPAIN	1.37882																											FASN	0.812037	FAH	0.716795					VAMP8	1.67749
RPF2	1.21751																											FASTKD3	0.687199	FAM111B	1.26333					VPS37B	1.22519
RPL12	0.785455																											FASTKD5	0.808368	FAM114A1	1.37965					VSTM2L	1.21543
RPL13	0.800422																											FAT1	0.808153	FAM117B	1.99396					VTN	0.760419
RPL13A	0.759453																											FBRS	1.32389	FAM118B	1.20729					WLS	0.619739
RPL22	0.713771																											FBRSL1	1.45639	FAM126A	1.23374					ZDHHC13	0.695264
RPL35A	0.823838																											FBXL15	1.22271	FAM136A	1.39484					ZDHHC21	0.752797
RPL36A	0.706715																											FBXO2	0.788856	FAM172A	0.803647
RPL9	1.20339																											FBXO22	0.761008	FAM193A	1.93361
RPP21	1.70074																											FBXO38	1.21845	FAM207A	0.804929
RPS15	1.27115																											FDFT1	0.727499	FAM3A	1.20642
RPS27L	1.2328																											FDPS	0.787717	FAM83D	1.20247
RPS29	1.22321																											FDX1	1.2175	FAM98C	0.736403
RPS6KA3	0.763535																											FERMT2	0.79653	FANCB	0.655984
RPS6KA5	1.29777																											FHL2	0.61132	FARP1	1.50793
RPUSD3	1.24833																											FHOD1	1.32025	FARSB	0.71965
RRP1	1.20528																											FIBP	0.694373	FASN	0.805524
S100A14	1.23271																											FIGNL1	1.20786	FAU	1.22421
S100A2	0.682373																											FIS1	0.794398	FBH1	1.3923
S100A4	0.625971																											FKBP14	1.33388	FBRSL1	1.44296
SAMD1	0.806027																											FLCN	0.803127	FBXL4	1.21695
SAMD12	0.759769																											FLNA	0.727844	FBXO2	0.636971
SAMD9	0.567411																											FLNB	0.58113	FBXO22	0.830297
SBF1	1.80805																											FMR1	1.37002	FBXO38	1.32492
SCAMP1	1.20116																											FN3KRP	1.20196	FBXO40	1.44877
SCD5	0.692715																											FNBP4	1.23106	FBXO6	0.706437
SCLT1	0.817052																											FNTB	0.748842	FDFT1	0.674785
SCO1	1.25269																											FPGT	0.700667	FDPS	0.742005
SDHC	1.21518																											FRA10AC1	1.33202	FGD6	1.37627
SELENOH	0.712272																											FSCN1	1.38899	FHL1	0.657228
SELENOK	1.38309																											FUCA1	0.781508	FIBP	0.659388
SELENOM	0.740857																											FUS	0.779678	FIS1	0.817298
SELENON	0.750661																											FUT11	1.34616	FITM2	0.710907
SEMA4C	0.825382																											FYCO1	1.23485	FKBP14	1.3861
SEMA7A	0.781147																											G6PD	0.707924	FKBP9	1.22896
SENP1	0.738277																											GADD45GIP1	1.45407	FLAD1	0.772871
SERPINB8	0.454284																											GAL	1.54957	FLNA	0.702514
SERPINE1	0.53465																											GALK2	0.830595	FLNB	0.60891
SESN2	1.34515																											GALNT1	0.746234	FMR1	1.37901
SETD2	1.2023																											GBP2	0.740078	FN3KRP	1.36065
SH3BP4	0.726617																											GCC1	1.34067	FNIP1	0.831334
SH3BP5L	0.757351																											GCLC	0.830211	FNTB	0.711893
SHKBP1	0.551781																											GCLM	0.717284	FOSL2	0.695779
SIPA1L3	0.733041																											GDAP2	0.829176	FPGT	0.823039
SIVA1	0.756406																											GDI2	0.825448	FRA10AC1	1.27359
SLC1A3	1.42395																											GEMIN4	0.624981	FRG1	1.27642
SLC25A39	0.774194																											GEMIN5	0.617445	FSCN1	1.37332
SLC25A40	0.803034																											GEMIN8	1.26419	FSTL1	1.29855
SLC27A1	0.811221																											GET1	1.33478	FUT11	1.28764
SLC29A2	0.760243																											GET3	0.742279	G6PC3	0.794875
SLC2A14;SLC2A3	0.810846																											GET4	0.596627	G6PD	0.749292
SLC30A7	0.829128																											GHITM	0.572726	GABRA4	1.35382
SLC35A1	0.827138																											GID4	0.748652	GADD45GIP1	1.40182
SLC35B2	0.753128																											GINS2	1.43235	GAL	1.377
SLC35F6	1.25975																											GLMP	1.56065	GALNT4	1.25556
SLC38A2	1.51866																											GLRX	0.484875	GALNT7	0.791009
SLC39A3	1.38722																											GLT8D1	0.68681	GAR1	0.63678
SLC4A2	0.797027																											GLYR1	1.26808	GBP2	0.793371
SMAGP	0.549046																											GNA11	0.767808	GCC1	1.24614
SMAP2	0.686644																											GNAI3	0.819481	GCLC	0.770553
SMARCA1	0.823915																											GNB2	0.769104	GCLM	0.722916
SMIM11A	0.804018																											GNE	0.724546	GDI2	0.819699
SMNDC1	0.828285																											GNG12	0.805087	GEMIN5	0.670666
SMPD1	0.690318																											GNG5	0.7044	GEMIN7	1.29924
SNRPN	1.31905																											GNPDA1	0.724329	GEMIN8	1.37402
SOAT1	0.813548																											GOLGA7	0.707589	GET3	0.752589
SOCS6	0.812327																											GOLPH3	0.679008	GFER	1.36194
SP1	1.27377																											GOPC	1.23802	GHITM	0.721081
SPPL2A	0.793206																											GPI	0.802533	GIGYF1	1.25162
SPTY2D1	1.5378																											GPR107	0.827406	GIGYF2	1.20464
SQLE	1.55455																											GPR108	0.752571	GINS2	1.51968
SRPK2	0.782538																											GPRC5A	0.80258	GINS4	1.23959
SRPRA	0.757578																											GPSM2	1.30334	GIPC1	1.20871
SRR	0.822963																											GRAMD1B	0.766319	GLA	1.29759
SRSF2	0.619639																											GRPEL1	0.778013	GLRX	0.478337
SRSF3	0.795996																											GSKIP	0.531479	GLRX2	1.21532
SSNA1	0.822773																											GSR	0.789758	GLT8D1	0.794545
SSR1	0.749638																											GSTT1	0.724044	GLYR1	1.28301
STING1	0.77482																											GSTZ1	0.716448	GNA11	0.681129
STRIP2	1.26263																											GTF2A1	0.751468	GNAI3	0.779903
STYX	1.46077																											GTF2H4	0.731975	GNAS	0.812478
SUGCT	1.24726																											GTF2H5	0.665288	GNB1L	0.816505
SULT1A1	0.780732																											GUF1	0.72818	GNB2	0.790023
SULT1A3;SULT1A4	0.663361																											GUSB	1.3138	GNE	0.622092
SURF2	1.23248																											H2AC21	0.600631	GNG12	0.752867
SUSD2	0.795683																											H2AC4;H2AC6;H2AW	0.776334	GNG5	0.729797
SYNE2	0.754608																											H2BC11;H2BC21	0.731899	GNL1	0.784765
SYNGR2	0.712947																											H2BC17	2.19347	GNPAT	0.683825
SYTL1	0.55224																											H2BC3	1.71145	GNPDA1	0.663683
TACO1	1.23699																											H4C1	0.817109	GNPTG	1.34425
TANGO6	1.39545																											HACD1	1.49219	GOLGA7	0.569407
TAOK3	0.796382																											HARS1	0.790854	GOLPH3	0.643569
TAPT1	1.40743																											HAUS1	1.32251	GOLT1B	0.580969
TARBP2	1.20481																											HAUS2	0.747839	GON7	1.28351
TARS3	1.43757																											HAUS7	0.731781	GORASP2	0.787508
TBC1D20	0.773121																											HDAC2	0.791869	GOSR1	1.24341
TBC1D7	1.25777																											HDDC2	0.741233	GPATCH11	1.2522
TBCK	1.3627																											HEATR1	0.821899	GPR108	0.694606
TBRG4	1.224																											HEATR6	0.77707	GPS2	1.31455
TCIRG1	0.695457																											HEBP1	0.657464	GPX4	0.810228
TEC	0.760384																											HEBP2	0.784684	GRAMD2B	0.703554
TEFM	1.2199																											HIGD2A	0.562126	GRPEL2	0.602055
TEX30	1.28946																											HIP1R	1.27216	GRWD1	0.821311
TFB2M	1.24441																											HIRIP3	1.25793	GSDME	0.737066
TFPI	0.792601																											HKDC1	0.697122	GSPT2	0.828687
TGFB1I1	0.770357																											HLA-A	0.77751	GSR	0.765054
THBS1	0.789384																											HLA-B	0.704612	GSTO1	0.76562
TIMM17B	1.55549																											HLA-C	0.613251	GSTZ1	0.73562
TLCD3A	1.42553																											HM13	0.687866	GTF2A1	0.602848
TLE1	0.510164																											HMG20A	1.28149	GTF2A2	1.49775
TMA16	1.23351																											HMGA1	1.39749	GTF2H1	0.672575
TMED2	1.23862																											HMGCL	0.728853	GTF2H4	0.817373
TMED3	1.23325																											HMGN1	1.57205	GTF2H5	0.764895
TMEM109	0.790589																											HNMT	0.6	GTF3C3	0.802533
TMEM123	0.349089																											HNRNPA1	0.786872	GTPBP8	1.37672
TMEM126B	1.62304																											HNRNPA3	0.781716	GUSB	1.20078
TMEM177	1.31503																											HNRNPAB	0.694718	GYS1	0.830816
TMEM223	0.790918																											HNRNPH1	0.763465	H2AC21	0.550978
TMEM263	0.614521																											HNRNPH2	0.76677	H2AC4;H2AC6;H2AW	0.671705
TMSB15A;TMSB15B	0.559858																											HNRNPL	0.728921	H2BC17	1.87826
TMX4	0.808022																											HOXB9	1.50876	H2BC5	1.83312
TNFAIP2	0.743017																											HP1BP3	1.27324	H3-3A;H3C1;H3C15	1.20255
TNFRSF12A	0.813191																											HPDL	1.46629	HACD1	1.65956
TNFRSF6B	0.674972																											HPF1	0.680012	HARS1	0.793444
TNIK	0.822165																											HPRT1	0.684497	HAUS1	1.39275
TNS3	0.80057																											HPS5	0.679644	HAUS2	0.811315
TNS4	0.795904																											HSCB	0.787372	HDDC2	0.723384
TOMM20	0.363376																											HSD17B12	0.70966	HDGFL2	1.31795
TOMM5	0.803962																											HSP90AA4P	1.61847	HEATR1	0.6939
TOR3A	1.4456																											HSPA2	1.4317	HEATR6	0.752745
TPM1	0.316227																											HSPA4	0.777304	HEBP1	0.675331
TPM3	0.816675																											HSPA4L	1.28166	HEBP2	0.695907
TRADD	0.780444																											HSPB1	1.34901	HENMT1	1.45922
TRAF6	1.37732																											HSPBP1	0.788546	HERC1	0.796198
TRAPPC5	0.809517																											HSPE1	1.23997	HIGD2A	0.601749
TRAPPC6A	1.34571																											HSPH1	0.814197	HIKESHI	0.676737
TRGC2	0.608994																											HTRA1	1.39676	HIP1R	1.20258
TRIM37	1.21641																											HTT	0.781346	HKDC1	0.574057
TRMT10A	1.53521																											HUS1	0.744022	HLA-A	0.792894
TSC22D1	0.600263																											IARS1	0.741319	HLA-B	0.679479
TSEN2	1.21788																											ICOSLG	1.22419	HLA-C	0.59267
TSG101	0.818526																											IER2	1.41093	HLCS	1.22052
TSPAN31	0.792107																											IFIT5	0.78112	HMGA1	1.4089
TTC39A	1.2715																											IFITM3	0.74167	HMGB1	0.828305
TTLL12	1.20899																											IFT20	1.27561	HMGN1	1.41778
TTPAL	1.53429																											IGFBP6	1.56696	HNMT	0.7681
TUBA1A;TUBA3C;TUBA3D;TUBA3E	0.504782																											INCENP	1.28095	HNRNPA1	0.808975
TUBB8	0.808433																											INPP1	0.813229	HNRNPA3	0.768526
TXN2	1.40156																											INTS14	0.675456	HNRNPCL1;HNRNPCL3;HNRNPCL4	1.56547
TXNDC12	0.82542																											INTS2	0.820078	HNRNPL	0.761579
TXNDC9	0.504025																											INTS6	1.21293	HNRNPM	1.23462
TXNRD3	1.24163																											IP6K1	0.771551	HOXB9	1.45313
UBE2D1;UBE2D4	0.787963																											IPO4	0.608551	HP1BP3	1.31981
UBE2D2	0.812722																											IPO5	0.710595	HPCAL4	0.823325
UBE2D3	0.555131																											IPO7	0.623063	HPDL	1.37742
UBE2F	1.27224																											IPO8	0.64815	HPF1	0.786018
UBE2S	1.28711																											IPO9	0.73086	HPRT1	0.73091
UBE2T	1.23559																											IQCB1	1.3372	HPS5	0.638976
UBE2W	1.33028																											IQGAP1	0.813849	HSBP1	0.731485
UCK1	0.58397																											IQGAP2	0.685708	HSD17B12	0.670992
UFM1	0.786199																											IRF3	0.824143	HSD17B8	0.784602
UGGT2	0.788637																											ISOC1	0.764533	HSDL1	0.804687
UGP2	0.798188																											ISOC2	0.809639	HSF1	1.20125
ULBP2	0.766806																											ISYNA1	1.50118	HSP90AA2P	0.561854
UPF3B	0.761738																											ITGB4	2.56848	HSP90AA4P	1.99963
UQCR10	1.31254																											ITIH3	0.816665	HSPA4	0.764329
UQCR11	0.800737																											ITPR2	0.598345	HSPA4L	1.28411
USP46	0.815751																											IVD	0.801227	HSPB1	1.20642
UTP15	1.20932																											IVNS1ABP	0.660051	HSPBP1	0.773818
UTP23	1.32899																											JADE3	1.42929	HSPE1	1.32143
VASP	1.24295																											JMJD1C	1.3217	HTRA1	1.38655
VCAN	0.690526																											JPT1	1.4837	IARS1	0.720515
VHL	0.733211																											KANK4	1.77467	ICE2	1.27993
VPS13A	0.82114																											KAT2A	1.36757	ICMT	0.716216
VPS37C	0.744563																											KATNAL2	1.21733	IDH1	0.742416
VSIG10L	0.743549																											KCT2	0.698654	IDH2	0.824981
VTN	0.769948																											KHDC4	0.617046	IER2	1.26631
WIPI2	0.812496																											KHSRP	1.30486	IFIT5	0.803684
WRAP53	1.2264																											KIF13B	1.30695	IFRD1	1.31497
YBEY	0.785582																											KIF20A	0.816524	IGFBP6	1.62838
YIF1A	1.20325																											KIF21A	1.27174	ILF2	0.825687
YIF1B	0.730742																											KIF4B	1.29113	IMPDH1	1.23299
YTHDC1	0.730759																											KLC2	1.21274	INO80E	1.37825
ZCCHC14	1.26094																											KLHL20	1.48588	INPP1	0.706911
ZCCHC2	0.745131																											KLHL4	0.707801	INPP4B	1.4319
ZDHHC20	0.765478																											KLK6	2.14722	INTS10	0.612578
ZDHHC21	0.817411																											KNSTRN	0.717607	INTS2	0.810116
ZDHHC3	0.712107																											KPNA1	0.767923	IPO4	0.628521
ZFP36L2	1.23448																											KPNB1	0.785881	IPO5	0.798594
ZFP64	0.707156																											KRT1	0.646595	IPO7	0.626419
ZGRF1	0.596378																											KRT17	0.536984	IPO8	0.569736
ZNF283	0.644596																											KRT18	0.802747	IPO9	0.69134
ZNF503	0.813924																											KRT19	0.642618	IQGAP1	0.813586
ZNF593	1.47625																											KRT8	0.692075	IQGAP2	0.706878
																												L1RE1	0.781129	IREB2	0.803238
																												L3MBTL3	1.38044	IRF3	0.760612
																												LAMB1	1.45095	IRX4	0.819699
																												LAMP2	0.615715	ISOC1	0.73814
																												LAMTOR2	0.624771	ITGA2	0.628216
																												LARS1	0.782647	ITGB4	2.35784
																												LAS1L	0.782783	ITIH2	0.825153
																												LDHA	0.585943	ITIH3	0.825744
																												LDHAL6B	0.509816	ITIH4	0.74336
																												LDLRAP1	0.514461	ITPK1	0.823134
																												LEMD3	1.29521	ITPRIP	1.21291
																												LENG8	0.738524	IVD	0.768917
																												LENG9	1.63037	IVNS1ABP	0.69763
																												LGALS3BP	1.32345	IWS1	1.34406
																												LGALS8	1.20565	JADE3	1.35038
																												LIAS	1.45671	JAG1	0.689171
																												LIMK1	1.27382	JMJD1C	1.43976
																												LIMS1	0.767923	JUN	1.39458
																												LIN7C	0.777941	JUP	1.2052
																												LMAN2	0.683928	KANK4	1.39143
																												LMBR1	0.497655	KAT2A	1.48978
																												LMNA	0.780209	KCNN4	1.31841
																												LONP1	0.821823	KCT2	0.645207
																												LPCAT3	0.493333	KCTD1	0.797948
																												LPXN	1.24785	KHSRP	1.32397
																												LRCH4	1.49637	KIAA1143	0.729594
																												LRP10	1.28242	KIAA1671	1.28126
																												LRPPRC	0.792775	KIF15	1.20988
																												LRRC47	1.27727	KIF21A	1.28958
																												LSM3	0.741491	KIN	1.34
																												LSM6	0.736428	KLHL4	0.736181
																												LSM8	0.692787	KLK6	1.87354
																												LYPLAL1	0.557979	KMT2A	1.22538
																												LZIC	1.31499	KNSTRN	0.73005
																												LZTR1	0.828171	KPNA1	0.68105
																												LZTS1	1.64361	KPNA3	0.758174
																												MAN1B1	0.732669	KPNA4	0.760437
																												MAN2B1	1.20029	KPNB1	0.832987
																												MAP1LC3B;MAP1LC3B2	0.749673	KRT15	0.618895
																												MAP2	0.653503	KRT18	0.832141
																												MAP2K2	0.749309	KRT19	0.758682
																												MAP3K2	0.713136	KRT8	0.718122
																												MAP3K6	1.29122	LAMC1	1.22989
																												MAPK14	0.781969	LAMP2	0.479222
																												MAPK9	0.747796	LAMTOR2	0.584227
																												MARF1	1.46199	LAMTOR5	1.66675
																												MAX	1.28484	LANCL1	0.780696
																												MBD1	0.688924	LARP4	1.24787
																												MBD3	1.21923	LARS1	0.758734
																												MBOAT7	0.722716	LAS1L	0.830547
																												MCM3AP	1.22357	LDB1	1.24568
																												MCTS1	0.778904	LDHA	0.646938
																												MDH2	0.798511	LDHAL6B	0.55508
																												ME1	0.560272	LDLRAP1	0.5373
																												ME2	0.812281	LENG9	1.35962
																												MEA1	1.5742	LEPROTL1	1.42273
																												MED16	0.776065	LIN7C	0.814357
																												MED23	0.734983	LMAN2	0.783751
																												MED25	1.24947	LMBR1	0.65441
																												MED26	1.28291	LMNA	0.774194
																												MED29	1.32482	LPCAT1	0.721348
																												MED30	0.782882	LPCAT3	0.616583
																												MED31	1.74953	LPIN1	0.678224
																												METTL26	1.22107	LPXN	1.26216
																												MFF	1.22898	LRCH1	0.79607
																												MFSD10	1.39085	LRCH4	1.4943
																												MFSD14B	1.45149	LRPPRC	0.755655
																												MGMT	1.31666	LRRC47	1.2264
																												MGST1	0.645781	LSM1	0.758384
																												MGST2	0.524168	LSM6	0.647327
																												MGST3	0.640225	LSM8	0.712535
																												MICALL1	1.41183	LTV1	1.21748
																												MICALL2	1.61802	LUC7L	1.2826
																												MICU1	1.31051	LXN	0.740805
																												MIDEAS	1.60408	LZIC	1.22465
																												MIEN1	0.504572	LZTS1	1.36047
																												MINDY1	1.42767	MACO1	1.22417
																												MKRN2	0.777672	MAGED1	1.21047
																												MLLT11	1.69468	MAGOHB	0.706747
																												MLYCD	0.645699	MAIP1	0.768988
																												MNX1	1.31646	MAML1	1.56226
																												MOB2	0.730429	MAN2C1	0.727658
																												MOCS2	0.635523	MANBA	1.21005
																												MORC2	1.29859	MAP2K2	0.775107
																												MORF4L1	1.32346	MAP2K4	0.811446
																												MOSPD2	0.828219	MAP3K20	0.782195
																												MPC1	1.28877	MAP3K5	0.547906
																												MPC2	0.601401	MAP3K6	1.37665
																												MPDU1	0.505068	MAP4	1.20865
																												MPDZ	0.566337	MAPK1	0.831795
																												MPV17L2	0.747623	MAPK9	0.718105
																												MRFAP1	1.45223	MAPT	1.3103
																												MRM1	0.832872	MARF1	1.43694
																												MRPL2	1.2381	MASTL	1.26863
																												MRPL28	1.30142	MAT2A	0.781942
																												MRPL40	1.24348	MBD3	1.26488
																												MRPL54	0.49404	MBNL1	1.30514
																												MRPL55	1.23833	MBOAT7	0.699421
																												MRPL57	1.31901	MBTPS2	1.23542
																												MRPS11	1.37508	MCM10	1.47819
																												MRPS18B	0.824762	MCRIP1	1.25203
																												MRPS27	0.720273	MCU	0.720115
																												MRPS6	0.641958	MDH2	0.812346
																												MRRF	0.755114	ME1	0.594659
																												MRS2	0.729493	ME2	0.825668
																												MSRA	0.693379	MEA1	1.55161
																												MSTO1	0.801913	MEAF6	1.23659
																												MT-ATP6	0.576357	MED16	0.658992
																												MT-CO2	0.718395	MED25	1.25006
																												MT1A	1.69277	MED30	0.729005
																												MTCH2	0.824591	MED31	1.574
																												MTHFD1L	0.812365	MEF2D	1.31421
																												MTHFS	0.745993	MFSD10	1.5505
																												MTMR14	0.82132	MGAT5	1.42837
																												MTMR9	0.828219	MGMT	1.20439
																												MTREX	0.788856	MGRN1	0.793774
																												MUTYH	1.6419	MGST2	0.545594
																												MYCBP	0.653685	MGST3	0.774874
																												MYEF2	1.25983	MICA	2.07935
																												MYH9	0.822802	MICAL1	0.825
																												MYL1;MYL3	0.644737	MICALL1	1.34447
																												MYO1B	0.666033	MICALL2	1.5015
																												MYOF	0.831958	MIEF1	0.787963
																												MYOZ2	0.817666	MIEN1	0.539527
																												MYSM1	1.51215	MIF	1.27006
																												N4BP1	1.43699	MINDY1	1.6119
																												NAA16	0.791421	MINDY4	1.4477
																												NAA20	0.692499	MIS12	1.32663
																												NABP1	0.685811	MKI67	1.20871
																												NACA	0.609029	MKRN2	0.794214
																												NADSYN1	0.775635	MLH1	1.43326
																												NAE1	0.76779	MLLT11	1.58048
																												NAF1	0.646117	MLPH	1.42369
																												NAGK	0.794921	MLYCD	0.578946
																												NAGLU	1.41108	MMGT1	0.745975
																												NAMPT	0.521191	MON2	0.829262
																												NAPA	0.719891	MORF4L1	1.24404
																												NAT10	0.817685	MOSPD2	0.796438
																												NAV1	1.59848	MPDU1	0.53248
																												NCAPG2	0.797773	MPDZ	0.721431
																												NCBP1	0.570237	MPHOSPH6	1.3895
																												NCK1	0.802024	MREG	1.35776
																												NCR3LG1	1.52568	MRFAP1	1.71892
																												NCSTN	0.810518	MRM1	0.735128
																												NDUFA11	0.712823	MRM3	0.823915
																												NDUFA12	1.39786	MRPL12	1.23026
																												NDUFA4	0.78779	MRPL17	1.25591
																												NDUFAF3	0.831555	MRPL19	1.2596
																												NDUFB7	1.26103	MRPL2	1.35714
																												NDUFB9	1.21333	MRPL28	1.39626
																												NDUFS3	0.812731	MRPL40	1.22536
																												NECAP2	1.48873	MRPL54	0.508611
																												NECTIN3	0.703383	MRPL55	1.38198
																												NEDD4	0.660265	MRPS11	1.41755
																												NELFE	1.2118	MRPS14	1.77707
																												NHEJ1	0.749604	MRPS15	1.23576
																												NIBAN2	0.710119	MRPS17	0.75054
																												NIFK	1.25446	MRPS2	0.823115
																												NIP7	0.662052	MRPS21	1.29015
																												NISCH	1.2289	MRPS27	0.746751
																												NIT1	0.714225	MRPS31	1.29068
																												NKTR	1.55874	MRPS34	1.24364
																												NLN	0.693684	MRPS6	0.662473
																												NME1	0.581385	MSRA	0.817468
																												NOC3L	1.29611	MSRB3	0.722933
																												NOL11	0.709562	MT-ATP6	0.522354
																												NOS1AP	1.76636	MT-CO2	0.726684
																												NPEPPS	0.83	MT-ND5	1.26476
																												NPM3	1.24558	MT1A	1.76475
																												NR2F1	0.774203	MT1B	0.448413
																												NR3C1	0.699179	MT1E	1.37418
																												NRBF2	1.22584	MT1X	1.33626
																												NRDC	0.782683	MTCH2	0.813191
																												NRF1	0.781328	MTERF3	0.694702
																												NSD3	1.20298	MTHFS	0.823325
																												NSUN2	0.806297	MTLN	1.38671
																												NT5E	1.34096	MTM1	0.764524
																												NTMT1	0.775931	MTMR6	0.749188
																												NUDT1	0.803962	MTMR9	0.814432
																												NUDT11	0.719583	MTRF1	1.52541
																												NUDT12	0.808228	MTX2	0.74173
																												NUDT21	0.714291	MUTYH	1.52429
																												NUDT5	0.723108	MYADM	0.74324
																												NUDT8	1.25832	MYBBP1A	0.825096
																												NUFIP1	1.29718	MYBL1	1.36207
																												NUMBL	0.81776	MYCBP	0.725057
																												NUP160	0.793966	MYEF2	1.46104
																												NUP205	0.673274	MYH16	1.32789
																												NUP37	0.604683	MYL6B	1.33895
																												NUP62	0.818214	MYO1B	0.609008
																												NUP85	0.73338	MYO1C	0.832834
																												NUP88	0.775322	MYOZ2	0.69884
																												NUTF2	0.798308	MYPN	1.20055
																												OAS3	1.5522	N4BP1	1.25658
																												OCIAD2	0.728129	NAA10	1.31106
																												ODF2	1.29034	NAA16	0.781779
																												OGFOD2	1.2364	NAA20	0.661999
																												OLFM2	1.73807	NAA50	0.770892
																												OMA1	1.32175	NACA	0.596558
																												OPTN	1.21285	NAE1	0.817109
																												ORAI1	1.25577	NAF1	0.725979
																												ORC2	0.770171	NAGK	0.749396
																												ORC5	0.534601	NAMPT	0.556248
																												OSBPL11	0.826288	NAPA	0.764541
																												OSBPL3	1.43202	NAV1	1.39558
																												OSBPL8	0.776639	NBAS	0.81626
																												OTUD6B	1.35037	NCAPG2	0.686564
																												OVCA2	0.670093	NCAPH2	0.619754
																												OXNAD1	0.824886	NCBP1	0.605361
																												P3H3	1.31671	NCOA3	1.32372
																												PAFAH1B1	0.826785	NCOR1	1.26995
																												PAFAH1B2	0.603782	NCR3LG1	1.43273
																												PAK1IP1	0.711943	NDRG2	0.802774
																												PAN3	0.814677	NDUFA13	0.759945
																												PAPOLG	1.46512	NDUFA4	0.650731
																												PASK	1.3285	NDUFAB1	0.734652
																												PBDC1	0.769717	NDUFAF1	0.776882
																												PCBP3	0.456705	NDUFAF7	0.827769
																												PCDH1	1.37949	NDUFB1	1.43488
																												PCNT	1.25725	NDUFB6	1.73187
																												PCYOX1	0.79239	NDUFB8	1.3366
																												PDCD5	1.2253	NDUFB9	1.26652
																												PDCD6	0.699995	NDUFS2	0.787836
																												PDCL3	0.550024	NDUFS4	0.777079
																												PDE6D	0.601853	NDUFV1	0.783389
																												PDK3	0.814677	NECAP2	1.39803
																												PDP1	0.629953	NEDD4	0.608642
																												PDPR	0.82976	NELFA	1.26772
																												PDS5B	0.822954	NELFE	1.28604
																												PDXDC1	0.801635	NFKBIB	0.739745
																												PELO	0.825305	NFRKB	1.23137
																												PEPD	0.809377	NFYB	0.795334
																												PET117	1.34326	NHEJ1	0.654682
																												PFDN1	1.26508	NHSL1	1.53273
																												PFDN5	0.708145	NIBAN2	0.756057
																												PFKFB3	0.810977	NIP7	0.710283
																												PGAM5	0.776585	NLN	0.771711
																												PGGHG	0.743755	NME1	0.608797
																												PGM2	0.803136	NMES1	1.61008
																												PHB2	0.793976	NOC3L	1.20047
																												PHF12	1.29073	NOL11	0.75597
																												PHF23	1.2894	NOL3	0.737799
																												PHF8	1.36364	NOL9	0.833141
																												PHKA1	0.763897	NONO	1.22791
																												PHLDB1	1.22779	NOP10	1.51701
																												PHLPP1	1.3567	NOP14	1.22669
																												PIBF1	1.32947	NOS1AP	1.52566
																												PIP4K2A	1.22058	NOVA2	0.700068
																												PIP4P1	0.74452	NPDC1	1.32541
																												PITPNA	0.730168	NPEPL1	0.767302
																												PITPNB	0.81446	NPEPPS	0.811765
																												PKLR	0.465881	NPM1	1.3521
																												PLA2G15	1.24554	NPM3	1.22366
																												PLAUR	1.33279	NR2F1	0.704302
																												PLD2	0.74892	NR3C1	0.823515
																												PLEKHB2	1.49519	NRAS	1.21176
																												PLK1	0.75976	NRBF2	1.20963
																												PLPP3	0.508969	NRBP1	0.791924
																												PLPP6	0.780633	NRP2	1.57098
																												PLS1	1.37489	NSDHL	0.790023
																												PLS3	0.643249	NSMCE1	1.33047
																												PLTP	1.34977	NSRP1	1.85678
																												PNN	1.23818	NT5C3A	1.23508
																												PNP	0.737714	NT5E	1.2103
																												PNPO	1.61961	NTAQ1	1.55018
																												PODXL	0.800163	NTMT1	0.8307
																												POLD1	0.787417	NUDT11	0.624021
																												POLE3	1.22679	NUDT15	0.776397
																												POLR1F	0.699728	NUDT21	0.830067
																												POLR1H	1.43892	NUDT5	0.728786
																												POLR2E	0.822963	NUFIP1	1.3171
																												POLR2H	0.693467	NUP133	0.766753
																												POLR2I	0.789649	NUP155	0.809929
																												POLR3D	1.40415	NUP160	0.809461
																												POLR3K	1.47323	NUP205	0.729898
																												POM121C	1.26745	NUP37	0.759225
																												POMGNT1	0.768225	NUP85	0.772354
																												POP5	0.745415	NUP88	0.789804
																												POP7	1.51905	OBSL1	0.803498
																												POU2F1	1.51262	OCIAD2	0.667312
																												PPA1	0.773228	ODR4	0.675799
																												PPA2	1.24017	OIP5	1.23648
																												PPIA	1.34608	OLFM2	1.52672
																												PPIF	1.28855	OMA1	1.28509
																												PPIP5K2	1.20196	ORC1	1.49074
																												PPP1CA	0.640646	ORC6	1.2481
																												PPP1CC	0.673835	OSBPL2	0.659891
																												PPP1R14B	0.62983	OSBPL3	1.35116
																												PPP1R8	1.22645	OTUB1	0.732043
																												PPP2CA	0.674598	OTUD4	1.2768
																												PPP2CB	0.547039	OTUD6B	1.3661
																												PPP2R1A	0.762918	OVCA2	0.640158
																												PPP2R2A	0.692051	P3H3	1.23154
																												PPP2R2D	0.823848	PAAT	1.50379
																												PPP2R5B	1.21421	PAFAH1B1	0.801144
																												PPP2R5E	0.823077	PAFAH1B2	0.780011
																												PPTC7	1.38194	PALM	1.32326
																												PRADC1	1.30825	PAPOLA	0.808284
																												PRAF2	0.768597	PAPOLG	1.38905
																												PRDM10	0.331857	PARD3	1.27595
																												PRDM8	1.39284	PARS2	0.643286
																												PRDX1	0.727936	PASK	1.31221
																												PRDX6	0.583498	PBDC1	0.830029
																												PRELID1	0.572488	PCBP3	0.548146
																												PREP	0.772291	PCDHA12	0.678929
																												PREPL	0.756433	PCLAF	0.78149
																												PRKACB	0.798538	PCNT	1.26579
																												PRKAG1	0.50817	PCYOX1	0.735331
																												PRKAR1B	1.253	PDCD5	1.32847
																												PRKCA	1.25639	PDCD6	0.693932
																												PRKCZ	0.618159	PDCL3	0.592286
																												PRKD3	0.781427	PDE6D	0.567175
																												PRKDC	0.669714	PDE8A	1.3074
																												PRMT1	0.650137	PDLIM5	0.816769
																												PRMT3	0.791311	PDP1	0.792162
																												PRNP	0.588603	PDS5B	0.831027
																												PRR14	1.31585	PEBP1	0.662167
																												PRRC2A	1.36489	PELO	0.799461
																												PRSS3	1.68455	PEPD	0.824295
																												PRXL2A	1.37097	PET117	1.21349
																												PSAT1	0.632074	PEX11B	0.676643
																												PSD	1.50873	PFDN5	0.765832
																												PSEN1	0.804669	PFDN6	1.20826
																												PSG5	0.724588	PGAM5	0.824486
																												PSMA4	0.708611	PGAP1	0.740138
																												PSMB3	0.7738	PGGT1B	0.757176
																												PSMB8	0.725878	PGM1	0.766345
																												PSMB9	0.752363	PGM2	0.787235
																												PSMD1	0.761131	PGRMC2	0.812872
																												PSMD10	0.489275	PHF10	1.29346
																												PSMD11	0.715819	PHF23	1.21641
																												PSMD13	0.731967	PHF8	1.46961
																												PSMD2	0.70629	PHKA1	0.733634
																												PSMD3	0.784847	PHLDA1	1.28408
																												PSMD5	0.715001	PHRF1	1.43435
																												PSMD6	0.749742	PIBF1	1.20921
																												PSMD7	0.818592	PIGS	0.758945
																												PSMD8	0.578291	PIGT	0.735722
																												PSME1	0.71906	PINX1	1.26389
																												PSME2	0.697775	PIP4K2A	1.20547
																												PSMG4	0.714134	PIP4K2C	0.824048
																												PSRC1	1.58059	PIP5K1C	0.760296
																												PTBP1	0.762627	PITPNA	0.706307
																												PTBP2	1.39268	PKN3	1.41464
																												PTCD2	0.825277	PLA2G15	1.20603
																												PTGES2	0.777375	PLAA	0.829377
																												PTGES3	0.69451	PLAUR	1.30143
																												PTGR1	0.805171	PLCH1	0.639522
																												PTGR2	1.60245	PLEKHO2	0.70853
																												PTK2	0.7615	PLPP3	0.3393
																												PTP4A2	0.506324	PLPP6	0.695264
																												PTPMT1	0.667281	PLS1	1.22453
																												PTPRS	1.28538	PLS3	0.729358
																												PTPRZ1	0.800228	PNN	1.23299
																												PTRH2	0.691715	PNP	0.70907
																												PTRHD1	0.615978	PNPO	1.36923
																												PTTG1	0.648637	PODXL	0.747287
																												PTX3	2.13672	POLE	1.26021
																												PUF60	0.821529	POLE2	1.21305
																												PUS7L	1.35673	POLE3	1.41222
																												PXK	1.53402	POLG2	0.643866
																												PYGL	0.712618	POLR1F	0.703782
																												PYGM	0.795904	POLR1G	1.2242
																												R3HCC1	0.663545	POLR1H	1.38223
																												RAB11FIP2	1.38772	POLR2H	0.750765
																												RAB12	0.732644	POLR2I	0.710365
																												RAB1B	1.232	POLR2K	1.34786
																												RAB22A	0.7705	POLR2L	1.77711
																												RAB24	0.77903	POLR3A	1.22972
																												RAB29	0.689545	POLR3D	1.30988
																												RAB2A	0.77156	POLR3F	1.21813
																												RAB32	0.527034	POLR3G	1.37939
																												RAB33B	0.798852	POLR3H	1.45983
																												RAB3D	0.819728	POLR3K	1.37608
																												RAB3GAP2	0.799544	POP4	1.27798
																												RAB43	0.737782	POP7	1.40994
																												RAB4A	0.748098	PPA1	0.76961
																												RAB5B	1.23412	PPAN	1.22304
																												RAB7A	0.811858	PPCS	0.810322
																												RAB9A	0.811605	PPIA	1.34932
																												RABAC1	0.819718	PPIF	1.26851
																												RABGAP1	0.808256	PPP1CA	0.569921
																												RABGEF1	0.702076	PPP1CC	0.675191
																												RABL2A;RABL2B	0.653043	PPP1R14B	0.525198
																												RACK1	0.667227	PPP1R37	0.720964
																												RAF1	0.808928	PPP1R8	1.21647
																												RAI14	0.75771	PPP2CA	0.775357
																												RALB	1.58832	PPP2CB	0.613272
																												RALBP1	0.704009	PPP2R1A	0.751355
																												RAN	0.812975	PPP2R2A	0.741593
																												RANBP1	1.43855	PRADC1	1.3487
																												RANGAP1	0.828726	PRAF2	0.77123
																												RANGRF	1.45461	PRAMEF13	1.36015
																												RAP2C	1.26243	PRCC	1.511
																												RARS1	0.671434	PRDM10	0.466215
																												RARS2	0.725501	PRDM8	1.52115
																												RASAL2	0.55718	PRDX3	0.80791
																												RASSF7	1.27687	PRDX6	0.604159
																												RBBP4	1.27313	PREP	0.792784
																												RBBP6	1.2579	PRKAB1	1.22371
																												RBBP9	0.605934	PRKAG1	0.589025
																												RBM22	0.82284	PRKCA	1.26427
																												RBM8A	0.573474	PRKCZ	0.758577
																												RBX1	0.808059	PRKD2	0.720615
																												RCCD1	0.712527	PRKD3	0.751876
																												RCN1	0.773264	PRKDC	0.713276
																												RDH11	0.788018	PRMT1	0.651197
																												RDX	0.810593	PRNP	0.634416
																												RECQL	0.769584	PROSER3	1.54578
																												RECQL4	1.23593	PRPF39	0.804315
																												REEP3	1.27844	PRR14L	1.28702
																												REEP4	0.686247	PRRC2A	1.2723
																												REEP5	0.759717	PRSS3	1.8388
																												RELL1	1.40644	PRXL2A	1.27639
																												RETSAT	0.753763	PSAT1	0.726164
																												REXO4	1.25498	PSD	1.78819
																												RFC5	0.813473	PSMA4	0.780931
																												RFLNB	1.28785	PSMB3	0.782936
																												RHBDD2	0.643041	PSMB8	0.642663
																												RHOBTB3	0.562224	PSMD1	0.781274
																												RHOD	0.815562	PSMD10	0.545708
																												RHOT2	0.821747	PSMD11	0.718869
																												RIN2	1.39141	PSMD13	0.743412
																												RIOK2	0.609078	PSMD2	0.723518
																												RIPK4	0.694277	PSMD3	0.742622
																												RMI2	1.39703	PSMD5	0.725325
																												RMND1	0.65999	PSMD6	0.775142
																												RNASEH2B	0.813285	PSMD8	0.686485
																												RNASEH2C	1.25157	PSME1	0.668639
																												RNASET2	1.21342	PSME2	0.730894
																												RNF113A	1.21803	PTAR1	0.692923
																												RNF181	0.8176	PTBP1	0.77491
																												RNH1	0.757202	PTDSS1	0.71326
																												RNPEP	0.789585	PTGES	0.802812
																												RNPEPL1	0.397741	PTGES2	0.784911
																												RNPS1	1.56743	PTGES3	0.720165
																												RO60	0.797828	PTGR1	0.794985
																												ROMO1	0.753807	PTGR2	1.4397
																												ROR1	0.75848	PTK2	0.764966
																												RPAIN	0.813295	PTP4A1	1.21813
																												RPAP1	1.22671	PTP4A2	0.537511
																												RPL14	1.21396	PTPMT1	0.788582
																												RPL24	1.36421	PTPRJ	0.763606
																												RPL29	1.35349	PTPRZ1	1.27359
																												RPL35A	0.790882	PTRH2	0.713557
																												RPL7	0.817165	PTRHD1	0.620642
																												RPL8	1.23816	PTX3	1.78192
																												RPN2	0.813013	PUS7L	1.20787
																												RPS10	0.829463	PXMP2	1.44063
																												RPS15A	0.815016	PYGL	0.769077
																												RPS18	0.761571	PYGM	0.562412
																												RPS26	0.777636	QKI	1.25151
																												RPS28	0.678655	RAB11FIP2	1.29196
																												RPS6KA1	0.650972	RAB1B	1.51103
																												RPS6KB1	1.29131	RAB21	0.758121
																												RRAGA	0.830086	RAB22A	0.765125
																												RRAGC	0.736751	RAB24	0.637884
																												RRBP1	1.20454	RAB28	0.514746
																												RRM1	0.819084	RAB2A	0.725476
																												RRM2	0.75848	RAB32	0.54475
																												RRN3	0.796833	RAB43	0.638032
																												RRP1	1.28764	RAB4A	0.773729
																												RRP1B	1.35421	RAB5B	1.2018
																												RRP7A	1.3685	RAB7A	0.800089
																												RSRC2	1.50464	RABAC1	0.809311
																												RTN3	1.24355	RABGEF1	0.727961
																												RTN4	0.692379	RABL2A;RABL2B	0.825725
																												RTRAF	0.784176	RACK1	0.641935
																												RUFY2	0.795739	RAD51D	1.32639
																												RWDD1	1.22313	RALB	1.42833
																												RWDD4	1.30646	RAN	0.820855
																												RXRA	0.808433	RANBP1	1.66401
																												S100A10	0.753842	RAP1GDS1	0.812853
																												S100A4	1.43945	RAP2C	1.31285
																												SAR1A	0.642121	RAPGEF2	1.28482
																												SAR1B	0.552119	RARS1	0.67995
																												SARM1	0.829818	RASAL2	0.528814
																												SASS6	1.21937	RBBP6	1.38844
																												SAT2	0.805757	RBBP9	0.676612
																												SCAF1	1.21773	RBM3	1.22652
																												SCAI	0.82646	RBM4	0.828324
																												SCARB1	1.43025	RBM5	1.2569
																												SCARB2	0.59243	RBM8A	0.538269
																												SCG2	0.714761	RBMS1	0.80374
																												SCLY	1.24816	RBMS2	1.7961
																												SCO1	0.621503	RBPJ	0.830067
																												SCOC	0.777789	RBX1	0.800293
																												SCRN1	1.20126	RC3H2	1.33988
																												SDC4	1.25126	RCCD1	0.653941
																												SDCCAG8	1.22298	RCE1	0.751702
																												SDSL	1.20783	RCN1	0.785963
																												SEC13	0.701339	RCN2	0.782882
																												SEC23A	0.816608	RCOR3	1.44546
																												SEC62	0.76486	RDH10	0.701703
																												SEC63	0.783398	RDH11	0.777007
																												SEH1L	0.818044	RECQL	0.814188
																												SENP1	0.674193	RECQL5	1.22947
																												SEPTIN10	1.32668	REEP3	1.34161
																												SERPINB1	0.782331	REEP4	0.78196
																												SERPINB6	0.589583	REEP5	0.802292
																												SERPINB9	0.679479	RELL1	1.32485
																												SERPINH1	0.830441	RER1	0.708382
																												SET	0.589978	REXO4	1.428
																												SF3B4	0.696591	RFC5	0.74084
																												SF3B6	0.761316	RHBDD2	0.626549
																												SFT2D2	0.686961	RHOBTB3	0.659129
																												SGK1	0.687048	RHOD	0.788437
																												SGPP1	1.24151	RHOT2	0.795445
																												SH3BP4	0.5497	RIOX1	1.2479
																												SHARPIN	1.3751	RIPK4	0.742862
																												SHPRH	1.50413	RMC1	0.827253
																												SHTN1	1.2611	RMDN1	0.777043
																												SIPA1	1.45486	RMND1	0.601068
																												SIRT3	0.73849	RNASET2	1.25876
																												SKI	1.29	RNF113A	1.28699
																												SKP1	0.809274	RNF123	0.714151
																												SLC16A1	0.721823	RNF14	0.692683
																												SLC16A3	0.597993	RNF166	1.28776
																												SLC20A1	0.756371	RNF185	1.27724
																												SLC22A18	0.710875	RNF216	1.31567
																												SLC25A1	0.795389	RNF5	1.45485
																												SLC25A13	0.780164	RNH1	0.752154
																												SLC25A22	0.777681	RNPEP	0.766239
																												SLC25A24	0.744649	RNPEPL1	0.424813
																												SLC25A3	0.806176	RNPS1	1.63966
																												SLC25A4	0.602799	RO60	0.823363
																												SLC25A5	0.819481	ROMO1	0.68517
																												SLC30A7	0.650273	RPAP1	1.23473
																												SLC35A2	0.706845	RPL12	1.26948
																												SLC35A4	0.701485	RPL14	1.50233
																												SLC35F6	2.61205	RPL15	1.34923
																												SLC38A2	1.40088	RPL19	1.3232
																												SLC39A14	0.822023	RPL24	1.44463
																												SLC39A9	1.3173	RPL26	1.23925
																												SLC4A2	1.42292	RPL26L1	0.768597
																												SLC5A3	0.65814	RPL29	1.28227
																												SLC7A1	0.621783	RPL35	1.27952
																												SLC7A5	0.727079	RPL36AL	1.23648
																												SMAD3	0.81511	RPL8	1.27733
																												SMAD4	0.793224	RPLP1	1.26892
																												SMC6	1.23786	RPLP2	0.816826
																												SMG9	1.2772	RPN2	0.689776
																												SMIM10L1	1.28882	RPP14	0.756931
																												SMNDC1	1.43631	RPS15	1.32945
																												SMPD4	0.715249	RPS18	0.815261
																												SMTN	1.29822	RPS21	1.20628
																												SMU1	0.785282	RPS24	1.20762
																												SMUG1	1.62518	RPS26	0.749482
																												SMYD2	1.25099	RPS28	0.724036
																												SNAP29	0.80008	RPS6	1.28744
																												SNAPC4	1.35921	RPS6KA1	0.780444
																												SNRPD1	0.704449	RPS6KB1	1.46182
																												SNRPD2	0.641342	RRAGC	0.652191
																												SNRPF	0.587143	RRAS2	0.707368
																												SNRPG;SNRPGP15	0.763756	RREB1	1.37031
																												SNW1	1.32296	RRM1	0.800959
																												SNX11	1.30259	RRM2	0.787654
																												SNX15	0.588889	RRN3	0.820135
																												SNX17	0.666272	RRP1	1.28426
																												SNX18	0.692403	RRP15	1.28815
																												SNX24	0.57313	RRP1B	1.35429
																												SNX7	0.712058	RSL24D1	1.26681
																												SOD2	0.708538	RSRC2	1.68814
																												SOX9	1.23247	RTN3	1.22129
																												SPAST	1.24107	RTN4	0.699922
																												SPCS3	0.489393	RUBCN	1.20578
																												SPG11	0.755996	RUNX1	1.21005
																												SPINDOC	1.38548	RUSF1	0.794361
																												SPINT2	1.47891	RXRB	0.746303
																												SPRY1	1.21394	S100A10	0.660807
																												SPRYD4	0.573414	S100A2	0.758734
																												SPRYD7	0.822269	SAFB	1.21506
																												SPTBN2	1.22684	SAFB2	1.22476
																												SPTLC1	0.797496	SAMD1	1.31264
																												SRGN	3.07851	SAP130	1.33145
																												SRI	0.814658	SAR1A	0.611998
																												SRP9	0.644894	SAR1B	0.632761
																												SRSF4	1.42277	SARM1	0.828994
																												SRSF6	1.27049	SART1	1.31018
																												SRXN1	0.704913	SBDS	0.828037
																												SSBP1	0.626977	SCARB2	0.630864
																												SSBP4	0.589038	SCLY	1.31115
																												SSH1	1.29708	SCO1	0.454746
																												SSH3	0.685019	SCOC	0.758033
																												SSR1	0.521673	SCYL1	0.813605
																												SSRP1	0.80819	SDC4	1.48452
																												ST13	0.742931	SDF2	1.38137
																												STAT1	0.814301	SEC13	0.767178
																												STAT6	0.369787	SEC14L1	0.817543
																												STAU2	1.2948	SEC23B	0.738021
																												STBD1	0.684734	SEC62	0.741919
																												STEAP3	0.586147	SERPINA3	0.805096
																												STIP1	0.801857	SERPINB1	0.651724
																												STK11	0.808349	SERPINB6	0.668809
																												STK26	0.814009	SERPINB9	0.683162
																												STK32C	1.36702	SERPINH1	0.779705
																												STRA6	1.28839	SET	0.564926
																												STT3A	0.757377	SEZ6L2	1.24946
																												STX2	1.33873	SF1	1.28215
																												SUB1	0.813041	SF3B1	0.798335
																												SUCLA2	0.790973	SF3B4	0.708906
																												SUMF2	1.26655	SFSWAP	1.33425
																												SUMO2	1.96703	SFT2D2	0.658034
																												SUMO3	0.787508	SFXN2	1.54118
																												SUPT16H	0.814103	SFXN5	0.747684
																												SURF2	0.490418	SGK1	0.804687
																												SVIL	1.27197	SGPP1	1.34926
																												SYAP1	0.827769	SH3GL1	1.24692
																												SYF2	1.31129	SH3KBP1	1.27027
																												SYNCRIP	0.809003	SHTN1	1.271
																												SYNGR2	0.524059	SIGMAR1	0.56854
																												SYNJ2BP	0.768242	SIPA1	1.30408
																												SYPL1	0.641817	SIPA1L3	1.24037
																												SYT1	1.37146	SIRT3	0.639079
																												TAB2	1.33065	SKI	1.25269
																												TACC2	1.57411	SKP1	0.778805
																												TADA2B	1.22778	SLAIN2	1.31461
																												TAF1	1.32588	SLC16A1	0.658292
																												TAF11	0.742862	SLC16A3	0.625884
																												TAF12	1.33842	SLC22A18	0.699146
																												TAF13	1.34714	SLC25A1	0.795114
																												TAF4	1.25245	SLC25A11	0.576303
																												TAF5L	0.821519	SLC25A21	1.40056
																												TAF8	1.37151	SLC25A22	0.797985
																												TAGLN	0.580694	SLC25A24	0.722749
																												TAGLN2	0.739813	SLC25A29	0.654047
																												TAMM41	0.607792	SLC25A3	0.797174
																												TAP2	0.727566	SLC25A33	0.793334
																												TARS1	0.798953	SLC25A4	0.543229
																												TARS3	1.44063	SLC29A1	0.687691
																												TASOR2	1.22982	SLC30A7	0.702888
																												TAX1BP3	0.661311	SLC33A1	0.616839
																												TBC1D15	0.808508	SLC35A1	1.33515
																												TBC1D2	1.28877	SLC35A4	0.673399
																												TBCD	0.749552	SLC35F6	3.013
																												TBPL1	0.793985	SLC38A2	1.26321
																												TBRG4	0.794893	SLC39A14	0.830758
																												TCEAL1	1.51474	SLC3A2	0.76417
																												TCF20	1.26814	SLC4A2	1.51187
																												TCHH	0.560881	SLC7A5	0.777402
																												TDP1	1.31926	SLCO4A1	1.2573
																												TECPR1	1.25601	SLU7	1.21122
																												TEDC1	0.782394	SMAD1	1.35858
																												TFAP4	1.36933	SMAD4	0.807201
																												TFB2M	0.817741	SMAP2	1.31333
																												TFRC	0.697565	SMARCC2	1.29394
																												TGM2	0.825744	SMG9	1.3178
																												THADA	0.702271	SMIM10L1	1.37326
																												THBS1	1.37591	SMIM4	0.7114
																												THG1L	0.671139	SMNDC1	1.49037
																												THOC2	0.767045	SMPD4	0.563531
																												THOC3	0.829463	SMTN	1.38706
																												TIGAR	0.792656	SMU1	0.741645
																												TIMM17A	0.77629	SMURF1	0.64842
																												TIMM22	0.745648	SMYD3	0.705279
																												TIMM23	0.790114	SNAP47	0.803016
																												TIMM29	1.32801	SNAPC4	1.51852
																												TIMM50	0.81986	SNCB	0.797874
																												TKT	0.784729	SNRPB	1.29331
																												TLE1	0.716191	SNRPD1	0.754068
																												TLK1	1.32036	SNRPF	0.754678
																												TLK2	1.32441	SNTA1	0.816995
																												TM9SF2	0.692251	SNW1	1.36658
																												TM9SF3	0.572785	SNX11	1.2445
																												TMA16	0.783325	SNX15	0.566049
																												TMA7	1.23812	SNX17	0.708972
																												TMED2	0.700853	SNX18	0.730742
																												TMED5	0.796548	SNX24	0.635061
																												TMED7	0.748185	SOD2	0.729342
																												TMEM11	0.606193	SOX9	1.54246
																												TMEM126A	0.634372	SPCS3	0.571913
																												TMEM147	0.673065	SPHK2	1.24467
																												TMEM165	0.715183	SPINT2	1.6433
																												TMEM167A	0.629379	SPPL2A	1.26995
																												TMEM168	1.2179	SPRYD4	0.644596
																												TMEM177	0.57781	SPRYD7	0.755498
																												TMEM201	1.31453	SPTLC1	0.796548
																												TMEM223	0.701955	SPTLC2	0.815581
																												TMEM242	1.26665	SQSTM1	0.82361
																												TMEM259	0.828257	SRGN	2.77304
																												TMEM30A	1.27218	SRP9	0.72786
																												TMEM33	0.543123	SRPK2	1.29355
																												TMEM43	0.817411	SRRM2	1.25649
																												TMEM63A	0.752658	SRSF3	1.25934
																												TMEM70	0.522137	SRSF4	1.457
																												TMEM97	0.516092	SRSF6	1.24914
																												TMLHE	0.686128	SS18L2	1.3117
																												TMSB10	0.684418	SSBP1	0.657426
																												TMSB4X	0.454583	SSBP4	0.53807
																												TMUB1	0.798575	SSR1	0.666157
																												TMX1	0.746838	SSRP1	0.816807
																												TMX4	0.687533	STAT6	0.498339
																												TNFAIP2	0.631243	STAU2	1.3599
																												TNFRSF10B	0.726911	STBD1	0.821709
																												TNPO1	0.750011	STEAP3	0.776056
																												TNPO2	0.714803	STK39	0.746786
																												TNRC6B	1.21665	STMN1	1.20639
																												TOMM22	0.637619	STMN2	1.242
																												TOMM40	0.742073	STT3A	0.706013
																												TOP3B	0.615907	STX16	1.20422
																												TOPBP1	1.20462	STX2	1.49499
																												TOR2A	1.22097	STX8	1.24154
																												TOR3A	0.531976	SUB1	0.808508
																												TP63	1.31835	SUCLA2	0.803981
																												TPBG	0.79349	SUMF2	1.30333
																												TPCN1	1.39845	SUMO2	1.84561
																												TPD52L1	0.451762	SUMO3	0.792894
																												TPM2	0.752389	SURF2	0.560104
																												TPM3	0.736624	SVIL	1.24083
																												TPM4	0.779831	SWI5	1.38425
																												TPMT	0.766726	SYF2	1.3137
																												TPP1	1.2095	SYNGR2	0.644119
																												TPT1	0.740112	SYNJ2BP	0.777492
																												TRAP1	0.794884	SYPL1	0.524107
																												TRAPPC11	0.769397	SYT1	1.45791
																												TRIM14	0.68708	SYTL2	0.648555
																												TRIM16	0.632513	TAB2	1.22459
																												TRIM26	0.775053	TACC2	1.55826
																												TRIM55	0.768056	TADA2B	1.24283
																												TRIM65	1.28806	TAF12	1.41968
																												TRIP13	0.501388	TAF4	1.33271
																												TRMT10C	0.779165	TAF5L	0.723835
																												TRMT11	0.762927	TAF8	1.34251
																												TRPT1	1.28363	TAGLN	0.534008
																												TSC22D1	0.518674	TAGLN2	0.781527
																												TSC22D2	1.23659	TAMM41	0.712667
																												TSC22D4	1.46798	TAX1BP3	0.669644
																												TSTA3	0.784475	TBC1D10A	1.22081
																												TTC1	0.654055	TBC1D13	0.80933
																												TTC13	1.3097	TBC1D2	1.42932
																												TTC26	0.571318	TBCD	0.758051
																												TTC38	0.762768	TBPL1	0.780426
																												TUBA3C;TUBA3D	0.46012	TBRG4	0.824657
																												TUBB2B	0.604298	TCEAL1	1.71103
																												TUSC2	1.32984	TCEAL5	1.29684
																												TXN	0.637244	TDG	1.3599
																												TXNDC17	0.756616	TENT2	0.690334
																												TXNL1	0.80492	TEX261	1.51114
																												TXNL4A	0.535515	TFB2M	0.82481
																												TYMS	0.749327	TFIP11	1.30776
																												UBE2A	0.743412	TFRC	0.641742
																												UBE2C	0.803535	TGFB1	1.28023
																												UBE2D1;UBE2D4	0.785718	TGFB1I1	1.22884
																												UBE2E1	0.626173	TGM2	0.6825
																												UBE2F	0.797303	TGOLN2	0.769184
																												UBE2H	0.715571	THAP4	1.83037
																												UBE2K	0.747485	THBS1	1.24031
																												UBE2L3	0.625971	THEM4	1.37218
																												UBE2L6	0.73878	THNSL1	1.22745
																												UBE2N	0.798031	THOC3	0.793077
																												UBE2R2	0.565389	THOC6	0.830777
																												UBE2V1	0.783524	TIGAR	0.826412
																												UBE3C	0.72432	TIGD1	1.39587
																												UBE4A	0.795913	TIMM10	1.37532
																												UBN2	1.22934	TIMM10B	1.24338
																												UBXN2A	1.4395	TIMM22	0.600443
																												UCK1	0.717591	TIMM29	1.21481
																												UCKL1	0.77858	TIMM50	0.783733
																												UEVLD	0.631841	TIPRL	0.768012
																												UFL1	0.790699	TKT	0.808227
																												UFM1	0.651333	TLE1	0.590728
																												UFSP2	0.752606	TLK1	1.39526
																												UGGT1	0.791567	TLK2	1.32449
																												UHRF1BP1L	1.26416	TM9SF2	0.529438
																												ULK3	1.26362	TM9SF3	0.617353
																												UNG	1.27061	TMA16	0.651408
																												UPP1	0.760929	TMA7	1.33753
																												UQCC1	0.680854	TMED5	0.63812
																												UQCR10	0.581553	TMED7	0.717458
																												URB2	0.611447	TMEM11	0.591753
																												URM1	0.587448	TMEM126A	0.675035
																												USP12	0.630485	TMEM147	0.686771
																												USP39	0.82114	TMEM167A	0.534527
																												USP48	0.831017	TMEM177	0.632922
																												USP54	1.48554	TMEM179B	0.784185
																												USP9X	0.792061	TMEM201	1.25838
																												UTP14A	1.21778	TMEM209	1.21349
																												UXT	0.643889	TMEM230	0.774874
																												VAMP5	1.35205	TMEM242	1.30722
																												VAMP7	0.765098	TMEM256	0.655469
																												VAPA	0.794875	TMEM33	0.553504
																												VAV2	0.824972	TMEM63A	0.734279
																												VDAC1	0.734601	TMEM68	0.788054
																												VDAC3	0.759813	TMEM70	0.694783
																												VGLL4	1.6895	TMEM97	0.547982
																												VIM	0.75841	TMLHE	0.693788
																												VIRMA	0.766337	TMSB10	0.692683
																												VKORC1	0.656098	TMSB4X	0.45049
																												VMA21	0.534662	TMUB1	0.748358
																												VPS13C	0.780426	TMX1	0.822754
																												VPS18	0.806241	TMX4	0.569342
																												VPS25	0.621115	TNPO1	0.783045
																												VPS26A	0.80505	TNPO2	0.683715
																												VPS26B	0.792162	TNPO3	0.75139
																												VPS28	0.739156	TNRC6A	0.761069
																												VPS35	0.824733	TNRC6B	1.24183
																												VPS35L	1.93442	TOMM22	0.800016
																												VPS36	0.801486	TOMM40	0.719533
																												VPS37B	1.27216	TOMM6	1.57862
																												VPS37C	1.26148	TOP3B	0.756371
																												VPS4A	1.20223	TOR2A	1.23371
																												VPS72	1.35433	TP53BP2	1.3459
																												VWA5A	1.41051	TP53RK	0.821994
																												WASHC2A	1.2755	TP63	1.45438
																												WBP4	1.24785	TPBG	0.759366
																												WDFY1	0.759901	TPCN1	1.30973
																												WDR11	0.769104	TPD52L1	0.469056
																												WDR41	0.594769	TPM2	0.816618
																												WDR47	1.24064	TPM3	0.734279
																												WDR5	0.576017	TPM4	0.814131
																												WDR6	0.749024	TPP2	0.774713
																												WDR61	0.694991	TPRG1L	0.754835
																												WDR89	0.659533	TPT1	0.738942
																												WDR91	1.29346	TRADD	0.764983
																												WLS	0.717898	TRAPPC1	0.621402
																												WRAP53	0.596923	TRAPPC13	0.706617
																												WRAP73	0.781075	TRAPPC6B	0.823344
																												WWTR1	1.27935	TRIM14	0.659906
																												XPO1	0.694734	TRIM37	1.24427
																												XPO5	0.771596	TRIM65	1.31744
																												XPO7	0.66232	TRIML2	0.793169
																												XPOT	0.718006	TRIP13	0.539477
																												XXYLT1	1.46446	TRIR	1.23112
																												XYLB	1.52771	TRMT10C	0.706535
																												YAE1	1.26482	TRMT11	0.781238
																												YARS2	0.698743	TRMT112	1.2098
																												YBX3	0.794379	TRPT1	1.2771
																												YEATS4	0.764921	TSC22D1	0.581184
																												YIF1A	0.781337	TSC22D4	1.47536
																												YKT6	0.776953	TSFM	0.646296
																												YPEL5	0.825677	TSN	0.755044
																												YRDC	1.34246	TSPYL1	1.32902
																												YTHDF3	0.823829	TTC1	0.662825
																												YWHAB	0.752102	TTC12	0.738601
																												YWHAE	0.661242	TTC13	1.20653
																												YWHAG	1.22849	TUBA3C;TUBA3D	0.442689
																												YWHAH	0.792455	TUBGCP4	0.776702
																												YWHAQ	0.715463	TUFM	0.809442
																												ZBTB21	1.29407	TXLNA	0.812421
																												ZBTB8OS	0.830806	TXN	0.676424
																												ZC3H18	0.749084	TXNDC17	0.753929
																												ZC3H4	1.21913	TXNL1	0.767373
																												ZC3H7A	0.645438	TXNL4A	0.736079
																												ZC3H8	0.699955	TXNL4B	0.821899
																												ZCCHC3	0.440923	UACA	1.24868
																												ZCCHC8	1.38846	UBAP1	1.24315
																												ZDHHC14	1.23545	UBE2A	0.811915
																												ZFAND3	0.781039	UBE2C	0.815619
																												ZFAND6	0.757333	UBE2E1	0.637457
																												ZFP64	1.33923	UBE2E2	0.606803
																												ZFPL1	0.708268	UBE2F	0.737953
																												ZFYVE21	0.698735	UBE2I	0.748306
																												ZFYVE26	0.826871	UBE2J1	1.49827
																												ZMPSTE24	0.720482	UBE2K	0.782249
																												ZNF326	1.22391	UBE2L3	0.602625
																												ZNF706	0.577349	UBE2N	0.789366
																												ZNRF2	1.60009	UBE2R2	0.534996
																														UBE2V1	0.793481
																														UBE4A	0.772122
																														UBL5	1.20595
																														UBR4	0.797156
																														UBTD1	1.3203
																														UBXN2A	1.35363
																														UCHL3	0.82953
																														UCK1	0.811615
																														UEVLD	0.653036
																														UFL1	0.754417
																														UFM1	0.709808
																														UFSP2	0.685962
																														ULK3	1.25495
																														UMAD1	1.44346
																														UNG	1.36756
																														UPP1	0.80131
																														UQCC2	0.730826
																														UQCR10	0.410807
																														UQCRC2	0.807537
																														URB2	0.66983
																														URM1	0.550647
																														USP16	1.26298
																														USP36	1.22326
																														USP54	1.4538
																														UTP14A	1.31364
																														UVRAG	0.830489
																														UXT	0.667204
																														VAMP2	1.27465
																														VAMP3	1.20447
																														VAMP7	0.769699
																														VAMP8	1.46551
																														VAPA	0.809891
																														VDAC1	0.728197
																														VDAC2	0.759488
																														VDAC3	0.709299
																														VGLL4	1.45216
																														VIM	0.827425
																														VKORC1	0.643733
																														VMA21	0.63728
																														VPS18	0.769824
																														VPS25	0.672963
																														VPS26A	0.815619
																														VPS29	0.665218
																														VPS33A	0.787763
																														VPS35	0.768473
																														VPS35L	1.55068
																														VPS37C	1.23602
																														VPS4A	1.22527
																														VTI1A	0.792986
																														VWA8	0.750279
																														WASHC2A	1.31312
																														WASHC2C	1.23271
																														WBP4	1.40922
																														WDFY1	0.644804
																														WDR12	0.825611
																														WDR41	0.703229
																														WDR45B	0.783624
																														WDR5	0.530748
																														WDR54	0.760419
																														WDR6	0.720282
																														WDR61	0.589161
																														WRAP73	0.738277
																														WTAP	1.3017
																														WWTR1	1.32593
																														XPC	1.33204
																														XPO1	0.726147
																														XPO4	0.581883
																														XPO5	0.78149
																														XPO7	0.676346
																														XPOT	0.718138
																														XRCC6	0.798649
																														XXYLT1	1.25461
																														XYLB	1.41118
																														YARS2	0.705149
																														YIF1B	1.28206
																														YIPF4	0.672357
																														YJU2	1.27884
																														YKT6	0.67813
																														YPEL5	0.78709
																														YRDC	1.39687
																														YWHAB	0.717724
																														YWHAE	0.67973
																														YWHAH	0.806008
																														YWHAQ	0.73954
																														ZBTB21	1.31003
																														ZBTB8OS	0.615971
																														ZC3H18	0.7641
																														ZC3H8	0.746355
																														ZCCHC3	0.508869
																														ZCCHC8	1.24186
																														ZDHHC14	1.20756
																														ZDHHC4	1.37157
																														ZFAND1	1.20706
																														ZFC3H1	0.644402
																														ZFPL1	0.702855
																														ZFX;ZFY	1.35786
																														ZFYVE1	0.810397
																														ZNF24	1.24083
																														ZNF318	1.28791
																														ZNF451	1.31267
																														ZNF512	1.21743
																														ZNF706	0.638179
																														ZNHIT3	0.769184
																														ZNRF2	1.48233
																														ZRANB2	1.23077
																														ZYG11B	0.809573
																														ZZZ3	1.38137
[truncated: 1 more columns]
